# Supplementary material for: Ultra-fast and accurate electron ionization mass spectrum matching for compound identification with million-scale in-silico library
Source: Nat Commun. 2023 Jun 22;14:3722. doi: 10.1038/s41467-023-39279-7 (PMC10287733; doi:10.1038/s41467-023-39279-7)
Supplement: Supplementary file 5 — Supplementary Data 1 [file 41467_2023_39279_MOESM5_ESM.xlsx]

## Sheet: ChEMBL 28
The 151104 filtered molecules from the ChEMBL 28
CSCC[C@H](NC(=O)[C@@H](CC(C)C)NC(=O)CNC(=O)[C@H](Cc1ccccc1)NC(=O)[C@H](Cc1ccccc1)NC(=O)[C@@H](CCC(N)=O)NC(=O)[C@@H](CCC(N)=O)NC(=O)[C@@H]1CCCN1C(=O)[C@@H](CCCCN)NC(=O)[C@@H]1CCCN1C(=O)[C@@H](N)CCCN=C(N)N)C(N)=O
CNC(=O)c1cc(C(O)CNC(C)CCc2ccc3c(c2)OCO3)ccc1O.Cl
CC[C@H](C)[C@H](NC(=O)[C@H](CC(=O)O)NC(=O)[C@H](CC(C)C)NC(=O)[C@H](CC(C)C)NC(=O)[C@H](CCCCN)NC(=O)[C@H](CCCN=C(N)N)NC(=O)[C@H](CC(N)=O)NC(=O)[C@H](CO)NC(=O)[C@H](Cc1c[nH]cn1)NC(=O)[C@H](C)NC(=O)[C@H](CCC(N)=O)NC(=O)[C@H](CCC(N)=O)NC(=O)[C@H](C)NC(=O)[C@H](CC(C)C)NC(=O)[C@H](CCC(N)=O)NC(=O)[C@H](CC(=O)O)NC(=O)[C@H](C)NC(=O)[C@H](CCCCN)NC(=O)[C@@H](NC(=O)[C@H](CCSC)NC(=O)[C@H](CCC(=O)O)NC(=O)[C@H](…
O=C([O-])c1cc(F)ccc1Cn1nnc(-c2cccc(/C=C/c3ccc4ccc(Cl)cc4n3)c2)n1.[Na+]
CSCC[C@H](NC(=O)CNC(=O)[C@@H](NC(=O)CNC(=O)[C@@H](NC(=O)CNC(=O)[C@H](CC(N)=O)NC(=O)[C@H](CCCNC(=N)N)NC(=O)[C@H](Cc1ccc(Cl)cc1)NC(=O)[C@@H](N)CO)C(C)C)[C@@H](C)O)C(=O)N[C@@H](CCCCN)C(=O)N[C@@H](CCCCN)C(=O)N[C@H](C(=O)N[C@@H](CO)C(=O)N[C@@H](Cc1ccccc1)C(=O)N[C@@H](CCC(N)=O)C(=O)N[C@@H](CCCNC(=N)N)C(=O)N[C@@H](C)C(=O)N[C@@H](CCCCN)C(=O)N[C@@H](CO)C(=O)O)[C@@H](C)O
CC(=O)N[C@@H](Cc1ccc2ccccc2c1)C(=O)N[C@@H](Cc1ccc(Cl)cc1)C(=O)N[C@H](C(=O)N[C@H]1CNC(=O)C[C@@H](C(N)=O)NC(=O)[C@@H]2CCCN2C(=O)[C@H](CCCN=C(N)N)NC(=O)[C@H](CC(C)C)NC(=O)[C@H](c2cccnc2)NC(=O)[C@H](CCCN=C(N)N)NC1=O)c1cccnc1
NC[C@@H]1O[C@H](O[C@@H]2[C@@H](COCc3cn(CCN4CCN(c5cc6c(cc5F)c(=O)c(C(=O)O)cn6C5CC5)CC4)nn3)O[C@@H](O[C@@H]3[C@@H](O)[C@H](N)C[C@H](N)[C@H]3O[C@H]3O[C@H](CN)[C@@H](O)[C@H](O)[C@H]3N)[C@@H]2O)[C@H](N)[C@@H](O)[C@@H]1O
Cc1cc(C)cc(CC(=O)N[C@@H](CC(N)=O)C(=O)NC[C@@H]2C(=O)N[C@H](c3ccc(O)cc3)C(=O)N[C@H](CCCN)C(=O)N[C@H](C(C)C)C(=O)N[C@@H](c3ccc(O)cc3)C(=O)N[C@H](c3ccc(O)cc3)C(=O)N[C@@H]([C@@H](C)O)C(=O)N[C@@H](Cc3ccccc3)C(=O)N[C@H](CCCN)C(=O)N[C@@H](c3ccc(O[C@H]4O[C@H](CO)[C@@H](O)[C@H](O)[C@@H]4O[C@H]4O[C@H](CO)[C@@H](O)[C@H](O)[C@@H]4O)cc3)C(=O)N[C@H]([C@@H](C)O)C(=O)N[C@@H](c3ccc(O)cc3)C(=O)NCC(=O)N[C@@H](CC(C)…
CSCC[C@H](NC(=O)CNC(=O)[C@@H](NC(=O)CNC(=O)[C@@H](NC(=O)[C@H](CS)NC(=O)[C@H](CC(N)=O)NC(=O)[C@H](CCCNC(=N)N)NC(=O)[C@H](Cc1ccccc1)NC(=O)[C@@H](N)CO)C(C)C)[C@@H](C)O)C(=O)N[C@@H](CCCCN)C(=O)N[C@@H](CCCCN)C(=O)N[C@H](C(=O)N[C@@H](CO)C(=O)N[C@@H](Cc1ccccc1)C(=O)N[C@@H](CCC(N)=O)C(=O)N[C@@H](CCCNC(=N)N)C(=O)N[C@@H](C)C(=O)N[C@@H](CCCCN)C(=O)N[C@@H](CO)C(=O)O)[C@@H](C)O
Br.Oc1cc(C2CNCCc3c2cc(O)c(O)c3Cl)ccc1Cl
CC(C)CC(NC(=O)C(N)CCCCN)C(=O)NC(C)C(=O)NC(CCCCN)C(=O)NC(CC(C)C)C(=O)NC(C)C(=O)NC(CCCCN)C(=O)NC(CCCCN)C(=O)NC(CC(C)C)C(=O)NC(C)C(=O)NC(CCCCN)C(=O)NC(CC(C)C)C(=O)NC(C)C(=O)NC(CCCCN)C(=O)O
CC[C@H](C)[C@H](NC(=O)[C@@H]1CCC(=O)NCCCC[C@H](NC(=O)CNC(=O)[C@H](CCC(=O)O)NC(=O)[C@H](CC(C)C)NC(=O)[C@H](Cc2ccc(O)cc2)NC(=O)[C@H](CO)NC(=O)[C@H](CO)NC(=O)[C@@H](NC(=O)[C@H](CC(=O)O)NC(=O)[C@H](CO)NC(=O)[C@@H](NC(=O)[C@H](Cc2ccccc2)NC(=O)[C@@H](NC(=O)CNC(=O)[C@H](CCC(=O)O)NC(=O)[C@H](C)NC(=O)[C@@H](N)Cc2cnc[nH]2)[C@@H](C)O)[C@@H](C)O)C(C)C)C(=O)N[C@@H](C)C(=O)N[C@@H](C)C(=O)N[C@@H](CCCCN)C(=O)N1)…
CC[C@H](C)[C@H](NC(=O)CNC(=O)[C@@H]1CCCN1C(=O)[C@H](Cc1c[nH]c2ccccc12)NC(=O)[C@H](Cc1c[nH]c2ccccc12)NC(=O)[C@H](CCCCN)NC(=O)[C@H](Cc1c[nH]c2ccccc12)NC(=O)[C@H](CC(N)=O)NC(=O)[C@@H](CO)NC(C)=O)C(=O)N[C@@H](Cc1ccccc1)C(=O)N[C@@H](CC(=O)O)C(N)=O
CO[C@H]1[C@@H](O)[C@@H](C)O[C@@H](O[C@@H]2[C@@H](C)O[C@@H](O[C@H]3[C@@H](OC)C[C@H](O[C@H]4[C@@H](OC)C[C@H](O[C@H]5CC[C@@]6(C)C(=CC[C@]7(O)[C@@H]6C[C@@H](OC(=O)/C=C/c6ccccc6)[C@]6(C)[C@@](O)([C@H](C)OC(=O)c8ccccc8)CC[C@]76O)C5)O[C@@H]4C)O[C@@H]3C)C[C@H]2OC)[C@@H]1O
CCCCCC/C=C\CCCCCCCCCC(=O)N[C@H]1[C@H](OC[C@H]2O[C@H](OP(=O)(O)O)[C@H](NC(=O)CC(=O)CCCCCCCCCCC)[C@@H](OCCCCCCCCCC)[C@@H]2O)O[C@H](COC)[C@@H](OP(=O)(O)O)[C@@H]1OCC[C@@H](CCCCCCC)OC
COc1cc(CNc2ccc(C(C)C)cc2)cc(OC)c1OC.Cl
CC[C@H](C)[C@H](NC(=O)[C@@H](N)CCCNC(=N)N)C(=O)N[C@@H](CC(N)=O)C(=O)N[C@@H](CC(N)=O)C(=O)N[C@H](C(=O)N1C[C@@H](n2cc(-c3ccccc3N)nn2)C[C@H]1C(=O)N[C@@H](Cc1c[nH]c2ccccc12)C(=O)N[C@@H](CO)C(=O)N[C@@H](CCC(=O)O)C(=O)N[C@@H](C)C(=O)N[C@@H](CCSC)C(=O)N[C@@H](CCSC)C(=O)O)[C@@H](C)CC
CC(C)[C@H](NC(=O)[C@H](CCCNC(=N)N)NC(=O)[C@@H](N)CCCNC(=N)N)C(=O)N[C@@H](CCC(N)=O)C(=O)N[C@@H](CCCNC(=N)N)C(=O)NCC(=O)N[C@@H](CCCCN)C(=O)N[C@@H](Cc1c[nH]c2ccccc12)C(=O)N[C@@H](Cc1c[nH]c2ccccc12)C(=O)O
C[C@H](NC(=O)[C@H](C)NC(=O)[C@H](CCCNC(=N)N)NC(=O)[C@@H]1CCCN1C(=O)[C@@H](N)[C@@H](C)O)C(=O)N[C@@H](CCCNC(=N)N)C(=O)N[C@@H](CCCNC(=N)N)C(=O)N[C@@H](CCCCN)C(=O)N[C@@H](CCCCN)C(=O)N[C@@H](CCCNC(=N)N)C(=O)O
CC(C)C[C@@H]1NC(=O)[C@H](CCCN)NC(=O)[C@H](C(C)C)NC(=O)[C@@H]2CCCN2C(=O)[C@@H](C2c3ccccc3-c3ccccc32)NC(=O)[C@H](CC(C)C)NC(=O)[C@H](CCCN)NC(=O)[C@H](C(C)C)NC(=O)[C@@H]2CCCN2C(=O)[C@@H](C2c3ccccc3-c3ccccc32)NC1=O
CC[C@H](C)[C@H](NC(=O)[C@H](C)NC(=O)[C@H](CC1CCCCC1)NC(=O)[C@H](CCC(N)=O)NC(=O)[C@H](CCCNC(=N)N)NC(=O)CNC(=O)[C@@H](NC(=O)[C@H](CCC(N)=O)NC(=O)CN)C(C)C)C(=O)N[C@H](C(=O)NCC(=O)N[C@@H](CC(=O)O)C(=O)N[C@@H](CC(=O)O)C(=O)N[C@H](C(=O)N[C@@H](CC(N)=O)C(=O)N[C@@H](CCCNC(=N)N)C(=O)O)[C@@H](C)CC)[C@@H](C)CC
C/C=C\C(=O)O[C@H]1[C@H](OC(C)=O)[C@@]2(CO)[C@@H](CC1(C)C)C1=CC[C@@H]3[C@@]4(C)CC[C@H](O[C@@H]5O[C@H](C(=O)O)[C@@H](O)[C@H](O[C@@H]6OC[C@H](O)[C@H](O)[C@H]6O[C@@H]6OC[C@@H](O)[C@H](O)[C@H]6O)[C@H]5O[C@@H]5O[C@H](CO)[C@H](O)[C@H](O)[C@H]5O)C(C)(C)C4CC[C@@]3(C)[C@]1(C)C[C@H]2O
COC(=O)CCCCC(=O)NCC(=O)NC(COCOCCOCCOCCOCCO[C@@H]1O[C@H](CO)[C@H](O)[C@H](O)[C@H]1O)(COCOCCOCCOCCOCCO[C@@H]1O[C@H](CO)[C@H](O)[C@H](O)[C@H]1O)COCOCCOCCOCCOCCO[C@@H]1O[C@H](CO)[C@H](O)[C@H](O)[C@H]1O
CC(C)=CCc1c2c(cc3c4c([nH]c13)[C@@]1(C)[C@@H](CC[C@H]3[C@]5(C)C[C@@H](/C=C(\C)C(=O)[O-])O[C@@]5(O)CC[C@@]31C)C4)C1=CC(C)(C)OC(C)(C)[C@H]1[C@@H]2O.[Na+]
CN1CCC[C@H]1c1ccc[n+](C)c1.[I-]
CC[C@H]1OC(=O)[C@H](C)[C@@H](O[C@H]2C[C@@](C)(OC)[C@@H](O)[C@H](C)O2)[C@H](C)[C@@H](O[C@@H]2O[C@H](C)C[C@H](N(C)C)[C@H]2OC(=O)CCNC(=O)OC(C)(C)C)[C@@](C)(O)C[C@@H](C)C(=O)[C@H](C)[C@@H](OC(=O)CCNC(=O)OC(C)(C)C)[C@@]1(C)O
CC(C)C[C@@H]1NC(=O)[C@H](CCCCN)NC(=O)[C@H](C(C)C)NC(=O)[C@@H]2CCCN2C(=O)[C@@H](Cc2ccc(O)cc2)NC(=O)[C@H](CC(C)C)NC(=O)[C@H](CCCCN)NC(=O)[C@H](C(C)C)NC(=O)[C@H](CCCCN)NC(=O)[C@H](CC(C)C)NC(=O)[C@@H]2CCCN2C(=O)[C@@H](Cc2ccc(O)cc2)NC(=O)[C@H](CCCCN)NC(=O)[C@H](C(C)C)NC(=O)[C@H](CCCCN)NC1=O
C[C@@H](O)[C@@H]1NC(=O)[C@H](CCCCN)NC(=O)[C@@H](Cc2c[nH]c3ccccc23)NC(=O)[C@H](Cc2ccc(NC(N)=O)cc2)NC(=O)[C@H](NC(=O)[C@@H](Cc2ccc(Cl)cc2)NC(=O)CCNC(=O)CN2CCN(CC(=O)O)CCN(CC(=O)O)CCN(CC(=O)O)CC2)CSSC[C@@H](C(=O)N[C@@H](Cc2ccc3ccccc3c2)C(N)=O)NC1=O
C=CC(C)(CC/C=C(\CO)C(=O)O[C@H]1C[C@@]2(C(=O)O)[C@@H](CC1(C)C)C1=CC[C@@H]3[C@@]4(C)CC[C@H](O[C@@H]5O[C@H](CO[C@@H]6O[C@H](C)[C@H](O)[C@H](O)[C@H]6O[C@@H]6OC[C@@H](O)[C@H](O)[C@H]6O)[C@@H](O)[C@H](O)[C@H]5O[C@@H]5O[C@H](CO)[C@@H](O)[C@H](O)[C@H]5O)C(C)(C)[C@@H]4CC[C@@]3(C)[C@]1(C)C[C@H]2O)O[C@@H]1O[C@@H](C)[C@H](O)[C@@H](O)[C@@H]1O
Cc1ccc(Nc2nc3ccc(C(=N)NC(C)C)cc3s2)nc1.Cl.Cl
COc1ccc2nccc([C@@H](O)CNCCCN(C)CCOc3cc(F)cc(F)c3)c2c1.O=C(O)C(=O)O
CC(C)C[C@H](NC(=O)CNC(=O)[C@H](CCC(N)=O)NC(=O)[C@H](Cc1ccc(OP(=O)(O)O)cc1)NC(=O)[C@H](CC(C)C)NC(=O)CCCCNC(=O)c1cc(N=C=S)ccc1-c1c2ccc(=O)cc-2oc2cc(O)ccc12)C(=O)N[C@@H](CO)C(N)=O
CC(=O)O.O=S(=O)(NC1CCCCC1)c1cccc(CCCCOCCCCCCNC[C@H](O)c2ccc(O)c(CO)c2)c1
C[C@H](NC(=O)[C@H](C)NC(=O)[C@H](CCC(=O)O)NC(=O)[C@H](CCCNC(=N)N)NC(=O)[C@@H]1CCCN1C(=O)[C@@H](N)[C@@H](C)O)C(=O)N[C@@H](CCCNC(=N)N)C(=O)N[C@@H](CCCCN)C(=O)N[C@@H](CCCCN)C(=O)N[C@@H](CCCNC(=N)N)C(=O)NCC(=O)O
CSCC[C@@H]1NC(=O)[C@H](CC(C)C)NC(=O)[C@H](CCCNC(=N)N)NC(=O)[C@H](CO)NC(=O)[C@@H]2CSSC[C@@H]3NC(=O)[C@H](CO)NC(=O)CNC(=O)[C@H]([C@@H](C)O)NC(=O)[C@H](CSSC[C@H](N)C(=O)N[C@@H](CCCCN)C(=O)NCC(=O)N[C@@H](CCCCN)C(=O)NCC(=O)N[C@@H](C)C(=O)N[C@@H](CCCCN)C(=O)N2)NC(=O)[C@H](CSSC[C@@H](C(=O)O)NC(=O)[C@H](CCCCN)NC(=O)CNC(=O)[C@H](CO)NC(=O)[C@H](CCCNC(=N)N)NC3=O)NC(=O)[C@H](CC(=O)O)NC(=O)[C@H](Cc2ccc(O)cc2)…
C=C[C@](C)(CC/C=C(\C)C(=O)O[C@@H]1[C@@H](C)O[C@@H](O[C@](C)(C=C)CC/C=C(\CO)C(=O)O[C@H]2C[C@@]3(C(=O)O[C@@H]4O[C@H](CO)[C@@H](O)[C@H](O)[C@H]4O[C@@H]4O[C@@H](C)[C@H](O[C@@H]5O[C@@H](CO)[C@H](O)[C@H]5O)[C@@H](O[C@@H]5O[C@H](CO)[C@@H](O)[C@H](O)[C@H]5O)[C@H]4O)[C@@H](CC2(C)C)C2=CC[C@@H]4[C@@]5(C)CC[C@H](O[C@@H]6O[C@H](CO[C@@H]7OC[C@H](O)[C@H](O)[C@H]7O[C@@H]7OC[C@@H](O)[C@H](O)[C@H]7O)[C@@H](O)[C@H]…
Cc1ccccc1OCCCN1CCN(CC(c2ccc(F)cc2)N2CCN(C(C)C)CC2)CC1.Cl
CC[n+]1ccc2c(c1)[nH]c1ccc(Cl)cc12.[I-]
CCCCNCc1cc(OC)c(O)c(OC)c1.Cl
CSCC[C@H](NC(=O)COCCOCCOCCOCCOCCOCCNC(=O)COCC(=O)Nc1ccc(-c2c3nc(c(-c4ccccc4)c4ccc([nH]4)c(-c4ccccc4)c4nc(c(-c5ccccc5)c5ccc2[nH]5)C=C4)C=C3)cc1)C(=O)NCC(=O)N[C@@H](CC(C)C)C(=O)NCC(=O)N[C@@H](CC(C)C)C(=O)N[C@@H](Cc1cnc[nH]1)C(=O)N[C@@H](CC(C)C)C(=O)N[C@@H](CC(C)C)C(=O)N[C@H](C(=O)N[C@@H](CC(C)C)C(=O)N[C@@H](C)C(=O)N[C@@H](C)C(=O)N[C@@H](C)C(=O)N[C@@H](CC(C)C)C(=O)N[C@@H](CCC(N)=O)C(=O)NCC(=O)N[C@@H…
Cc1cccc(C)c1OCC(=O)N[C@@H](Cc1ccccc1)[C@H](OC(=O)CCC(=O)NCCN(C)C)C(=O)N1CSC(C)(C)[C@H]1C(=O)NC(C)(C)C.Cl
CCCCCCC[C@@H](O)CC(=O)N[C@@H](CCC(N)=O)C(=O)N[C@@H](CCC(N)=O)C(=O)N[C@@H](CCC(=O)O)C(=O)O[C@@H](C)C(=O)N1CCC[C@H]1C(=O)N(C)[C@H](CC(C)C)C(=O)N[C@@H]1C(=O)N[C@@H]([C@@H](C)CC)[C@@H](O)CC(=O)O[C@@H](C(C)C)C(=O)[C@H](C)C(=O)N[C@@H](CC(C)C)C(=O)N2CCC[C@H]2C(=O)N(C)[C@@H](Cc2ccc(OC)cc2)C(=O)O[C@H]1C
C[C@]12CC[C@@H]3c4ccc(O)cc4CC[C@H]3[C@@H]1CC[C@@]2(O)C#Cc1ccc(OCCCCOCCCCOCCCCOCCCCOc2ccc(C#C[C@]3(O)CC[C@H]4[C@@H]5CCc6cc(O)ccc6[C@H]5CC[C@@]43C)cc2)cc1
Cn1ccc2c3nc4cc(Br)ccc4c4c3c(c(=O)c-2c1)[N+](C)(C)CC4=O.[Cl-]
CC[C@H](C)[C@H](NC(=O)[C@H](CCCCN)NC(=O)[C@@H](NC(=O)[C@H](CCC(N)=O)NC(=O)[C@H](CCCNC(=N)N)NC(C)=O)[C@@H](C)CC)C(=O)N[C@@H](Cc1c[nH]c2ccccc12)C(=O)N[C@@H](Cc1ccccc1)C(=O)N[C@@H](CCC(N)=O)C(=O)N[C@@H](CC(N)=O)C(=O)N[C@@H](CCCNC(=N)N)C(=O)N[C@@H](CCCNC(=N)N)C(=O)N[C@@H](CCSC)C(=O)N[C@@H](CCCCN)C(=O)N[C@@H](Cc1c[nH]c2ccccc12)C(=O)N[C@@H](CCCCN)C(=O)N[C@@H](CCCCN)C(=O)NCCOCCOCCOCCNC(=O)[C@H](CO)NC(=O…
Cc1ccc2cccc(OCc3c(Cl)ccc(N(C)C(=O)CNC(=O)/C=C/c4ccc(C(=O)N(C)C)cc4)c3Cl)c2n1.Cl
COc1ccc(/C=C\c2cc(OC)c(OC)c(OC)c2)cc1OCCn1cccc1.Cl
O=C(N[C@H]1CCN(Cc2ccc(OC3CCN(Cc4ccccc4)CC3)c(Br)c2)C1)c1ccc(Cl)c(Cl)c1.O=C(O)C(F)(F)F
CCCC[P+](CCCC)(CCCC)Cc1ccc(NC(=O)[C@H](Cc2ccc3ccccc3c2)N(C)/C(=N/C2CCCCC2)NC2CCCCC2)cc1.[Cl-]
CC(=O)N[C@@H](Cc1c[nH]c2ccccc12)C(=O)N[C@H](C(=O)N[C@H](C(=O)N[C@@H](Cc1cnc[nH]1)C(=O)N[C@@H](CCCNC(N)=O)C(=O)N[C@@H](CC(C)C)C(=O)N[C@@H](C)C(=O)NCC(=O)N[C@@H](CC(C)C)C(=O)N[C@@H](CC(C)C)C(=O)N[C@@H](CO)C(=O)N[C@@H](CCCNC(N)=O)C(=O)N[C@@H](CO)C(=O)NCC(=O)NCC(=O)N[C@H](C(=O)N[C@H](C(=O)N[C@@H](CCCCNC(=N)N)C(=O)N[C@@H](CCCCN)C(=O)N[C@@H](CC(N)=O)C(=O)N[C@@H](Cc1ccccc1)C(=O)N[C@H](C(=O)N1CCC[C@H]1C(…
Br.CC1(C)NC(N)=NC(=N)N1OCCSc1ccccc1
CCCCCCCCCCCCCCCCCC(=O)N[C@@H](C)C(=O)N[C@@H](CCCNC(=N)N)C(=O)N[C@@H](CC(C)C)C(=O)N[C@@H](CO)C(=O)N1CCC[C@H]1C(=O)N[C@H](C(=O)N[C@@H](CCSC)C(=O)N[C@H](C(=O)N[C@@H](Cc1cnc[nH]1)C(=O)N1CCC[C@H]1C(=O)N[C@@H](CC(N)=O)C(=O)NCC(=O)N[C@@H](C)C(=O)N[C@@H](CCC(N)=O)C(=O)N1CCC[C@H]1C(N)=O)C(C)C)[C@@H](C)O
CC(C)C[C@H](NC(=O)[C@H](C)NC(=O)[C@H](C)NC(=O)[C@H](CC(C)C)NC(=O)[C@H](CCC(=O)O)NC(=O)[C@H](C)NC(=O)[C@H](CCC(=O)O)NC(=O)[C@H](CC(C)C)NC(=O)[C@H](C)NC(=O)[C@H](C)NC(=O)[C@H](CC(C)C)NC(=O)[C@H](CCC(=O)O)NC(=O)[C@H](C)N)C(=O)N[C@@H](CCC(=O)O)C(=O)NCC(=O)N[C@@H](CCCNC(=N)N)C(=O)N[C@@H](CCCNC(=N)N)C(=O)N[C@H](C(=O)N[C@H](C(=O)N[C@H](C(=O)N[C@@H](CO)C(=O)N[C@@H](Cc1ccccc1)C(=O)N[C@@H](C)C(=O)N[C@@H](C…
N=C(N)NCCC[C@@H](NC(=O)[C@@H](CCCNC(=N)N)NC(=O)[C@@H](CCCNC(=N)N)NC(=O)[C@@H](CCCNC(=N)N)NC(=O)[C@@H](CCCNC(=N)N)NC(=O)[C@@H](CCCNC(=N)N)NC(=O)CCCCCNC(=O)[C@H]1OC(n2cnc3c(N)ncnc32)[C@H](O)[C@@H]1O)C(=O)O
CC[C@H](C)[C@H](N)C(=O)N[C@@H](CC(=O)O)C(=O)N[C@H](C(=O)N[C@@H](C)C(=O)N[C@@H](Cc1ccccc1)C(=O)N[C@@H](CO)C(=O)N[C@@H](CO)C(=O)N[C@@H](CC(C)C)C(=O)N[C@@H](C)C(=O)N[C@@H](CC(C)C)C(=O)N[C@@H](C)C(=O)N[C@@H](CC(=O)O)C(=O)N[C@H](C(=O)N[C@@H](CO)C(=O)N[C@@H](CCCNC(=N)N)C(=O)O)[C@@H](C)CC)[C@@H](C)CC
CCOP(=O)(OCC)Oc1ccc([N+](=O)[O-])cc1.C[N+](C)(CC(=O)c1ccc(-c2ccc(C(=O)C[N+](C)(C)CC3OCCCO3)cc2)cc1)CC1OCCCO1.[Br-].[Br-]
CCCCC/C=C\C/C=C\C/C=C\C/C=C\CCCC(=O)O[C@@H](COC(=O)CCCCCCCCCCCCCCCCC)COC(=O)[C@@H](NC(=O)CNC(=O)[C@@H](NC(=O)[C@H](CS)NC(=O)[C@H](CC(=O)O)NC(=O)[C@H](CCCCN)NC(=O)[C@H](CCC(N)=O)NC(=O)[C@H](CCC(=O)O)NC(=O)[C@H](CCCCN)NC(=O)[C@H](CO)NC(=O)[C@@H](NC(=O)[C@H](Cc1ccc(O)cc1)NC(=O)CNC(=O)[C@H](CCCCN)NC(=O)[C@H](CC(=O)O)NC(=O)[C@H](Cc1ccc(O)cc1)NC(=O)[C@H](CC(C)C)NC(=O)[C@H](C)NC(C)=O)[C@@H](C)O)C(C)C)[C…
CC(C)CCCNC(=O)N(CC(CCC(=O)O)NC(N)=O)C(CCCCN)CN(C(=O)NCCc1ccc(Br)cc1)C(CCC(=O)O)CN(CCC(N)=O)C(=O)NCCc1ccc(Br)cc1
CC(C)C[C@H](NC(=O)[C@H](C)NC(=O)[C@H](CCC(=O)O)NC(=O)[C@H](CC(N)=O)NC(=O)[C@H](CC(C)C)NC(=O)[C@H](CCCCN)NC(=O)[C@H](CC(C(=O)O)C(=O)O)NC(=O)[C@H](CCCNC(=N)N)NC(=O)[C@H](Cc1ccccc1)NC(=O)[C@H](CCC(=O)O)NC(=O)[C@H](CC(=O)O)NC(=O)[C@H](CC(C)C)NC(=O)[C@@H](NC(=O)[C@@H]1CCCN1)C(C)C)C(=O)N[C@@H](CCC(=O)O)C(=O)N[C@@H](C)C(=O)N[C@@H](CC(C)C)C(=O)N[C@@H](CCCCN)C(=O)N[C@@H](CCC(N)=O)C(=O)N[C@@H](CCCCN)C(=O)N…
Cc1nc2c(N)ncnc2n1[C@@H]1O[C@H](COP(=O)(O)O[C@@H]2[C@H](O)[C@@H](COP(=O)(O)O[C@@H]3[C@H](O)[C@@H](COP(=O)(O)O[C@@H]4[C@H](O)[C@@H](COP(=O)(O)O)O[C@H]4n4cnc5c(N)ncnc54)O[C@H]3n3cnc4c(N)ncnc43)O[C@H]2n2cnc3c(N)ncnc32)[C@@H](O)[C@H]1O
Cl.Clc1cccnc1N1CCN(c2ncccc2Cl)CC1
CN(C)S(=O)(=O)Nc1ccc(OCCNC[C@H](O)c2cccnc2)cc1.Cl.Cl
C[C@H]1CC[C@@]2(OC1)O[C@H]1C[C@H]3[C@@H]4CC[C@H]5C[C@@H](O[C@H]6[C@H](CO)O[C@@H](OC[C@H]7O[C@@H](O[C@H]8[C@H](O)CO[C@@H](O[C@@H]9[C@@H](O[C@@H]%10OC[C@H](O)[C@H](O)[C@H]%10O)[C@H](O[C@@H]%10[C@H](O)[C@@H](O[C@@H]%11O[C@@H](C)[C@H](O)[C@@H](O)[C@H]%11O)[C@H](O)O[C@@H]%10CO)O[C@H](CO)[C@H]9O)[C@@H]8O)[C@H](O)[C@@H](O)[C@@H]7O)[C@@H]6O)[C@H](O)C[C@]5(C)[C@H]4CC[C@]3(C)[C@H]1[C@@H]2C
CC[C@H](C)[C@H](NC(=O)[C@H](CCCCN)NC(=O)[C@@H](N)CO)C(=O)N[C@@H](CC(N)=O)C(=O)N[C@@H](CCCCN)C(=O)N[C@@H](CCC(=O)O)C(=O)N[C@@H](CC(C)C)C(=O)N[C@@H](C)C(=O)N[C@@H](Cc1cnc[nH]1)C(=O)N[C@@H](CCCNC(=N)N)C(=O)N[C@H](C(=O)N[C@@H](C)C(=O)N[C@@H](CC(C)C)C(=O)N[C@@H](Cc1ccccc1)C(=O)N[C@@H](CC(N)=O)C(=O)N[C@@H](CCCCN)C(=O)N[C@@H](CC(C)C)C(=O)N[C@@H](C)C(=O)N[C@@H](CC(=O)O)C(=O)N[C@@H](CC(N)=O)C(=O)N[C@@H](C…
COC(=O)[C@@H]1NC(=O)[C@H]2NC(=O)[C@H](NC(=O)[C@@H]3NC(=O)[C@H]4NC(=O)[C@H](NC(=O)[C@H](n5cc(CO[C@H]6O[C@H](COC(C)=O)[C@@H](OC(C)=O)[C@H](OC(C)=O)[C@H]6OC(C)=O)nn5)c5ccc(O)c(c5)Oc5cc4cc(O)c5C)[C@H](O)c4ccc(cc4)Oc4cc3cc(c4O)Oc3ccc(cc3)[C@H]2O)c2ccc(O)c(c2)-c2c(O)cc(O)cc21
CC[C@H](C)[C@H](NC(=O)[C@H](CCCN)NC(=O)[C@H](CCCNC(=N)N)NC(=O)[C@@H]1CCCN1C(=O)[C@@H]1CCCN1C(=O)[C@H](CCCNC(=N)N)NC(=O)[C@@H]1CCCN1C(=O)[C@H](CCCNC(=N)N)NC(=O)[C@@H]1CCCN1C(=O)[C@H](CC(C)C)NC(=O)[C@H](Cc1ccc(O)cc1)NC(=O)[C@@H]1CCCN1C(=O)[C@@H]1CCCN1C(=O)[C@H](CCCCN)NC(=O)[C@H](CC(=O)O)NC(=O)[C@@H](N)C(C)C)C(=O)N[C@@H](Cc1ccc(O)cc1)C(=O)N[C@@H](CC(N)=O)C(=O)N[C@@H](CCCN)C(N)=O
C[C@@H](O)[C@@H]1NC(=O)[C@H](CCCCN)NC(=O)[C@@H](Cc2c[nH]c3ccccc23)NC(=O)[C@H](Cc2ccc(O)cc2)NC(=O)[C@@H](NC(=O)[C@@H](Cc2ccccc2)NC(=O)CCCCCn2cc(COc3cc(OCc4cn(CCCCCC(=O)N[C@H](Cc5ccccc5)C(=O)N[C@H]5CSSC[C@@H](C(=O)N[C@H](CO)[C@@H](C)O)NC(=O)[C@H]([C@@H](C)O)NC(=O)[C@H](CCCCN)NC(=O)[C@@H](Cc6c[nH]c7ccccc67)NC(=O)[C@H](Cc6ccc(O)cc6)NC5=O)nn4)cc(C(=O)NS(=O)(=O)CCNC(=O)CN4CCN(CC(=O)O)CCN(CC(=O)O)CCN(CC…
CC[C@H]1OC(=O)[C@H](C)[C@@H](O[C@H]2C[C@@](C)(OC)[C@@H](OC(=O)CCN[C@@H](C)C(=O)Nc3ccc4ccccc4c3)[C@H](C)O2)[C@H](C)[C@@H](O[C@@H]2O[C@H](C)C[C@H](N(C)C)[C@H]2O)[C@](C)(O)C[C@@H](C)NC(=O)[C@H](C)[C@@H](O)[C@]1(C)O
NC[C@@H]1O[C@H](O[C@@H]2[C@@H](COC(=O)Nc3ccccc3)O[C@@H](O[C@@H]3[C@@H](OC(=O)Nc4ccccc4)[C@H](N)C[C@H](N)[C@H]3O[C@H]3O[C@H](CN)[C@@H](OC(=O)Nc4ccccc4)[C@H](OC(=O)Nc4ccccc4)[C@H]3N)[C@@H]2OC(=O)Nc2ccccc2)[C@H](N)[C@@H](OC(=O)Nc2ccccc2)[C@@H]1OC(=O)Nc1ccccc1.O=C(O)C(F)(F)F
CC[C@H](C)[C@H](NC(=O)[C@H](CCCNC(=N)N)NC(=O)[C@H](CCCNC(=N)N)NC(=O)[C@@H]1CCCN1C(=O)[C@@H]1CCCN1C(=O)[C@@H](NC(=O)[C@@H]1CCCN1C(=O)[C@H](CCCNC(=N)N)NC(=O)[C@@H]1CCCN1C(=O)[C@H](CC(C)C)NC(=O)[C@H](Cc1ccc(O)cc1)NC(=O)[C@@H]1CCCN1C(=O)[C@@H]1CCCN1C(=O)[C@H](CCCCN)NC(=O)[C@H](CC(=O)O)NC(=O)[C@@H](N)C(C)C)[C@@H](C)O)C(=O)N[C@@H](Cc1ccc(O)cc1)C(=O)N[C@@H](CC(N)=O)C(=O)N[C@@H](CC(N)=O)C(=O)N[C@@H](CCCN…
CSCC[C@H](NC(=O)[C@H](CCC(=O)O)NC(=O)[C@H](CC(=O)O)NC(=O)[C@@H]1CCCN1C(=O)[C@H](C)NC(=O)[C@H](CC(C)C)NC(=O)[C@@H](NC(=O)[C@@H](N)Cc1ccccc1)C(C)C)C(=O)N[C@H](C(=O)N[C@@H](Cc1ccc(O)cc1)C(=O)N[C@@H](CC(C)C)C(=O)N[C@@H](Cc1ccccc1)C(=O)N[C@@H](Cc1ccc(O)cc1)C(=O)N[C@@H](Cc1cnc[nH]1)C(=O)NCC(=O)N[C@@H](CC(N)=O)C(=O)N[C@@H](CCC(=O)O)C(=O)N[C@@H](CCCCN)C(=O)N[C@@H](CCCCN)C(=O)N[C@@H](CC(N)=O)C(=O)O)C(C)C
C[C@]12CC[C@H]3[C@@H](C[C@H](O[N+](=O)[O-])[C@H]4C/C(=N/OCCN)CC[C@@]43C)[C@@H]1CCC2=O.O=C(O)/C=C/C(=O)O
CC[C@H](C)[C@H](NC(=O)[C@H](Cc1ccc(O)cc1)NC(=O)[C@H](Cc1ccc(C(=O)c2ccccc2)cc1)NC(=O)[C@H](CCCNC(=N)N)NC(=O)CNC)C(=O)N[C@@H](Cc1cnc[nH]1)C(=O)N1CCC[C@H]1C(=O)N[C@@H](Cc1ccccc1)C(=O)O
N=C(N)N1CCCC(C[C@@H](NS(=O)(=O)Cc2ccccc2)C(=O)NCC(=O)N[C@H]2CCCN(C(=N)N)C2O)C1.O=C(O)C(F)(F)F
COc1ccc2c(c1)c1c(n2C(=O)c2ccc(S(=O)(=O)/N=C/N(C)C)cc2)CCN(CCCOc2cc(F)cc(C3(OC)CCOCC3)c2)C1.Cl
C[N+](C)(CCCCCC[N+](C)(C)CC(=O)NCCC(F)(F)C(F)(F)C(F)(F)C(F)(F)C(F)(F)C(F)(F)F)CC(=O)NCCC(F)(F)C(F)(F)C(F)(F)C(F)(F)C(F)(F)C(F)(F)F.[Br-].[Br-]
NCCOCCOCCN1CC23C4=c5c6c7c8c9c%10c%11c%12c%13c%14c%15c%16c%17c%18c%19c%20c%21c%22c%23c%24c(c2c%22c2c%22c%25c%26c(c5c(c6%10)c5c%11c6c%13c(c%14%18)c%10c%19c(c%212)c%25c%10c6c%265)C%223C1)C4C7C1=C%24C(=C%16C2(CN(CCOCCOCCN)CC182)C%15C9%12)C%23C%17%20
CCCC[C@H](NC(=O)[C@H](Cc1c[nH]c2ccccc12)NC(=O)[C@H](CCCNC(=N)N)NC(=O)[C@@H](Cc1ccc2ccccc2c1)NC(=O)[C@H](Cc1cnc[nH]1)NC(=O)[C@H](Cc1ccccc1)NC(=O)CNC(=O)[C@@H](C)NC(=O)[C@@H](N)Cc1ccc(O)cc1)C(=O)N[C@@H](CC(=O)O)C(=O)N[C@@H](Cc1ccccc1)C(N)=O
CCCCCCCCCCC[C@H](CC(=O)NC1C(O)OC(COC2OC(CO)C(OP(=O)(O)O)C(OC(=O)C[C@@H](CCCCCCCCCCC)OC(=O)CCC)C2NC(=O)C[C@@H](CCCCCCCCCCC)OC(=O)CCC)C(O)C1O)OC(=O)CCC
COc1ccc(/C=C/C(=O)O[C@H]2[C@H](O[C@@H]3[C@@H](CO)O[C@@H](O[C@@H]4CO[C@@H](O[C@@H]5[C@@H](O)[C@H](C)O[C@@H](O[C@H]6[C@H](O[C@H]7CC[C@@]8(C)[C@@H](CC[C@]9(C)[C@@H]8CC=C8[C@@H]%10CC(C)(C)CC[C@]%10(C(=O)O[C@@H]%10O[C@H](CO[C@@H]%11O[C@H](CO)[C@@H](O[C@@H]%12O[C@@H](C)[C@H](O)[C@@H](O)[C@H]%12O)[C@H](O)[C@H]%11O)[C@@H](O)[C@H](O)[C@H]%10O)CC[C@]89C)C7(C)C)OC[C@H](O)[C@@H]6O)[C@@H]5O)[C@H](O)[C@@H]4O)[…
CCCCCCC(=O)OC[C@H]1O[C@H](Oc2ccc(C[C@H]3NC(=O)[C@H]([C@@H](C)c4ccccc4)NC(=O)CNC(=O)[C@H](CO)NC(=O)[C@@H]([C@@H](O)[C@@H]4CNC(N)N4[C@H]4O[C@H](CO)[C@@H](O)[C@H](O)[C@@H]4O)NC(=O)[C@H]([C@@H](O)[C@@H]4CNC(N)N4)NC3=O)cc2)[C@@H](O)[C@@H](O)[C@@H]1O[C@H]1O[C@H](CO)[C@@H](O)[C@H](O)[C@@H]1O
NCC1OB(O)c2c(OCCF)ccc(Br)c21
CC(C)NCc1ccc(C[C@@H]2NC(=O)[C@@H](Cc3c[nH]c4ccccc34)NC(=O)[C@H](Cc3ccccc3)NC(=O)[C@@H](Cc3ccccc3)NC(=O)[C@@H](CCCCN)NC(=O)[C@H](NC(=O)[C@H](Cc3ccc(O)cc3)NC(N)=O)CSSC[C@@H](C(=O)O)NC(=O)[C@H](CO)NC(=O)[C@@H]([C@@H](C)O)NC(=O)[C@H](Cc3ccccc3)NC(=O)[C@@H]([C@@H](C)O)NC2=O)cc1
CC(=O)Nc1ccc(C[C@H](NC(=O)[C@H](NC=O)NC(=O)[C@@H](Cc2cccnc2)NC(=O)[C@@H](Cc2ccc(Cl)cc2)NC(=O)[C@@H](Cc2ccc3ccccc3c2)NC(C)=O)C(=O)N[C@H](Cc2ccc(NC(C)=O)cc2)C(=O)N[C@@H](CC(C)C)C(=O)N[C@@H](CCCCNC(C)C)C(=O)N2CCC[C@@H]2C(=O)N[C@H](C)C(N)=O)cc1
CC1OC(OC2C(Oc3c4cc5cc3Oc3ccc(cc3Cl)[C@H](O)[C@H]3NC(=O)[C@@H](NC(=O)[C@H]5NC(=O)[C@@H](CC(N)=O)NC(=O)[C@@H](NC(=O)[C@@H](N)CO)[C@@H](O)c5ccc(c(Cl)c5)O4)c4ccc(O)c(c4)-c4c(O)cc(O)cc4[C@H](C(=O)NCC(=O)O)NC3=O)OC(CO)C(O)C2O)CC(C)(NCc2cccc(OCC/C=C\COc3cccc(CNC4(C)CC(OC5C(Oc6c7cc8cc6Oc6ccc(cc6Cl)[C@@H](O)[C@@H](NC(=O)[C@H](N)CO)C(=O)N[C@@H](CC(N)=O)C(=O)N[C@H]8C(=O)N[C@H]6C(=O)N[C@H](C(=O)N[C@H](C(=O)N…
N=C(N)NCCC[C@@H](NC(=O)OCc1ccccc1)C(=O)NCCCC[C@H](NC(=O)[C@@H](CCCN=C(N)N)NC(=O)OCc1ccccc1)C(=O)N[C@H](CCCCNC(=O)C(CCCCNC(=O)[C@H](CCCN=C(N)N)NC(=O)OCc1ccccc1)NC(=O)[C@H](CCCN=C(N)N)NC(=O)OCc1ccccc1)C(=O)N[C@H](Cc1ccccc1)C(N)=O
CCC(C)CC(C)CCCCCCCCC(=O)NC1C[C@@H](O)[C@@H](O)NC(=O)C2CN(C[C@@H]2O)C(=O)[C@H]([C@H](O)CCNC(=O)[C@@H](N)CCCCN)NC(=O)[C@H]([C@H](O)[C@@H](O)c2ccc(O)cc2)NC(=O)C2C[C@@H](O)CN2C(=O)[C@H]([C@@H](C)O)NC1=O
C[C@@H]1NC(=O)[C@H](CO)NC(=O)[C@@H]2CSSC[C@@H](C(N)=O)NC(=O)[C@@H]3CSSC[C@H](NC(=O)[C@@H](N)CSSC[C@H](NC(=O)[C@H](Cc4c[nH]c5ccccc45)NC(=O)[C@H](CCCCN)NC1=O)C(=O)N[C@@H](CCCNC(=N)N)C(=O)N[C@@H](CC(=O)O)C(=O)N[C@@H](Cc1cnc[nH]1)C(=O)N[C@@H](CO)C(=O)N[C@@H](CCCNC(=N)N)C(=O)N3)C(=O)N[C@H](CC(N)=O)C(=O)N2
CCC(C)CC(C)CCCCCCCCC(=O)N[C@H]1C[C@@H](O)[C@@H](OCCN)NC(=O)[C@@H]2[C@@H](O)CCN2C(=O)[C@H]([C@H](O)CC(N)=O)NC(=O)[C@H]([C@H](O)[C@@H](O)c2ccc(O)cc2)NC(=O)[C@@H]2C[C@@H](O)CN2C(=O)[C@H]([C@@H](C)O)NC1=O
CC[C@H](C)[C@H](NC(=O)[C@H](CCCN=C(N)N)NC(=O)[C@H](C)NC(=O)CNC(=O)[C@H](Cc1ccc(O)cc1)NC(=O)[C@@H](N)Cc1ccc(O)cc1)C(=O)N[C@@H](Cc1ccc(O)cc1)C(=O)N[C@@H](CCCN=C(N)N)C(=O)N1CCC[C@@H]1C(=O)N[C@@H](CC(=O)O)C(=O)N[C@@H](CCCCN)C(=O)N[C@@H](CCSC)C(=O)O
COc1ccc(-c2ccc3n2[B-](F)(F)[N+]2=C(C)C(CCC(=O)NCCCCCC(=O)NCCCC[C@@H](NC(=O)[C@@H](Cc4ccccc4)NC(=O)OC(C)(C)C)C(=O)COC(=O)c4c(C)cccc4C)=C(C)C2=C3)cc1
CC[C@H](NC(C)=O)C(=O)N[C@@H](Cc1ccc(Cl)cc1)C(=O)N[C@@H](Cc1cccnc1)C(=O)N[C@@H](CC(=O)O)C(=O)N[C@@H]1CCC(=O)Nc2ccc(cc2)C[C@@H](C(=O)N2CCC[C@@H]2C(=O)N[C@@H](C)C(N)=O)NC(=O)[C@H](CC(C)C)NC(=O)[C@@H](CCCN=C(N)N)NC1=O
CC[C@H](C)[C@H](NC(=O)[C@H](CCCC[N+](C)(C)C)NC(=O)[C@H](CCCC[N+](C)(C)C)NC(=O)[C@H](Cc1ccccc1)NC(=O)[C@H](CC(C)C)NC(=O)[C@H](CCCCN)NC(=O)[C@H](Cc1c[nH]c2ccccc12)NC(=O)[C@@H](N)CCCCN)C(=O)NCC(=O)N[C@@H](C)C(=O)N[C@H](C(=O)N[C@@H](CC(C)C)C(=O)N[C@@H](CCCCN)C(=O)N[C@H](C(=O)N[C@@H](CC(C)C)C(N)=O)C(C)C)C(C)C
CC(=O)N[C@H](Cc1ccc2ccccc2c1)C(=O)N[C@H](Cc1ccc(Cl)cc1)C(=O)N[C@H](Cc1cccnc1)C(=O)N[C@@H](CO)C(=O)N[C@@H](CCCCNCc1ccccn1)C(=O)N[C@@H](CCCCNCc1ccccn1)C(=O)N[C@@H](CCCCNC(C)C)C(=O)N[C@@H](CC(C)C)C(=O)N1CCC[C@@H]1C(=O)N[C@H](C)C(N)=O
CSCC[C@H](N)C(=O)N[C@@H](CC(C)C)C(=O)c1n[nH]c([C@H](Cc2ccccc2)NC(=O)[C@H](Cc2ccccc2)NC(=O)[C@H](CCC(N)=O)NC(=O)[C@H](CCC(N)=O)NC(=O)[C@@H]2CCCN2C(=O)[C@H](CCCCN)NC(=O)[C@@H]2CCCN2C(=O)[C@@H](N)CCCN=C(N)N)n1
CC[C@H](C)[C@H](NC(C)=O)C(=O)N[C@H]1CSSC[C@@H](C(=O)N[C@H](C(N)=O)[C@@H](C)O)NC(=O)[C@H](CCCNC(=N)N)NC(=O)[C@H](Cc2cnc[nH]2)NC(=O)[C@H](Cc2cnc[nH]2)NC(=O)CNC(=O)[C@H](Cc2c[nH]c3ccccc23)NC(=O)[C@H](CC(=O)O)NC(=O)[C@H](CC(N)=O)NC(=O)[C@H](C(C)C)NC(=O)[C@H](C(C)C)NC1=O
C[C@@H](O)[C@@H]1NC(=O)[C@H](CCCCN)NC(=O)[C@@H](Cc2c[nH]c3ccccc23)NC(=O)[C@H](Cc2ccc(O)c(I)c2)NC(=O)[C@H](NC(=O)[C@@H](Cc2ccc([N+](=O)[O-])cc2)NC(=O)CN2CCN(CC(=O)O)CCN(CC(=O)O)CCN(CC(=O)O)CC2)CSSC[C@@H](C(=O)N[C@H](Cc2ccc(O)cc2)C(N)=O)NC1=O
CC[C@H](C)[C@@H](NC(C)=O)C(=O)N[C@H]1CSSC[C@@H](C(=O)N[C@H](C(=O)O)[C@@H](C)O)NC(=O)[C@H](CCCNC(=N)N)NC(=O)[C@H](Cc2cnc[nH]2)NC(=O)[C@H](C)NC(=O)CNC(=O)[C@H](Cc2c[nH]c3ccccc23)NC(=O)[C@H](CC(=O)O)NC(=O)[C@H](CCC(N)=O)NC(=O)[C@H](Cc2c[nH]c3ccccc23)NC(=O)[C@H](C(C)C)NC1=O
CN(C(=O)CNC(=O)[C@@H]1CCCN1C(=O)[C@@H]1CCCN1C(=O)[C@@H](N)CCCN=C(N)N)[C@@H](Cc1ccccc1)C(=O)N[C@@H](CO)C(=O)N1CCC[C@H]1C(=O)N[C@@H](Cc1ccccc1)C(=O)N[C@@H](CCCN=C(N)N)C(=O)O
O=C(O)CCCCCSCC1O[C@@H]2O[C@@H]3C(CSCCCCCC(=O)O)O[C@H](O[C@@H]4C(CSCCCCCC(=O)O)O[C@H](O[C@@H]5C(CSCCCCCC(=O)O)O[C@H](O[C@@H]6C(CSCCCCCC(=O)O)O[C@H](O[C@@H]7C(CSCCCCCC(=O)O)O[C@H](O[C@@H]8C(CSCCCCCC(=O)O)O[C@H](O[C@@H]9C(CSCCCCCC(=O)O)O[C@H](O[C@H]1C(O)C2O)C(O)C9O)C(O)C8O)C(O)C7O)C(O)C6O)C(O)C5O)C(O)C4O)C(O)C3O
CC[C@H](C)[C@H](NC(=O)[C@H](Cc1ccccc1)NC(=O)[C@H](Cc1c[nH]cn1)NC(=O)[C@H](CCCN=C(N)N)NC(=O)[C@H](CC(C)C)NC(=O)[C@H](C)NC(=O)[C@H](CO)NC(=O)[C@H](Cc1ccc(O)cc1)NC(=O)[C@H](Cc1ccccc1)NC(=O)[C@H](CCCN=C(N)N)NC(=O)[C@H](C)N)C(=O)N[C@@H](CC(N)=O)C(=O)N[C@@H](CC(C)C)C(=O)N[C@H](C(=O)N[C@H](C(=O)N[C@@H](CCCN=C(N)N)C(=O)N[C@@H](CCC(N)=O)C(=O)N[C@@H](CCCN=C(N)N)C(=O)N[C@@H](Cc1ccccc1)C(N)=O)[C@@H](C)O)[C@@…
CC[C@H](C)[C@@H]1NC(=O)[C@@H](Cc2c[nH]c3ccccc23)NC(=O)CCSSC[C@H](C(=O)N2CCC[C@H]2C(=O)N[C@@H](CCCN=C(N)N)C(=O)NCC(N)=O)NC(=O)[C@H](CC(N)=O)NC(=O)[C@H](CCC(N)=O)NC1=O
CC(C)[C@H](C)[C@@H]1O[C@H]1[C@](C)(O)[C@H]1CC[C@H]2[C@@H]3C[C@H](O[C@@H]4O[C@H](CO)[C@@H](O)[C@H](O[C@@H]5O[C@H](C)[C@@H](O[C@@H]6OC[C@H](O)[C@H](O)[C@H]6O[C@@H]6O[C@H](C)[C@H](O)[C@H](O)[C@H]6O)[C@H](O)[C@H]5O[C@@H]5O[C@H](C)[C@H](O)[C@H](O)[C@H]5O)[C@H]4O)[C@H]4C[C@@H](OS(=O)(=O)O)CC[C@]4(C)C3=CC[C@@]21C
CC(=O)Nc1ccc(C[C@H](NC(=O)[C@H](CO)NC(=O)[C@H](NC(=O)c2cccnc2)NC(=O)[C@@H](Cc2ccc(Cl)cc2)NC(=O)[C@@H](Cc2ccc3ccccc3c2)NC(C)=O)C(=O)N[C@H](Cc2ccc(NC(C)=O)cc2)C(=O)N[C@@H](CC(C)C)C(=O)N[C@@H](CCCCNC(C)C)C(=O)N2CCC[C@@H]2C(=O)N[C@H](C)C(N)=O)cc1
O=C(O)CC[C@H](NC(=O)N[C@@H](CCCCN(Cc1ccccc1)C(=O)CCOCCOCCOCCOCCOCCOCCOCCOCCOCCOCCOCCOCCNC(=O)CCCC[C@@H]1SC[C@@H]2NC(=O)N[C@H]12)C(=O)O)C(=O)O
C[C@]1(/C=C\C#N)[C@H](C(=O)[O-])N2C(=O)[C@@H](CO)[C@H]2S1(=O)=O.[Na+]
C[C@@H](N)Cc1c2c(c(C(F)(F)F)c3c1OCC3)OCC2.Cl
C#CCOc1noc2c1CNCC2.Cl
Cl.NC(N)=NC(=O)c1ccc2c(c1)C(O)c1cccc(Cl)c1-2
C=C1C[C@@H]1CC(=O)[O-].[Na+]
C=C1[C@H](CCCC)[C@H]1CC(=O)[O-].[Na+]
Cc1ccc2[nH]c3c(c2c1)CCN(CCN)C3c1cccc(O)c1.Cl
Cc1cccc2c1-c1ccc(C(=O)N=C(N)N)cc1C2(C)O.Cl
C(=C/c1ccc(-c2cccs2)s1)\c1ccccn1.I
CC(=O)OCC1=C(C(=O)[O-])N2C(=O)/C(=C\Br)[C@H]2SC1.[Na+]
CC(=O)CCCN[C@@H](Cc1ccccc1)C(=O)N1Cc2ccccc2C[C@H]1C(=O)N1CC2CCCCC2[C@H]1C(=O)NCCCC(=O)N[C@@H](CCCCN)C(=O)N1Cc2ccccc2C[C@H]1C(=O)N1CC2CCCCC2[C@H]1C(=O)NCCCC(=O)N[C@@H](Cc1ccccc1)C(=O)N1Cc2ccccc2C[C@H]1C(=O)N1CC2CCCCC2[C@H]1C(=O)NCCCC(=O)N[C@@H](CCCCN)C(=O)N1Cc2ccccc2C[C@H]1C(=O)N[C@@H](CCCCN)C(=O)N[C@@H](CCCCN)C(=O)N[C@@H](CCCCN)C(=O)N[C@@H](CCCCN)C(N)=O
CC[C@H](C)[C@H](NC(=O)CN)C(=O)N[C@@H](CC(C)C)C(=O)N[C@@H](CO)C(=O)N[C@@H](CO)C(=O)N[C@@H](CC(C)C)C(=O)N[C@@H](CC(C)C)C(=O)N[C@@H](CCCCN)C(=O)N[C@@H](CCCCN)C(=O)N[C@@H](Cc1c[nH]c2ccccc12)C(=O)N[C@@H](CCCCN)C(=O)N[C@@H](CCCCN)C(=O)N[C@H](C(=O)N[C@H](C(=O)N[C@@H](C)C(=O)N[C@@H](CCCCN)C(N)=O)[C@@H](C)CC)[C@@H](C)CC
Cn1c(/C=C/c2cccc[n+]2C)cc2ccccc21.[I-]
COc1cc2c[n+](C)c3c4cc5c(cc4ccc3c2cc1OC)OCO5.[Cl-]
COP(=O)(Oc1ccccc1-c1ccccc1O)C1CCCN1C(=O)[C@@H]1CCCN1.Cl
C[N+](C)(CCCCCC[N+](C)(C)CCCN1C(=O)c2nccnc2C1=O)CCCN1C(=O)c2nccnc2C1=O.[Br-].[Br-]
Brc1ccc(OCCCn2c3c(c4ccccc42)CCNC3)cc1.O=C(O)C(F)(F)F
CN(C)CCOc1cccc(-c2ccc(Cl)cc2)c1CN1CCN(c2ccc(C(=O)NS(=O)(=O)c3ccc(N[C@H](CCN4CCOCC4)CSc4ccccc4)c(S(=O)(=O)C(F)(F)F)c3)cc2)CC1
C[n+]1cccc2c1c1cc(Cl)ccc1n2CCCCCC1CCCCC1.[I-]
Cl.O=C(C1CCCN1)N1CCCC1P(=O)(Oc1ccc(O)cc1)Oc1ccc(O)cc1
N=C(N)NCCC[C@H](NC(=O)[C@@H]1CCCN1C(=O)CNC(=O)[C@@H]1CCCN1C(=O)[C@@H]1CCCN1C(=O)CNC(=O)[C@@H]1C[C@@H](O)CN1C(=O)[C@@H]1CCCN1C(=O)CNC(=O)[C@@H]1C[C@@H](O)CN1C(=O)[C@@H]1CCCN1C(=O)CNC(=O)[C@@H]1C[C@@H](O)CN1C(=O)[C@@H]1CCCN1)C(=O)NCC(=O)N1CCC[C@H]1C(=O)N1C[C@H](O)C[C@H]1C(=O)NCC(=O)N1CCC[C@H]1C(=O)N1C[C@H](O)C[C@H]1C(=O)NCC(=O)N1CCC[C@H]1C(=O)N1C[C@H](O)C[C@H]1C(=O)NCC(=O)N1CCC[C@H]1C(=O)N1C[C@H](O…
COc1ccc(C(=O)/C(Cc2ccc(OC)c(OC)c2OC)=C(\C(=O)[O-])c2ccc3c(c2)OCO3)cc1.[Na+]
CCCN(CCC)CCc1cc(Br)ccc1OCCCc1ccccc1.O=C(O)C(=O)O
Clc1ccc(OCCc2ccccc2)c(CCN2CCOCC2)c1.O=C(O)C(=O)O
Cc1nccn1-c1ccc(OCCNCC(O)COc2ccc(NS(C)(=O)=O)cc2)cc1.O=P(O)(O)O
CCCN(CCC)CCc1cc(Br)cc(Br)c1OCCc1ccccc1.O=C(O)C(=O)O
CN(C)c1ccc(/C=C(\C#N)c2nc3ccccc3[nH]2)cc1.Cl
CCCCCCCCCCCCCCCCCCNC(=O)OCC1(COC(=O)CCCCC[n+]2ccsc2)COC1.[Br-]
CCCN(CCC)CCc1cc(Cl)ccc1OCc1ccccc1.O=C(O)C(=O)O
CCCCCCCCCCCCCCCCCCNC(=O)OCC1(COC(=O)N(Cc2cccc[n+]2CC)C(C)=O)COC1.[Cl-]
COc1ccc2cc3[n+](cc2c1OC)CCc1cc2c(cc1-3)OCO2.[Cl-]
C=CCc1ccccc1OCC(O)CNC(C)C.C=CCc1ccccc1OCC(O)CNC(C)COCC(C)OCC(C)OCC(C)NCC(O)COc1ccccc1CC=C
Cc1ccc(S(=O)(=O)O)cc1.N/C(=N\O)N/N=C/c1cccnc1
CC(=O)O.NC(N)=NCCC[C@@H](NC(=O)[C@@H](N)Cc1ccc(O)cc1)C(=O)NCCSCCc1ccc([N+](=O)[O-])cc1
CCCCCCCCCCCCCCCCCCNC(=O)OC[C@H]1C[C@H](COC(=O)N(Cc2cccc[n+]2CC)C(C)=O)S1.[Cl-]
Cc1ccc(S(=O)(=O)O)cc1.N/C(=N\O)N/N=C/c1cc(Br)cc(Br)c1O
CC(C)(C)C1=CC(=C/C=C/c2cc(C(C)(C)C)[se+]c(C(C)(C)C)c2)C=C(C(C)(C)C)[Se]1.[Cl-]
CCN(CC)c1nc(NCCNC(=O)c2ccc(OC)cc2)c2ccccc2n1.O=C(O)C(=O)O
CCNCc1cc(Cl)cc(Cl)c1.Cl
CCCNCc1ccc(OC)cc1.Cl
CCCNCc1ccc(Cl)c(C(F)(F)F)c1.Cl
C[C@@H](NC(=O)[C@@](C)(Cc1cn(C(=O)c2ccccc2COP(=O)([O-])[O-])c2ccccc12)NC(=O)OCc1cc2ccccc2o1)c1ccccc1.[Na+].[Na+]
CCCNCc1cccc([N+](=O)[O-])c1.Cl
CCCNCc1cccc(C#N)c1.Cl
CCCCCNCc1cccc(C#N)c1.Cl
C[N+](C)(C)C[C@@H]1COCCO1.[I-]
CCCCCCCCNCc1ccccc1.Cl
CNCc1ccccc1.Cl
Cl.NCc1cccc(I)c1
CCN(CC)c1nc(NCCNC(=O)c2cc(OC)c(O)c(OC)c2)c2ccccc2n1.CS(=O)(=O)O
O=C([O-])C1(CCCCCc2ccc(Cl)cc2)CO1.[Na+]
CN(C)C(=O)c1ccccc1CCC(SCCC(=O)[O-])c1cccc(OCc2ccc3ccc(Cl)cc3n2)c1.[Na+]
C=CC[C@H](NC(=O)[C@@H]1C[C@@H](Cc2ccc(OC)cc2)c2c(Cl)nc(NCc3cccc(C(F)(F)F)c3)c(=O)n21)B1OC2CC3CC(C3(C)C)[C@@]2(C)O1
CCOc1ccc(-c2csc(NC(=O)C(=O)O)n2)cc1.NCCO
C1=C(c2ccccc2)C(N2CCNCC2)=Nc2ccccc2C1.O=C(O)/C=C/C(=O)O
CN(C)c1cccc(-c2csc(NC(=O)C(=O)O)n2)c1.NCCO
N.O=C(O)CC(O)(CC(=O)O)CC(=O)O
CCC(C)S(=O)(=O)c1cc(NCc2ccco2)c(S(=O)(=O)[O-])cc1S(N)(=O)=O.[Na+]
CCCCCCCCNC[C@H](O[C@@H]1O[C@H](CN)[C@@H](O)[C@H]1O)[C@@H]1C[C@@H](O)[C@H](n2ccc(=O)[nH]c2=O)O1.O=C(O)C(F)(F)F
NS(=O)(=O)c1cc(S(=O)(=O)[O-])c(NCc2ccco2)cc1Cl.[Na+]
CCN(C(=O)c1cn(-c2cc(OC)cc(OC)c2)c2cc(OCc3ccc(C[N+]45CCN(CC4)CC5)cc3)ccc2c1=O)c1cc(F)cc(F)c1.[Cl-]
CCCC[S+]([O-])c1cc(NCc2ccco2)c(S(=O)(=O)[O-])cc1S(N)(=O)=O.[Na+]
C[C@H](N[C@H](C)[C@@H](O)c1ccccc1)c1ccccc1.Cl
CC(C)C[C@@H](C)N[C@@H](C)[C@H](O)c1ccccc1.Cl
CCCCCCS(=O)(=O)c1cc(NCc2ccco2)c(S(=O)(=O)[O-])cc1S(N)(=O)=O.[Na+]
CC(C)=CC[n+]1cnc2c(ncn2[C@@H]2O[C@H](CO)[C@@H](O)[C@@H]2O)c1N.[Br-]
NCCC[n+]1ccc(/C=C/c2cccc3ccccc23)cc1.[Br-]
N[C@@]1(C(=O)O)CN(C[C@@H]2CCCCN2)C[C@@H]1CCCB(O)O
NS(=O)(=O)c1cc(S(=O)(=O)[O-])c(NCCc2ccco2)cc1Cl.[Na+]
CC(C)CCOc1ccc2ccccc2c1-c1c(OCc2cn(C[C@@H](CCCCN)NC(=O)[C@@H](CCCNC(=N)N)NC(=O)CCc3ccccc3)nn2)ccc2ccccc12.Cl.Cl
CC1(C)OB(/C=C/CP(=O)(O)O)OC1(C)C
NC[C@H]1O[C@@H](O[C@@H](CNCCc2cccc(C(F)(F)F)c2)[C@@H]2C[C@@H](O)[C@H](n3ccc(=O)[nH]c3=O)O2)[C@H](O)[C@@H]1O.O=C(O)C(F)(F)F
O=C([O-])c1cccc(Cn2nnc(-c3cccc(/C=C/c4ccc5ccccc5n4)c3)n2)c1.[Na+]
COc1ccc(C[C@H](NC(=O)[C@@H](NC(=O)[C@H](CCC(N)=O)NC(=O)[C@H](Cc2c[nH]c3ccccc23)NC(=O)[C@@H](NC(=O)[C@H](CCC(N)=O)NC(=O)[C@@H](NC(C)=O)C(C)(C)S)[C@@H](C)O)C(C)(C)S)C(=O)N[C@@H](Cc2ccc3ccccc3c2)C(=O)N[C@](C)(C(=O)N[C@@H](CCCCNC(C)=O)C(=O)N[C@@H](CC(N)=O)C(=O)N[C@@H](CC(N)=O)C(=O)N[C@@H](N)CCCCN)C(C)C)cc1
Cc1cc(Nc2ncc(Cl)c(Nc3ccccc3S(=O)(=O)C(C)C)n2)c(OC(C)C)cc1C1CCN(C(=O)OC(C)OC(=O)[C@@H](N)CC(=O)n2ncc3c(-c4nc(N5CCOCC5)c5sc(CN6CCN(S(C)(=O)=O)CC6)cc5n4)cccc32)CC1
Br.Cn1cc(-c2nn3cc(-c4ccc(F)cc4)nc3s2)c2ccccc21
Nc1ccc[n+](CC(=O)O)c1.[Cl-]
CSCC[C@H](NC(=O)CNC(=O)[C@H](CS)NC(=O)[C@H](Cc1ccccc1)NC(=O)[C@H](Cc1c[nH]c2ccccc12)NC(=O)[C@H](CCCCN)NC(=O)[C@H](Cc1ccc(O)cc1)NC(=O)[C@H](CCCNC(=N)N)NC(=O)[C@H](CO)NC(=O)[C@H](C)NC(=O)CNC(=O)[C@H](CO)NC(=O)[C@H](CCCCN)NC(=O)[C@H](CCCCN)NC(C)=O)C(=O)N[C@@H](CCCNC(=N)N)C(=O)N[C@@H](CC(=O)O)C(=O)N[C@@H](CCSC)C(=O)N[C@@H](CCCCN)C(=O)NCC(=O)N[C@H](C(=O)N[C@@H](CCSC)C(=O)N[C@@H](CO)C(=O)N[C@@H](CCCCN)…
CC1(C)SC2C(NC(=O)N/C=C/c3ccco3)C(=O)N2[C@H]1C(=O)[O-].[Na+]
COc1ccc2[nH]c3ccc4cc[n+](CCN5CCC(CCCC6CCN(CC[n+]7ccc8ccc9[nH]c%10ccc(OC)cc%10c9c8c7)CC6)CC5)cc4c3c2c1.CS(=O)(=O)[O-].CS(=O)(=O)[O-]
Cl.c1ccc(C[C@@H]2CN=C(Cc3cccc4ccccc34)N2)cc1
CC(C)c1noc(C2CN=CNC2)n1.O=C(O)C(F)(F)F
CC[C@H](C)[C@H](NC(=O)[C@H](CC(C)C)NC(=O)[C@H](CCCCN)NC(=O)[C@H](CC(N)=O)NC(=O)[C@H](Cc1cnc[nH]1)NC(=O)[C@H](CCCNC(=N)N)NC(=O)[C@H](Cc1ccccc1)NC(=O)[C@@H](NC(=O)[C@H](Cc1ccccc1)NC(=O)[C@@H](NC(=O)[C@@H](NC(=O)[C@@H](NC(=O)[C@H](CCCCN)NC(=O)[C@H](CCCCN)NC(C)=O)C(C)C)[C@@H](C)CC)C(C)C)[C@@H](C)O)C(=O)NCC(=O)N[C@@H](Cc1ccc(O)cc1)C(=O)N[C@@H](CCC(=O)O)C(=O)N[C@@H](CCCNC(=N)N)C(=O)N[C@@H](CCCNC(=N)N)C…
COc1ccc2c(c1)c(-c1cnc(N)[nH]1)cn2S(=O)(=O)c1ccccc1.Cl
CCCC[C@H](NP(=O)([O-])[O-])C(=O)N[C@@H](Cc1c[nH]c2ccccc12)C(=O)[O-].[K+].[K+].[K+]
Cl.NC(N)=NC(=O)c1ccc2c(c1)C(O)c1c(Cl)cccc1-2
CC(=O)N[C@@H](CS)C(=O)N[C@@H](CC(C)C)C(=O)N[C@H](C(=O)N[C@@H](Cc1c[nH]c2ccccc12)C(=O)N[C@@H](CCC(N)=O)C(=O)N[C@@H](CS)C(=O)N[C@@H](Cc1ccc(O)cc1)C(=O)N[C@@H](Cc1c[nH]c2ccccc12)C(=O)N[C@@H](CCCNC(=N)N)C(=O)N[C@H](C(=O)N[C@@H](Cc1ccccc1)C(=O)NCC(=O)NCCOCC(=O)N[C@H](CCCCN)C(N)=O)C(C)C)[C@@H](C)O
O=c1[nH]cnc2c1ncn2CCSCCP(=O)([O-])[O-].[Na+].[Na+]
COc1cc(/C=C/NC(=O)NC2C(=O)N3C2SC(C)(C)[C@@H]3C(=O)[O-])cc(OC)c1OC.[Na+]
NC(=O)[C@H](CCCCNC(=O)c1ccc(C[n+]2c(-c3ccccc3)c3cc(N)ccc3c3ccc(N)cc32)cc1)NC(=O)CCCNC(=O)[C@@H](N)CCCCNC(=O)c1ccc(C[n+]2c(-c3ccccc3)c3cc(N)ccc3c3ccc(N)cc32)cc1
COC1=NOC2CC3CCC(N3)C12.O=C(O)/C=C/C(=O)O
CC(C)C(CP(=O)([O-])C(Cc1ccccc1)NC(=O)[C@H](CCCCN)NS(C)(=O)=O)C(=O)N[C@@H](Cc1c[nH]c2ccccc12)C(=O)[O-].[Na+].[Na+]
Cc1ncsc1-c1ccc(CNC(=O)[C@@H]2C[C@@H](O)CN2C(=O)[C@@H](NC(=O)COCCOCCOCCNCCCONC(=O)c2ccc(F)c(F)c2Nc2ccc(I)cc2F)C(C)(C)C)cc1
C[C@@](N)(C(=O)O)c1ccc(C(=O)O)cc1.N[C@@H](Cn1oc(=O)[nH]c1=O)C(=O)O
COc1cc2ncnc(Oc3cccc(N[11C](=O)Nc4cc(C(C)(C)C(F)(F)F)on4)c3)c2cc1OC.Cl
CC1(O)c2ccccc2-c2ccc(C(=O)N=C(N)N)cc21.Cl
CC(=O)OC1C(C)OC([n+]2ccc3c(C)c4[nH]c5ccc(O)cc5c4c(C)c3c2)C(OC(C)=O)C1OC(C)=O.[Br-]
Cl.NCc1cnc(S(=O)(=O)c2ccc3ccccc3c2)s1
Cc1nn2c(-c3ccc(F)cc3)c(/C=C/[C@@H](O)C[C@@H](O)CC(=O)[O-])c(C3CC3)nc2c1-c1ccccc1.[Na+]
O=C(O)C1CN(CCCP(=O)(O)O)CCN1.O=C(O)c1cccnc1C(=O)O
CC(=O)c1ccc(-c2cccc(NC(=O)CCc3cccc4c3COB4O)c2)cc1
CCC1C2Cc3ccc(O)cc3C1(CC)CCN2C(=O)C(N)CCCN=C(N)N.Cl
CC(C)C[C@H](NC(=O)[C@H](CO)NC(=O)[C@@H](NC(=O)[C@@H]1CCCN1C(=O)[C@@H](N)CCCCN)C(C)C)C(=O)N[C@@H](CO)C(=O)N[C@@H](Cc1ccc(O)cc1)C(=O)N[C@@H](CCCNC(=N)N)C(=O)NCCOCCOCCOCCOCCOCCC(=O)NCCCC[C@H](NC(=O)CCOCCOCCOCCOCCOCCNC(=O)[C@@H](CCCCN)NC(=O)[C@@H](CC(=O)O)NC(=O)[C@H]1CCCN1C(=O)[C@@H](CCCNC(=N)N)NC(=O)[C@@H](Cc1cnc[nH]1)NC(=O)[C@@H](Cc1c[nH]c2ccccc12)NC(=O)[C@@H](CO)NC(=O)[C@@H](C)NC(=O)CNC(=O)[C@H](N…
COc1cc(I)nc(NC(=O)[N-]S(=O)(=O)Oc2ccccc2OCCI)n1.[Na+]
NCC/N=C(\S)Nc1c(Cl)cc([N+](=O)[O-])cc1Cl.O=C(O)/C=C\C(=O)O
COC(=O)CCCCCn1cc[n+](C)c1/C=N/O.[Cl-]
Cc1onc(-c2c(Cl)cccc2Cl)c1C(=O)N[C@@H]1C(=O)N2[C@@H](C(=O)[O-])C(C)(C)S[C@H]12.[Na+]
CNC(=O)C(=O)NCCCc1ccccc1CCCCCCP(=O)([O-])[O-].[Na+].[Na+]
CC(=O)N[C@@H](Cc1ccccc1)C(=O)N[C@@H](CCC(N)=O)C(=O)N[C@@H](CO)C(=O)N[C@@H](CCCCN)C(=O)NCC(=O)N[C@@H](CC(N)=O)C(=O)N[C@H](C(=O)N[C@@H](Cc1ccccc1)C(=O)N[C@H](C(=O)N[C@@H](CC(=O)O)C(=O)NCC(=O)N[C@@H](Cc1ccc(O)cc1)C(=O)N[C@@H](Cc1ccccc1)C(=O)N[C@H]1CSSC[C@@H](C(N)=O)NC(=O)[C@H](CC(C)C)NC(=O)[C@H](CCCCN)NC(=O)[C@H](C)NC(=O)C(C)(C)NC(=O)[C@H](CC(C)C)NC(=O)[C@H](CCCNC(=N)N)NC1=O)C(C)C)C(C)C
CC(C)(C)CC(=O)N[C@H](Cc1ccccc1)C(=O)N1CCC[C@H]1C(=O)N[C@@H](CCCN=C(N)N)C(=O)c1nc2ccccc2[nH]1.O=C(O)C(F)(F)F
CC(C)CCOc1ccc2ccccc2c1-c1c(OCc2cn(C[C@@H](CCCCN)NC(=O)[C@@H](CCCNC(=N)N)n3cc(CC4CCCCC4)nn3)nn2)ccc2ccccc12.Cl.Cl
CO[C@@H]1[C@@H](O)[C@@H](O)CO[C@H]1[n+]1ccc2c(C)c3[nH]c4ccc(O)cc4c3c(C)c2c1.[Br-]
Cl.N=C(N)c1ccc(CC2OB(O)c3ccccc32)cc1OCc1cccnc1
Nc1c(CC(=O)[O-])cc(Br)cc1C(=O)c1ccc(Br)cc1.[Na+]
C[n+]1ccn(COCCC[N+](=O)[O-])c1/C=N/O.[Cl-]
CCCCCCCCCCCCCCCCSCC(C[N+](C)(C)CC(O)CO)OC.[Br-]
C[n+]1ccn(CCN2CCOCC2)c1/C=N/O.Cl.[Cl-]
Cc1ccc(C(=O)c2ccccc2)c(N)c1CC(=O)[O-].[Na+]
C[n+]1ccc2c(ccc3[nH]c4ccc(O)cc4c32)c1.[I-]
CCCCCCCCCCCCCCCCSCC(C[N+](C)(C)CCO)OC.[Br-]
C[Si](C)(CCN)CCc1ccccc1.Cl
CN(C)CC(=O)N1c2ccccc2N2CCc3cccc(c32)C1CCc1ccccc1.O=C(O)C(=O)O
CC(C)c1ccc(/C(=C\CC(N)C(=O)[O-])c2cccnc2)cc1.[Na+]
CCOP(=O)(O)CC[C@H](CO)OCn1cnc2c(O)nc(N)nc21.N
Cl.NCc1cc(Oc2cccc(C(=O)NCc3cc4ccccc4s3)c2)ncn1
COc1ccc(CCNC(=O)[S-])cc1OC.[Na+]
CSCC[C@@H]1NC(=O)[C@H](CC(=O)O)NC(=O)[C@H](CCCNC(=N)N)NC(=O)CNC(=O)CNC(=O)[C@@H](NC(=O)[C@H](Cc2ccccc2)NC(=O)[C@H](Cc2c[nH]c3ccccc23)NC(=O)[C@H](CCCCN)NC(=O)[C@H](Cc2ccc(O)cc2)NC(=O)[C@H](CCCNC(=N)N)NC(=O)[C@H](CO)NC(C)=O)CSSC[C@@H](C(=O)N[C@H](C(=O)N[C@@H](Cc2c[nH]c3ccccc23)C(=O)N[C@H](C(=O)N[C@@H](CCCCN)C(=O)N[C@@H](Cc2ccccc2)C(N)=O)C(C)C)C(C)C)NC(=O)[C@H](CO)NC(=O)[C@H](CCSC)NC(=O)[C@H]([C@@H]…
CC[n+]1ccn(COC(C)C(C)[N+](=O)[O-])c1/C=N/O.[Cl-]
CC(C)NC(C)C(O)COc1cccc2c1OCCO2.O=CO
COc1cccc2c1C(=O)c1c(O)c3c(c(O)c1C2=O)C[C@@](O)(/C(C)=N/OCC(=O)N[C@@H](CC(C)C)C(=O)N[C@@H](CCCNC(=N)N)C(=O)N[C@@H](CCCNC(=N)N)C(=O)N[C@@H](Cc1ccc(O)cc1)C(=O)N[C@H](C(=O)N[C@@H](Cc1cnc[nH]1)C(=O)N[C@@H](CC(C)C)C(=O)N[C@@H](Cc1ccc(O)cc1)C(=O)N[C@@H](Cc1ccc(O)cc1)C(=O)N[C@@H](C)C(=O)N[C@H](C(N)=O)[C@@H](C)O)C(C)C)C[C@@H]3O[C@H]1C[C@H](N)[C@H](O)[C@H](C)O1
O=C(NCC1CN(Cc2ccccc2)CCO1)c1ccc2c(c1)OCO2.O=C(O)/C=C/C(=O)O
O=C([O-])C1CCc2cc(Cc3cncs3)ccc2C1.[Na+]
CC(C)C[C@H](NC(=O)[C@@H](NC(=O)[C@H](Cc1ccc(O)cc1)NC(=O)[C@@H]1CCCN1C(=O)[C@H](CCCNC(=N)N)NC(=O)[C@@H](N)CCCNC(=N)NC(=O)NCCCCc1cn(CCCNC(=O)CCCCCN2/C(=C/C=C/C=C/C3=[N+](C)c4ccc5c(S(=O)(=O)[O-])cc(S(=O)(=O)O)cc5c4C3(C)C)C(C)(C)c3c2ccc2c(S(=O)(=O)O)cc(S(=O)(=O)O)cc32)nn1)C(C)(C)C)C(=O)O
CC(=O)N[C@H]1CCSC[C@@H](C(=O)N[C@@H](Cc2ccc(Br)cc2)C(=O)N[C@@H](Cc2c[nH]c3ccccc23)C(=O)N[C@@](C)(CCCCN)C(=O)N[C@@H](CCC(=O)O)C(=O)N[C@@H](CC(N)=O)C(=O)NCC(N)=O)NC(=O)[C@H](CCC(N)=O)NC(=O)[C@H](Cc2c[nH]c3ccccc23)NC(=O)[C@H]([C@@H](C)O)NC(=O)[C@H](CCC(N)=O)NC1=O
NC(C/C=C(\c1ccc(-c2ccccc2)cc1)c1ccc(F)cc1F)C(=O)[O-].[Na+]
CSCC[C@@H]1NC(=O)CNC(=O)[C@@H](NC(=O)[C@H](Cc2ccccc2)NC(=O)[C@H](Cc2c[nH]c3ccccc23)NC(=O)[C@H](CCCCN)NC(=O)[C@H](Cc2ccc(O)cc2)NC(=O)[C@H](CCCNC(=N)N)NC(=O)[C@H](Cc2ccccc2)NC(C)=O)CSSC[C@@H](C(=O)N[C@H](C(=O)N[C@@H](Cc2c[nH]c3ccccc23)C(=O)N[C@H](C(=O)N[C@@H](CCCCN)C(=O)N[C@@H](Cc2ccccc2)C(N)=O)C(C)C)C(C)C)NC(=O)[C@H](CO)NC(=O)[C@H](CCSC)NC(=O)[C@H]([C@@H](C)O)NC(=O)CNC(=O)[C@H](CCCCN)NC(=O)[C@H](C…
Br.Br.N=c1ccn(CCCCCCCCCCCCn2ccc(=N)cc2)cc1
Cc1cc(Cl)nc(NC(=O)[N-]S(=O)(=O)Oc2ccc([N+](=O)[O-])cc2)n1.[Na+]
O=C([O-])c1ccc(NCCCc2ccc(Cl)cc2)cc1.[Na+]
Cc1ccc(/N=C(\S)NCCN)c(Cl)c1.O=C(O)/C=C\C(=O)O
C[C@@H](O)[C@H]1C(=O)N2C(C(=O)O)=C(S[C@@H]3CN[C@H](Cc4c[n+](CCO)cn4C)C3)[C@H](C)[C@H]12.[Cl-]
CSCC[C@H](NC(=O)[C@H](CCC(=O)O)NC(=O)[C@H](Cc1c[nH]c2ccccc12)NC(=O)[C@H](CO)NC(=O)[C@H](CCCNC(=N)N)NC(=O)[C@H](CCCCN)NC(=O)[C@H](Cc1cnc[nH]1)NC(=O)[C@@H](NC(=O)[C@H](Cc1cnc[nH]1)NC(=O)[C@H](CC(C)C)NC(=O)[C@H](CCC(N)=O)NC(=O)[C@@H](NC(=O)[C@H](Cc1ccccc1)NC(=O)[C@H](Cc1c[nH]c2ccccc12)NC(=O)[C@@H]1CCCN1C(=O)[C@H](Cc1ccccc1)NC(=O)[C@@H](NC(=O)[C@H](C)NC(=O)[C@H](Cc1ccc(O)cc1)NC(=O)CNC(C)=O)[C@@H](C)O…
CCCCB(O)O
Nc1c(CC(=O)[O-])cccc1C(=O)c1cccc(Cl)c1.[Na+]
Nc1c(CC(=O)[O-])cc(F)cc1C(=O)c1ccc(Cl)cc1.[Na+]
Cc1cccc(C)c1/N=C(\S)NCCN.O=C(O)CCC(=O)O
CC(=O)c1c(-c2ccc(Cl)cc2)c(-c2ccc(Cl)cc2)nn(CCOC(=O)C(N)CCCCN)c1=O.Cl.Cl
CC(=O)N[C@H](CCCCN)C(=O)NCCC(=O)N[C@@H](CS)C(=O)N[C@@H](C)C(=O)N[C@@H](CC(=O)O)C(=O)N[C@@H](Cc1c[nH]c2ccccc12)C(=O)N[C@H](C(=O)N[C@@H](CS)C(=O)N[C@@H](Cc1ccc(O)cc1)C(=O)N[C@@H](Cc1c[nH]c2ccccc12)C(=O)N[C@@H](Cc1cnc[nH]1)C(=O)N[C@H](C(=O)N[C@@H](Cc1ccccc1)C(=O)NCC(=O)O)[C@@H](C)O)C(C)C
CC(=O)[O-].CCn1c(=O)/c(=C2\Sc3ccccc3N2C)s/c1=C\c1scc(C)[n+]1CC
CC(OC[n+]1ccn(C)c1/C=N/O)C(C)(C)C.[Cl-]
CCc1nn(Cc2ccc(-c3ccccc3-c3nn[nH]n3)cc2)/c(=N/C(=O)C2=C(C(=O)[O-])CCC2)s1.[K+]
Br.Br.CCCCCCCCCCN=c1ccn(CCCCCCCCCCCCn2ccc(=NCCCCCCCCCC)cc2)cc1
Br.Br.CCCCCCCN=c1ccn(CCCCn2ccc(=NCCCCCCC)cc2)cc1
C[N+]1(CC2CCCCCCC2)CCC(NC(=O)C2c3cc(Cl)ccc3Oc3ccc(Cl)cc32)CC1.[I-]
CCCCCCN=c1ccn(CCCCCCCCCCCCn2ccc(=NCCCCCC)cc2)cc1.Cl.Cl
C[C@@H](O)[C@H]1C(=O)N2C(C(=O)[O-])=C(Sc3nc4ccc(Cl)cc4s3)[C@H](C)[C@H]12.[Na+]
C[N+]1(CC2CCCCCCC2)CCC(NC(=O)C2c3ccccc3Oc3ccccc32)CC1.[I-]
C[C@@H]([C@H](C/C=C/c1nc2ccccc2o1)c1ccc2c(c1)OCO2)N(Cc1ccc2ccccc2c1)C(=O)[C@H]1OC(C(=O)[O-])(C(=O)[O-])O[C@@H]1C(=O)[O-].[Na+].[Na+].[Na+]
O=CCCOP(=O)(NCCCl)NCCCl.O=P1(NCCCl)OCCC(O)N1CCCl
Br.Br.c1cn(CCCCCCn2ccc(=NC3CCCCC3)cc2)ccc1=NC1CCCCC1
Cc1cc2nc(/C=C/c3ccc[n+](C)c3)[nH]c2cc1C.F[B-](F)(F)F
Cc1ccc(OCc2ccc(CN3CCCCC3)cc2)cc1C.O=C(O)C(=O)O
COC(=O)CN(CCN(CC(=O)[O-])Cc1ccccc1O)Cc1ccccc1O.[Na+]
C/C(=N\NC(C)Cc1ccccc1)C(=O)[O-].[Na+]
Br.Br.CCCCCCCCCCN=c1ccn(CCCCCCCCCn2ccc(=NCCCCCCCCCC)cc2)cc1
CCCCCCCCN=c1ccn(CCCCCCCCCn2ccc(=NCCCCCCCC)cc2)cc1.Cl.Cl
Br.Br.CCCCCCN=c1ccn(CCCCCn2ccc(=NCCCCCC)cc2)cc1
CN1C(O)CCOP1(=O)N(CCCl)CCCl.CNP(=O)(OCCC=O)N(CCCl)CCCl
C=Cc1cc2c(cc1Cn1c(C(=O)[O-])c(Cc3ccc(OC)cc3)c(=O)c3ccccc31)OCO2.[K+]
CCCCn1c(=O)[nH]c2[nH]c(-c3ccc(S(=O)(=O)[O-])cc3)nc2c1=O.[K+]
CCCC[n+]1ccc(/C=C/c2nc3cc(C)c(C)cc3[nH]2)cc1.[I-]
CCCC[n+]1cccc(/C=C/c2nc3cc(C)c(C)cc3[nH]2)c1.[I-]
CC(C)c1cc(C(C)C)c(S(=O)(=O)N/N=C/c2ccncc2)c(C(C)C)c1.Cl
CSc1n(-c2ccc(C)cc2)cc(/C=N/O)[n+]1C.[I-]
Cc1ccc(C(=O)[O-])cc1CCCn1cnc2c1NC=NCC2O.[Na+]
COC(=O)/C=C1/C(=O)N2C(C(=O)[O-])=C(COC(C)=O)CS(=O)(=O)[C@H]12.[Na+]
O=C(CNC(=O)c1coc(-c2ccccc2)n1)N[C@@H](Cc1cn(C(c2ccccc2)(c2ccccc2)c2ccccc2)cn1)C(=O)N[C@@H](Cc1cn(C(c2ccccc2)(c2ccccc2)c2ccccc2)cn1)C(=O)O
O=C(NC(=O)c1ccccc1F)NC1CN2CCC1CC2.O=C(O)CCC(=O)O
CC(C)[C@H](NC(=O)[C@H](C)N)C(=O)N[C@@H](CCCCN)C(=O)N[C@@H](C)C(=O)N[C@@H](C)B(O)O
COc1cccc(OC)c1OCCNCC1CO[C@@H](C(c2ccccc2)c2ccccc2)O1.O=C(O)C(=O)O
C=Cc1ccc(Cc2c(C(=O)[O-])n(Cc3cc4c(cc3Cl)OCO4)c3ccccc3c2=O)cc1.[K+]
CC(C)=CCN1CCCC2(c3ccccc3)CCC1C2.O=C(O)C(=O)O
CCCCCc1ccc(OCc2ccc(CN3CCCCC3)cc2)cc1.O=C(O)C(=O)O
Cc1ccc(-c2ccc(-c3nc4ccc(F)cc4c(C(=O)[O-])c3C)cc2)cc1.[Na+]
CC(=O)c1ccc(OCc2ccc(CN3CCCCC3)cc2)cc1.O=C(O)C(=O)O
CO[C@@]1(NC(=O)Cc2ccc(O)cc2)C(=O)N2C(C(=O)[O-])=C(CSc3nnnn3C)CSC21.[Na+]
Cn1nnnc1SCC1=C(C(=O)[O-])N2C(=O)[C@@H](NC(=O)Cc3ccc(O)cc3)C2OC1.[Na+]
COc1ccc(C[C@H]2NC(=O)CCSSC[C@@H](C(=O)N3CCC[C@@H]3C(=O)N[C@H](CCCN=C(N)N)C(=O)NCC(N)=O)NC(=O)[C@H](CC(N)=O)NC(=O)[C@@H](C(C)C)NC(=O)[C@H](Cc3ccccc3)NC2=O)cc1
OB(O)O
CN(CCOc1ccc(CC2SC(=O)NC2=O)cc1)c1ccccn1.O=C(O)/C=C\C(=O)O
O=C(Cc1ccccc1)NC1C(=O)N2C(C(=O)[O-])=CCSC12.[Na+]
CCCCCCCCCCCCCC[N+](C)(C)C[C@@H]1OCO[C@H]1C[N+](C)(C)CCCCCCCCCCCCCC.COS(=O)(=O)[O-].COS(=O)(=O)[O-]
COc1ccc(C(C#N)(CCCN(C)C2c3ccccc3-c3ccccc32)C(C)C)cc1OC.Cl
CN[C@H](CC(C)C)C(=O)N[C@H]1C(=O)N[C@@H](CC(N)=O)C(=O)N[C@H]2C(=O)N[C@H]3C(=O)N[C@H](C(=O)N[C@@H](C(=O)O)c4cc(O)cc(O)c4-c4cc3ccc4O)[C@H](O[C@H]3C[C@](C)(N)[C@H](O)[C@H](C)O3)c3ccc(c(Cl)c3)Oc3cc2cc(c3O[C@@H]2O[C@H](CO)[C@@H](O)[C@H](O)[C@H]2O[C@H]2C[C@](C)(NCc3cccc(Cl)c3)[C@H](O)[C@H](C)O2)Oc2ccc(cc2Cl)[C@H]1O
CNC1(C)C2CCC(C2)C1(C)C.Cl
CS(=O)(=O)O.CS(=O)(=O)O.C[C@H](CNCCNC[C@@H](C)N1C(=O)c2cccc3c2c(cc2ccccc23)C1=O)N1C(=O)c2cccc3cc([N+](=O)[O-])cc(c23)C1=O
CC1(C)S[C@@H]2[C@H](NC(=O)C(N)c3ccc(O)cc3)C(=O)N2[C@H]1C(=O)O.O=C([O-])CNP(=O)([O-])CNC(=O)OCc1ccccc1.[Li+].[Li+]
COc1ccc(C(C#N)(CCCN(C)C23CC4CC(CC(C4)C2)C3)C(C)C)cc1OC.Cl
CCc1cc(C(C)=O)c(O)cc1OCCCCCC(C)(C)c1nn[n-]n1.[Na+]
CCOC(=O)C1(Cc2ccccc2-c2ccc(Cl)cc2)CCN(c2ccc(C(=O)NS(=O)(=O)c3ccc(N[C@H](CCN4CCOCC4)CSc4ccccc4)c(S(=O)(=O)C(F)(F)F)c3)cc2)CC1
O=C(/C=C/C1=C(C(=O)[O-])N2C(=O)/C(=C/c3ccccn3)[C@H]2S(=O)(=O)C1)NCCO.[Na+]
CN(CCCC(C#N)(c1ccccc1)c1ccccc1)Cc1c2ccccc2cc2ccccc12.Cl
CCc1cc(OC2CCCC2)c(O)cc1OCCCCCC(C)(C)c1nn[n-]n1.[Na+]
C[C@H](NC(=O)[C@H](C)NC(=O)[C@@H](N)Cc1cccc(F)c1)C(=O)O.O=C(O)[C@@H]1CCCN1
CCCCCCCCCCCCCCCC(=O)OCC(COC(=O)CCCCCCCCCCCCCCC)OC(=O)Cc1c(I)cc(I)c(N)c1I
COc1ccc2[nH]c3c(ccc4cccnc43)c2c1.Cl
Cc1c(Nc2ccccc2)nc2ccc(F)cc2c1C(=O)[O-].[Na+]
O=C([O-])CNP(=O)([O-])CNC(=O)OCc1ccccc1.[Li+].[Li+]
COc1ccc(C(C#N)(CCCNCC(c2ccccc2)c2ccccc2)C(C)C)cc1OC.Cl
COc1ccc2c3cc[n+](C)c(C)c3n(C)c2c1.Cc1ccc(S(=O)(=O)[O-])cc1
CC(C)C[C@H](NC(=O)[C@H](CC(=O)O)N1CC[C@H](NC(=O)Cc2ccc(C(=N)N)cc2)C1=O)C(=O)O.O=C(O)C(F)(F)F
CC1CC(=O)NN=C1c1ccc2c(c1)[Se]CC(=O)N2
COc1ccc(C(C#N)(CC#CCN(C)Cc2c3ccccc3cc3ccccc23)C(C)C)cc1OC.Cl
COc1ccc2[nH]c3c4c[n+](C)ccc4c(C)cc3c2c1.[I-]
CCC(C)C(=O)C(=O)NCCn1c(-c2ccccc2)[n+](C)c2ccccc21.[I-]
CN(C)c1ccc(N=O)c(O)c1.CN(C)c1ccc(N=O)c(O)c1.Cl.Cl.Cl.[SiH4]
CSCC[C@H](N)C(=O)N[C@@H](CCl)C(=O)O.O=C(O)C(F)(F)F
Cc1c(N2CCc3c(-c4ccccc4)cccc32)nc2ccc(F)cc2c1C(=O)[O-].[Na+]
CCCCCCCCCCCCCCCCCC1OCC(COCCCC[N+](C)(C)C)O1.[Br-]
COc1ccccc1-c1cccc2c(-c3nc4ccc(F)cc4c(C(=O)[O-])c3C)cn(C)c12.[Na+]
COC(=O)[C@H](c1ccc(Cl)c(Cl)c1)[C@@H]1CCCCN1.Cl
Cc1n[nH]c2ccc3nc(-c4sccc4B(O)O)c4c(c3c12)CCC4
CCCCCCCCCCCCCCCCCC1(O)C[N+](C)(C)CCO1.[Br-]
C[C@@H](N)C(=O)OCO/C(=C1/C(=O)N(C(N)=O)c2cc(Cl)c(F)cc21)c1cccs1.Cc1ccc(S(=O)(=O)O)cc1
CC(=O)NC(CNC(=O)Nc1c(C(C)C)cccc1C(C)C)c1ccccc1.CCOC(C)=O
Cc1n[nH]cc1-c1cc2nc(C34CC(CN3)C4)[nH]c(=O)c2s1.Cl.Cl
Cc1ccc[n+](CCCCCC[n+]2cccc(C)c2)c1.[I-].[I-]
B[P@](=O)(OC[C@H]1O[C@@H](n2c[n+](C)c3c(O)nc(N)nc32)[C@H](O)[C@@H]1O)OP(=O)([O-])OP(=O)([O-])O[P@@](B)(=O)OC[C@H]1O[C@@H](n2c[n+](C)c3c(O)nc(N)nc32)[C@H](O)[C@@H]1O
Cc1c2nc(C(=O)[O-])cc(O)c2cc2c(=O)cc(C(=O)[O-])oc12.[Na+].[Na+]
CCCN(CCCCN1C(=O)CC(C)(C)CC1=O)C1COc2cccc(OC)c2C1.O=C(O)C(=O)O
CC(=O)N[C@H](CSC1CC(=O)N(CCNC(=O)CCCCC[N+]2=C(/C=C/C3=C(Oc4ccc(S(=O)(=O)O)cc4)/C(=C/C=C4/N(CCCCS(=O)(=O)O)c5ccc(S(=O)(=O)O)cc5C4(C)C)CCC3)C(C)(C)c3cc(S(=O)(=O)[O-])ccc32)C1=O)C(=O)N[C@H]1CSSC[C@@H](C(N)=O)NC(=O)[C@H](CC(=O)O)NC(=O)[C@@H]2CCCN2C(=O)CNC(=O)[C@H](CCCCN)NC(=O)[C@H](CC(=O)O)NC(=O)CNC(=O)[C@H](CCCNC(=N)N)NC1=O
C[C@@H](CN[C@H](CN[C@H](CN[C@H](CNCCC(N)=O)Cc1ccc(O)cc1)Cc1ccc(O)cc1)Cc1ccc(O)cc1)NC[C@H](Cc1ccc(O)cc1)NC[C@H](Cc1ccc(O)cc1)NC[C@H](Cc1ccc(O)cc1)NC[C@@H](N)Cc1ccc(O)cc1
CCCCCCCCCCCCCCCCCCCC[n+]1ccccc1.[Br-]
O=C1CN(/N=C/c2ccc(-c3ccc([N+](=O)[O-])cc3)o2)C(=O)[N-]1.[Na+]
CN(C)C(=O)Oc1cccc([N+](C)(C)C)c1.[Br-]
CCCC(=O)OCOC(=O)NC[C@H]1OCC[C@H]1SC1=C(C(=O)[O-])N2C(=O)[C@H]([C@@H](C)O)C2[C@H]1C.[Na+]
CC(=O)Oc1cc(OC(C)=O)c2c(=O)c(O[C@@H]3O[C@H](CO[C@@H]4O[C@@H](C)[C@H](OC(C)=O)[C@@H](OC(C)=O)[C@H]4OC(C)=O)[C@@H](OC(C)=O)[C@H](OC(C)=O)[C@H]3OC(C)=O)c(-c3ccc(OC(C)=O)c(OC(C)=O)c3)oc2c1
CCC(C)CCCCC(=O)N[C@@H](CCNCNC(=O)C1=C(O)[C@@H](N(C)C)[C@@H]2[C@@H](O)[C@H]3C(=C(O)[C@]2(O)C1=O)C(=O)c1c(O)cccc1[C@@]3(C)O)C(=O)N[C@H](C(=O)N[C@@H](CCNCNC(=O)C1=C(O)[C@@H](N(C)C)[C@@H]2[C@@H](O)[C@H]3C(=C(O)[C@]2(O)C1=O)C(=O)c1c(O)cccc1[C@@]3(C)O)C(=O)NCC[C@@H]1NC(=O)[C@H]([C@@H](C)O)NC(=O)[C@H](CCNCNC(=O)C2=C(O)[C@@H](N(C)C)[C@@H]3[C@@H](O)[C@H]4C(=C(O)[C@]3(O)C2=O)C(=O)c2c(O)cccc2[C@@]4(C)O)NC(=…
C[N+](C)(Cc1ccc(NC(=O)C2=Cc3cc(-c4ccc(C(F)(F)F)cc4)ccc3OCC2)cc1)C1CCOCC1.[I-]
Cl.N=C(N)N/N=C/c1ccc(Cl)cc1
[Br-].[Br-].c1cc[n+](CCCCCCCCCCCCCC[n+]2ccccc2)cc1
CN(C)[C@@H]1C(=O)C(C(N)=O)=C(O)[C@@]2(O)C(=O)C3=C(O)c4c(ccc(NC=O)c4O)CC3CC12.O=S(=O)(O)O
CC(C)=CCC/C(C)=C/CC/C(C)=C/CCOP(=O)([O-])C(=O)[O-].[Na+].[Na+]
C[N+](C)(C)Cc1cccc(O)c1.[Br-]
CC(C)=CCC/C(C)=C/CC/C(C)=C/CCP(=O)([O-])C(=O)[O-].[Na+].[Na+]
C[N+](C)(C)c1cccc(O)c1O.[I-]
C[C@H]1O[C@@H](C[N+](C)(C)C)CS1(=O)=O.[I-]
C[C@H]1O[C@@H](C[N+](C)(C)C)C[S@+]1[O-].[I-]
CC(=O)N[C@@H]1[C@@H](NC(=N)N)C=C(C(=O)O)O[C@H]1[C@H](OCCO)[C@H](O)CO.O=C(O)C(F)(F)F
Cn1ccnc1SC1=C(C(=O)[O-])N2C(=O)[C@@H](NC(=O)/C(=N/OCCF)c3csc(N)n3)[C@H]2CC1.[Na+]
O=C1C2=C3C4=[N+](CCc5c[nH]c1c54)[C@H]1C[C@@]34C[C@H](N2)SC4=CC1=O.[Cl-]
C[14C](=O)N[C@H](CCNC(=O)c1cc(NC(=O)c2cc(NC(=O)c3cc(NC(=O)c4nccn4C)cn3C)cn2C)cn1C)C(=O)Nc1cn(C)c(C(=O)Nc2cc(C(=O)Nc3cc(C(=O)Nc4cc(C(=O)NCCCN(C)CCCNC(=O)c5cccc(C(=O)O)c5)n(C)c4)n(C)c3)n(C)c2)n1
CC(C)C[C@H]1C(=O)N2c3ccccc3[C@@](O)(C[C@@H]3NC(=O)c4ccccc4N4C(=O)c5ccccc5NC34)[C@H]2N1C(=O)CCC(=O)[O-].[Na+]
CCN(CC)CCOC(=O)c1ccc(N)cc1Cl.Cl
CNC(=N)NCCC[C@H](NC(=O)[C@H](CC(C)C)NC(=O)NNC(=O)[C@H](Cc1ccccc1)NC(=O)[C@@H](NC(=O)[C@H](CC(N)=O)NC(=O)[C@@H](Cc1ccncc1)NC(=O)[C@H](N)Cc1ccc(O)cc1)C(C)C)C(=O)N[C@@H](Cc1c[nH]c2ccccc12)C(N)=O
COc1ccc2[nH]c([S+]([O-])Cc3ncc(C)c(OC)c3C)nc2c1.COc1ccc2c(c1)N=C([S+]([O-])Cc1ncc(C)c(OC)c1C)C2.[MgH2]
CCOC(=O)c1ccc(CNCc2ccc(OCc3ccccc3)cc2)cc1.F[PH](F)(F)(F)(F)F
CC(C)C[C@H](NC(=O)CNC(=O)[C@H](Cc1ccccc1)NC(=O)[C@H](CO)NC(=O)[C@H](CC(N)=O)NC(=O)[C@H](Cc1c[nH]c2ccccc12)NC(=O)[C@H](CC(N)=O)NC(=O)[C@@H](N)Cc1ccc(O)cc1)C(=O)N[C@@H](CCCNC(=N)N)C(=O)N[C@@H](Cc1c[nH]c2ccccc12)C(N)=O
Cc1c(C)c2c(c(C)c1OCc1ccccc1)C(CN1CCC[C@H]1COc1ccc(/C=C3\SC(=O)NC3=O)cc1)C(C)(C)O2.O=C(O)/C=C\C(=O)O
CC(N)C(=O)N[C@H](B(F)F)C(C)C
CC(C)[C@H](NC(=O)[C@@H]1CSSC(C)(C)[C@H](NC(=O)[C@@H](N)CC(=O)O)C(=O)N[C@@H](Cc2ccccc2)C(=O)N[C@@H](Cc2c[nH]c3ccccc23)C(=O)N[C@@H](CCCCN)C(=O)N[C@@H](Cc2cccc3ccccc23)C(=O)N1)C(=O)O
CC(C)[C@H](NC(=O)[C@@H]1CSSC(C)(C)[C@H](NC(=O)[C@@H](N)CC(=O)O)C(=O)N[C@@H](Cc2ccccc2)C(=O)N[C@H](Cc2c[nH]c3ccccc23)C(=O)N[C@@H](CCCN)C(=O)N[C@@H](Cc2ccc(Cl)c(Cl)c2)C(=O)N1)C(=O)O
Cc1ccc2c(c1)c(C(=O)[C@@H]1CSC(c3cccnc3)N1)c(C)n2C(=O)OC(C)(C)C.O=C(O)C(=O)O
COc1ccccc1[N+](C)(C)Cc1ccccc1.[Br-]
O=C(O)/C=C\C(=O)O.c1ccc(C(OCCCc2c[nH]cn2)c2ccccc2)cc1
CC1SC(OP(=O)([O-])[O-])C(O)C(O)C1O.[Na+].[Na+]
Cc1ccc(-c2ccc3c(c2)C=C(C(=O)Nc2ccc(C[N+](C)(C)C4CCSCC4)cc2)CCO3)cc1.[I-]
Cc1ccc(-c2ccc3c(c2)C=C(C(=O)Nc2ccc(C[N+]4(C)CCCCC4)cc2)CCC3)cc1.[I-]
CC(=O)[O-].Cc1c2cc[n+](C)cc2c(C)c2c1[nH]c1ccc(OC(C)(C)C)cc12
CCCc1cc(Oc2cccc(C(=O)[O-])c2)ccc1OCCCOc1cc(O)c(C(C)=O)cc1CC.[Na+]
CC(=O)[O-].Cc1c2cc[n+](C)cc2c(C)c2c1[nH]c1ccc(OC(C)C)cc12
C[n+]1ccc(CCn2nnnc2SC[C@H](O)[C@H](CC2CCCCC2)NC(=O)[C@H](Cc2c[nH]cn2)NC(=O)[C@H](Cc2ccccc2)NC(=O)OC(C)(C)C)cc1.[I-]
N[C@@H](Cc1ccccc1)C(=O)N1CCC[C@H]1B(O)O
N=C(N)c1ccc(C2=NOC(CC(=O)NC(CC(=O)O)CC(=O)O)C2)cc1.O=C(O)C(F)(F)F
N[C@@H](C[Se]c1ccccc1)C(=O)O
CCCC[P+](CCCC)(CCCC)Cc1ccc(NC(=O)/C=C/c2cccc(-c3ccc(C)cc3)c2)cc1.[Cl-]
I.NCCNC1=NCCCN1
CCCCOC(=O)N[C@@H](CNC(=O)CC1CC(c2ccc(C(=N)N)cc2)=NO1)C(=O)O.O=C(O)C(F)(F)F
CNc1ccc2c(C)cc3[nH]c4ccc(OC)cc4c3c2c1.I
Cc1ccc([Se]C[C@H](N)C(=O)O)cc1
CS(=O)(=O)O.O.O=C(O[C@H]1C[C@@H]2C[C@@H]3C[C@@H](C1)N2CC3=O)c1c[nH]c2ccccc12
Cc1ccc(-c2ccc3c(c2)C=C(C(=O)Nc2ccc(C[N+](C)(C)C4CCOCC4)cc2)CCC3)cc1.[I-]
CN(C)c1ccc(C(=C2C=CC(=[N+](C)C)C=C2)c2ccc(N(C)C)cc2)cc1.[Cl-]
Cl.N=C1CCCN1Cc1[nH]c(=O)[nH]c(=O)c1Cl
C[N+](C)(CC(=O)O)Cc1ccc([N+](=O)[O-])cc1.[Br-]
C[N+]1(Cc2ccc(NC(=O)C3=Cc4cc(-c5ccccc5)ccc4CC3)cc2)CCOCC1.[I-]
C[n+]1ccccc1/C=C/c1cc(-c2ccccc2)cs1.[I-]
CC(=O)NC(CCCCN)C(=O)NCc1ccc(S(N)(=O)=O)cc1.Cl
CC(=O)NC(CCCCN)C(=O)NCCc1ccc(S(N)(=O)=O)cc1.Cl
CC[C@H](O)[C@@H]1C(=O)N2C(C(=O)[O-])=C(c3ccccc3)S[C@H]12.[Na+]
CN(C)C(=O)C[n+]1ccc(SCC2=C(C(=O)O)N3C(=O)[C@@H](NC(=O)/C(=N\OC4CCCC4)c4csc(N)n4)[C@H]3CO2)cc1.O=S(=O)([O-])O
CC(=O)[O-].Cc1ccc2[nH]c3c(C)c4cc[n+](C)cc4c(C)c3c2c1
Br.CN(C(=O)CCCOc1ccc2c(c1)CN(CC(=O)N1CCCCC1)C(N)=N2)C1CCCCC1
C[C@@H](O)[C@H]1C(=O)N2C(C(=O)[O-])=C(c3ccc(C[n+]4cccc(C(=O)[O-])c4)cc3)C[C@H]12.[K+]
CC(C)OC1c2ccccc2C(=O)N1CCC[N+](C)(C)CCCCCC[N+](C)(C)CCCN1C(=O)c2ccccc2C1OC(C)C.[Br-].[Br-]
CCN(CC)CC[n+]1ccc2c(C)c3[nH]c4ccc(O)cc4c3c(C)c2c1.[Cl-]
CCCCOc1c(OC)cc(C(=O)OCC[N+](C)(C)C)cc1OC.[I-]
Cc1c2cc[n+](Cc3ccc(I)cc3)cc2c(C)c2c1[nH]c1ccccc12.[Cl-]
CCCCCCCCCCCC(=O)O[C@H](CC(=O)OCCC(F)(F)C(F)(F)C(F)(F)C(F)(F)C(F)(F)C(F)(F)F)C[N+](C)(C)C.[Cl-]
C[C@@H](C(=O)[O-])N(C)C(=O)c1ccc(NC(=O)[C@@](C)(O)C(F)(F)F)c(Cl)c1.[Na+]
CC(C)(C)C1=C(C(=O)[O-])N2C(=O)[C@H]([C@H](O)CCc3ccc(O)cc3)[C@H]2O1.[Na+]
CCCCCCCCCCCOC(=O)C[C@H](C[N+](C)(C)C)OC(=O)CCCBr.[Cl-]
C[C@H]1C(/C=C/CSc2nncs2)=C(C(=O)[O-])N2C(=O)[C@H]([C@@H](C)O)[C@@H]12.[Na+]
C[C@@H]1NC(=O)[C@H]([C@@H](C)O)NC(=O)[C@@H]2CCCN2C(=O)[C@H](CCC(=O)O)NC(=O)CN(C(=O)CCCCNC(=S)Nc2ccc3c(c2)C2(OC3=O)c3ccc(O)cc3Oc3cc(O)ccc32)CCCCCC/C=C\CCCCCCN(CC(N)=O)C(=O)[C@H](CCC(=O)O)NC(=O)[C@@H]2CCCN2C(=O)[C@@H]2CCCN2C1=O
Cn1cc([C@@H](O)[C@H]2C(=O)N3C(C(=O)[O-])=C(C(C)(C)C)O[C@H]23)nn1.[Na+]
Cc1c(-c2ccccc2F)c(=O)n(C[C@H](N)c2ccccc2)c(=O)n1Cc1cccnc1.O=C(O)C(F)(F)F
CC(=O)NC[C@H]1CN(c2ccc(N3CCC(=CC(=O)[O-])CC3)c(F)c2)C(=O)O1.[Na+]
C[C@@H](O)[C@H]1C(=O)N2C(C(=O)[O-])=C(COC(=O)c3ccc(O)c(O)c3)S[C@H]12.[Na+]
COc1nsnc1C1=CCCN(C)C1.O=C(O)C(=O)O
Nc1nc(O)c2ncn(COCOCP(=O)([O-])[O-])c2n1.[Na+].[Na+]
Cn1cc[n+](CC(=O)c2ccc3ccccc3c2)c1.[Br-]
Nc1nc(N)nc(Nc2ccc([As]3SCC(CO)S3)cc2)n1
COc1cc(OC)cc(C(=O)C[n+]2ccn(C)c2)c1.[Br-]
Cn1cc[n+](CC(=O)c2ccc(O)c(O)c2)c1.[Cl-]
N.N.NC(=O)[C@H](Cc1ccc(C(F)(F)P(=O)(O)O)cc1)NC(=O)c1cc(Br)cc(C2(C(F)(F)F)N=N2)c1
CC(C)Oc1ccc2c(c[n+](C)c3c4cc5c(cc4ccc23)OCO5)c1O.[Cl-]
C[n+]1cc2c(O)c(OCCO)ccc2c2ccc3cc4c(cc3c21)OCO4.[Cl-]
CC1C(c2ccccc2)OB(c2ccccc2)N1C
COc1ccc(OC)c(C(=O)C[n+]2ccn(C)c2)c1.[Br-]
Cc1cc(-c2ccccc2)cc(C)[n+]1-c1ccc(S(=O)(=O)Nc2nnc(S(N)(=O)=O)s2)cc1.[O-][Cl+3]([O-])([O-])[O-]
CCCCCCCCCCCCC/C=C/[C@@H](O)[C@@H](N)COP(=O)(OC)OC.Cl
C=C[C@@H]1[C@H](NC(=O)/C(=N/OC)c2csc(N)n2)C(=O)N1S(=O)(=O)[O-].[K+]
COc1ccccc1N1CCN(CCCCNC(=O)c2ccc3ccccc3c2)CC1.Cl.Cl
CC1(C)C2CC[C@]3(C)OB(CCCN)O[C@]13C2
O=C(O)C(F)(F)F.Oc1nc2c(c3ccccc13)CCNC2
C=CCN(CC(=O)OCC)C(=O)/C(C)=C/c1ccc(C(=O)Oc2ccc(C(=N)N)cc2)cc1.CS(=O)(=O)O
N.Nc1ccn([C@@H]2COCC2OCP(=O)(O)O)c(=O)n1
I.O=[N+]([O-])c1nccn1CC(O)CNCCI
CC(C)(C)[C@H](N)C(=O)N1C[C@H]2C[C@H]2C1C#N.O=C(O)C(F)(F)F
CC1(C(N)C(=O)N2C(C#N)C[C@@H]3C[C@@H]32)CCCC1.O=C(O)C(F)(F)F
CNC(=O)[C@@H](N)CCB1O[C@@]2(C)CCC3C[C@@]2(O1)C3(C)C
COc1cc2cc(C(=O)CCC3CC[N+](C)(CCOc4ccccc4)CC3)sc2cc1OC.[Br-]
C=C1C[C@H]2[C@@H]3CCC(=O)[C@@]3(C)CC[C@@H]2[C@@]2(C)CC/C(=N\OCCCNC)C[C@H]12.O=C(O)/C=C/C(=O)O
CCCCCCCCCCCCCCCCOC[C@H](COP(=O)(O)O[C@H]1[C@H](O[C@H]2O[C@H](CO)[C@@H](O)[C@H](O)[C@@H]2O)[C@@H](O)[C@H](O)[C@@H](O)[C@H]1O[C@H]1O[C@H](CO)[C@@H](O)[C@H](O)[C@@H]1O)OCCCCCCCCCCCCCCCC
CC[C@H](C)[C@H](NC(=O)[C@@H](Cc1ccccc1)NC(=O)[C@@H](Cc1c[nH]c2ccccc12)NC(=O)[C@@H](N)CCCN=C(N)N)C(=O)N[C@H](Cc1ccccc1)C(=O)N[C@@H](Cc1c[nH]cn1)C(=O)N[C@@H](CCCCN)C(=O)N[C@@H](CCCN=C(N)N)C(=O)N[C@H](C(N)=O)[C@@H](C)O
CC(=O)O.CN(C1=NCC(N(C)C(=O)C[C@@H](N)CCCCN)C(=O)N1)c1ccccn1
CCC(C)[C@H](N)C(=O)N1CC[C@@H]2C[C@@]21C#N.O=C(O)C(F)(F)F
O=C(Oc1ccc(Cl)cc1)P(=O)([O-])[O-].[Na+].[Na+]
C[n+]1c2c(c(Cl)c3ccccc31)Cc1ccccc1-2.O=S(=O)([O-])C(F)(F)F
O=c1cc(S(=O)(=O)[O-])c2c3c(S(=O)(=O)[O-])cc(O)c4c(=O)cc(S(=O)(=O)[O-])c(c5c(S(=O)(=O)[O-])cc(O)c1c52)c43.[Na+].[Na+].[Na+].[Na+]
NCCNC(=O)c1cc(-c2c[nH]c3ccc(Br)cc23)nc2c(F)cccc12.O=C(O)C(F)(F)F
CCOC(=O)c1ccc(B(O)O)c([N+](=O)[O-])c1
O=C([O-])COc1cc(OP(=O)([O-])O)cc(C(=O)[O-])c1.[Na+].[Na+].[Na+]
CN(C)CCC1(C2=CCCC2)CC/C(=C\c2ccccc2Cl)C1=O.Cl
CCN(Cc1ccc2nccc(Cl)c2c1)c1ccc(C(=O)N[C@@H](CCC(=O)O)C(=O)O)cc1.O=CO
O=C(/C=C/c1ccc(B(O)O)cc1)c1ccc(Cl)c(Cl)c1
Brc1cccc(C2(c3cccc(Br)c3)CC3c4ccccc4C2c2cccc[n+]23)c1.[Cl-]
CCc1c(-c2ccccc2)nc(C(C)C)c(CCP(=O)([O-])C[C@H](O)CC(=O)[O-])c1-c1ccc(F)cc1.[Na+].[Na+]
COCCC1(C(=O)Nc2ccc(-c3ccccc3S(N)(=O)=O)cc2)CC(c2cccc(C(=N)N)c2)=NO1.O=C(O)C(F)(F)F
Nc1nc(/C(=N/OCCSc2nnc(-c3cc(O)c(O)cn3)o2)C(=O)N[C@@H]2C(=O)N3C(C(=O)[O-])=C(CSc4nnc(N)s4)CS[C@H]23)cs1.[Na+]
CCOC(=O)c1cc2c(c[n+]1C)[nH]c1ccccc12.[I-]
O=C(/C=C/c1ccc(B(O)O)cc1)c1ccc[nH]1
Cc1c(-c2ccccc2)nc(C(C)C)c(COP(=O)([O-])C[C@H](O)CC(=O)[O-])c1-c1ccc(F)cc1.[Na+].[Na+]
CN1C(=O)CN=C(c2ccccc2)c2cc(Cl)ccc21.COc1cccc(CN2CCN(C3CCC(O)(c4ccc5c(c4)OCO5)CC3)CC2)c1
C[C@@H](O)[C@H]1C(=O)N2C(C(=O)[O-])=C(SCCOC(N)=O)S[C@H]12.[Na+]
Cc1c(C)c2c(c(C)c1O)CC[C@](C)(CC[N+](C)(C)C)O2.Cc1ccc(S(=O)(=O)[O-])cc1
CC(C)c1nc(-c2cccs2)cc(-c2ccc(F)cc2)c1C#CP(=O)([O-])C[C@H](O)CC(=O)[O-].[Na+].[Na+]
Cl.NCC(=O)[C@@H]1CCCC[C@H]1C(=O)O
COc1ccc(NCc2cc(OC)c(OC)c(OC)c2)cc1.Cl
CCc1cc(-c2ccccc2)cc(CC)[n+]1CC(=O)Nc1ccc(S(N)(=O)=O)cc1Cl.[O-][Cl+3]([O-])([O-])[O-]
Cc1cc(C)[n+](CC(=O)Nc2cccc(S(N)(=O)=O)c2)c(C)c1.[O-][Cl+3]([O-])([O-])[O-]
Cl.N[C@@H](CS)C(=O)Nc1ccc(NC(=O)Cc2ccc(-c3ccccc3)cc2)c(C(=O)c2ccccc2)c1
Cl.O=C(CCNCc1ccccc1)N1c2ccccc2CCc2ccccc21
C[N+](C)(C)CCOc1cccnc1.[Cl-]
Cl.NCc1c2ccccc2cc2ccccc12
Cc1cc(C)[n+](CC(=O)NCCC(=O)Nc2nnc(S(N)(=O)=O)s2)c(C)c1.[O-][Cl+3]([O-])([O-])[O-]
CC(C)c1cc(-c2ccc(F)cc2)c(OCC(O)C[C@@H](O)CC(=O)[O-])c(C(C)C)c1.[Na+]
CN(CC(=O)N[C@@H](CCCCN)B(O)O)C(=O)Cc1ccccc1
CC[C@H](C)[C@H](NC(=O)[C@H](CC(C)C)NC(=O)[C@H](CCC(=O)O)NC(=O)[C@H](CCC(=O)O)NC(=O)[C@@H](NC(=O)[C@H](CC(C)C)NC(=O)[C@H](CO)NC(=O)[C@@H](NC(=O)[C@H](Cc1ccc(O)cc1)NC(C)=O)[C@@H](C)O)[C@@H](C)CC)C(=O)N[C@@H](CCCCN)C(=O)N[C@@H](CCCCN)C(=O)N[C@@H](CO)C(=O)N[C@@H](CCC(=O)O)C(=O)N[C@@H](CCC(=O)O)C(=O)N[C@@H](Cc1cnc[nH]1)C(=O)N[C@@H](CCC(N)=O)C(=O)N[C@@H](CCCCN)C(=O)N[C@@H](CCCCN)C(=O)N[C@@H](CC(N)=O)C(…
CCOC(=O)c1c(Br)c(OC)c2c(c1-c1c3c(c(OC)c(Br)c1C(=O)[O-])OCO3)OCO2.[Na+]
CC(C)c1c(CCC(O)C[C@@H](O)CC(=O)[O-])c(-c2ccc(F)cc2)cn1-c1ccccc1.[Na+]
Br.CC/N=C(\NCC)N/N=C/c1ccc(OCc2cn3cc(C)ccc3[n+]2C)cc1.[Br-]
Cc1cc(-c2ccccc2)cc(C)[n+]1CC(=O)OCc1ccc(S(N)(=O)=O)cc1.[O-][Cl+3]([O-])([O-])[O-]
CC[C@H](C)[C@H](NC(=O)[C@H](CC(C)C)NC(=O)[C@H](CCC(=O)O)NC(=O)[C@H](CCC(=O)O)NC(=O)[C@@H](NC(=O)[C@H](CC(C)C)NC(=O)[C@H](CO)NC(=O)[C@@H](NC(=O)[C@H](Cc1ccc(O)cc1)NC(C)=O)[C@@H](C)O)[C@@H](C)CC)C(=O)N[C@@H](CCCCN)C(=O)N[C@@H](CCCCN)C(=O)N[C@@H](CCC(=O)O)C(=O)N[C@@H](CCC(=O)O)C(=O)N[C@@H](CCC(=O)O)C(=O)N[C@@H](CCC(N)=O)C(=O)N[C@@H](CCC(N)=O)C(=O)N[C@@H](CCCCN)C(=O)N[C@@H](CCCCN)C(=O)N[C@@H](CC(N)=O…
CC[C@H](C)[C@H](NC(=O)[C@H](CC(C)C)NC(=O)[C@H](CCC(=O)O)NC(=O)[C@H](CCC(=O)O)NC(=O)[C@@H](NC(=O)[C@H](CC(C)C)NC(=O)[C@H](CO)NC(=O)[C@@H](NC(=O)[C@H](Cc1ccc(O)cc1)NC(C)=O)[C@@H](C)O)[C@@H](C)CC)C(=O)N[C@@H](CCCCN)C(=O)N[C@@H](CCCCN)C(=O)N[C@@H](CCCNC(=N)N)C(=O)N[C@@H](CCC(=O)O)C(=O)N[C@@H](CCC(=O)O)C(=O)N[C@@H](CCC(N)=O)C(=O)N[C@@H](CCC(N)=O)C(=O)N[C@@H](CCCCN)C(=O)N[C@@H](CCCCN)C(=O)N[C@@H](CC(N)…
CC[C@H](C)[C@H](NC(=O)[C@H](CC(C)C)NC(=O)[C@H](CCC(=O)O)NC(=O)[C@H](CCC(=O)O)NC(=O)[C@@H](NC(=O)[C@H](CC(C)C)NC(=O)[C@H](CO)NC(=O)[C@@H](NC(=O)[C@H](Cc1ccc(O)cc1)NC(C)=O)[C@@H](C)O)[C@@H](C)CC)C(=O)N[C@@H](CCCCN)C(=O)N[C@@H](CCCCN)C(=O)N[C@@H](CO)C(=O)N[C@@H](CCC(=O)O)C(=O)N[C@@H](CCC(=O)O)C(=O)N1CCC[C@H]1C(=O)N[C@@H](CCC(N)=O)C(=O)N[C@@H](CCCCN)C(=O)N[C@@H](CCCCN)C(=O)N[C@@H](CC(N)=O)C(=O)N[C@@H…
CC[C@H](C)[C@H](NC(=O)[C@H](CC(C)C)NC(=O)[C@H](CCC(=O)O)NC(=O)[C@H](CCC(=O)O)NC(=O)[C@@H](NC(=O)[C@H](CC(C)C)NC(=O)[C@H](CO)NC(=O)[C@@H](NC(=O)[C@H](Cc1ccc(O)cc1)NC(C)=O)[C@@H](C)O)[C@@H](C)CC)C(=O)N[C@@H](CCCCN)C(=O)N[C@@H](CCCCN)C(=O)N[C@@H](Cc1ccccc1)C(=O)N[C@@H](CCC(=O)O)C(=O)N[C@@H](CCC(=O)O)C(=O)N[C@@H](CCC(N)=O)C(=O)N[C@@H](CCC(N)=O)C(=O)N[C@@H](CCCCN)C(=O)N[C@@H](CCCCN)C(=O)N[C@@H](CC(N)=…
CC[C@H](C)[C@H](NC(=O)[C@H](CC(C)C)NC(=O)[C@H](CCC(=O)O)NC(=O)[C@H](CCC(=O)O)NC(=O)[C@@H](NC(=O)[C@H](CC(C)C)NC(=O)[C@H](CO)NC(=O)[C@@H](NC(=O)[C@H](Cc1ccc(O)cc1)NC(C)=O)[C@@H](C)O)[C@@H](C)CC)C(=O)N[C@@H](CCCCN)C(=O)N[C@@H](CCCCN)C(=O)N[C@@H](CC(N)=O)C(=O)N[C@@H](CCC(=O)O)C(=O)N[C@@H](CCC(=O)O)C(=O)N[C@@H](CCC(N)=O)C(=O)N[C@@H](CCC(N)=O)C(=O)N[C@@H](CCCCN)C(=O)N[C@@H](CCCCN)C(=O)N[C@@H](CC(N)=O)…
COc1cccc2c(C(=O)N3CCN(C)[C@H](C)C3)cn(CC3CCCCC3)c12.Cl
CC[C@H](C)[C@H](NC(=O)[C@H](CC(C)C)NC(=O)[C@H](CCC(=O)O)NC(=O)[C@H](CCC(=O)O)NC(=O)[C@@H](NC(=O)[C@H](CC(C)C)NC(=O)[C@H](CO)NC(=O)[C@@H](NC(=O)[C@H](Cc1ccc(O)cc1)NC(C)=O)[C@@H](C)O)[C@@H](C)CC)C(=O)N[C@@H](CCCCN)C(=O)N[C@@H](CCCCN)C(=O)NCC(=O)N[C@@H](CCC(=O)O)C(=O)N[C@@H](CCC(=O)O)C(=O)N[C@@H](CCC(N)=O)C(=O)N[C@@H](CCC(N)=O)C(=O)N[C@@H](CCCCN)C(=O)N[C@@H](CCCCN)C(=O)N[C@@H](CC(N)=O)C(=O)N[C@@H](C…
CC(=O)O[C@H]1CC[C@@]2(C)[C@@H](CC[C@@H]3[C@@H]2CC(=O)[C@@]2(C)[C@H]3C[C@H](OC(C)=O)[C@@H]2[C@H](C)C(=O)CC[C@@H](C)C[Se]C#N)C1
COc1ccc(/C=C/C(=O)NCCCN=C(N)N)cc1OC.CS(=O)(=O)O
Cc1n(CCCC(C(N)=O)(c2ccccc2)c2ccccc2)cc[n+]1Cc1ccccc1.[Br-]
Cc1cc(Cl)cc(CC2CCCCC2)c1OCC(O)C[C@@H](O)CC(=O)[O-].[Na+]
Cl.N=C(N)N/N=C/c1cc2c(cc1[N+](=O)[O-])OCO2
Cc1cc(C)cc(CCN(CC(=O)NC(CCC/N=C/N)B(O)O)C(=O)CCc2ccccc2)c1
Br.Cc1cccc2n1cc(COc1ccc(/C=N/NC(=N)N3CCCC3)cc1)[n+]2C.[Br-]
[I-].[I-].c1cc[n+](CCCCC[n+]2ccccc2)cc1
C[N+](C)(C)CCCCCCCCCC[N+](C)(C)C.[Br-].[Br-]
CC(C)C[C@H]1NC(=O)[C@@H](Cc2cscn2)NC(=O)[C@@H](C(c2ccccc2)c2ccccc2)NC(=O)[C@H](CCCCNC(=O)CCOCCOCCOCCOCCNC(=O)CCCC[C@@H]2SC[C@@H]3NC(=O)N[C@H]23)NC(=O)[C@H](C(C)C)N(C)C1=O
CSCC[C@@H]1NC(=O)[C@H](Cc2c[nH]c3ccccc23)NC(=O)[C@H](CCCCN)NC(=O)[C@H](CCC(N)=O)NC(=O)[C@@H](NC(=O)[C@@H](N)Cc2ccc(O)cc2)CSSC[C@@H]2NC(=O)[C@@H]3CSSC[C@@H](C(=O)N[C@@H](CCCCN)C(=O)N[C@@H](CCCCN)C(=O)N[C@@H](CCCCN)C(=O)N[C@@](C)(CC(C)C)C(=O)N[C@@H](Cc4c[nH]c5ccccc45)C(=O)O)NC(=O)[C@H](Cc4c[nH]c5ccccc45)NC(=O)[C@H](CC(C)C)NC(=O)[C@H](CCCNC(=N)N)NC(=O)[C@H](CSSC[C@H](NC(=O)[C@H]([C@@H](C)O)NC(=O)[C@…
CC[C@H]1C=CCC[C@@]2(C[C@@H]3CC[C@@H]4[C@H](C(=O)OCCCCCCCCCCCCCCC(=O)N(CCCN)C[C@@H](O)CCN)[C@]5(CCC[C@@H](C)O5)NC(=[N+]34)N2)O1.Cl.Cl.[Cl-]
CCc1cc(-c2ccccc2)cc(CC)[n+]1CC(=O)OCCc1ccc(S(N)(=O)=O)cc1.[O-][Cl+3]([O-])([O-])[O-]
CCCCCCCCCCCCCCCC(=O)OCC(CSC[C@H](NC(=O)NCCCCCCCCCCCCCC)C(=O)N[C@@H](CCC)C(=O)N[C@@H](CCCCN)C(=O)N[C@@H](CCCCN)C(=O)N[C@@H](CCCCN)C(=O)N[C@@H](CCCCN)C(N)=O)OC(=O)CCCCCCCCCCCCCCC
C[N+](C)(C)Cc1cc(-c2c3nc(c(-c4ccccc4)c4ccc([nH]4)c(-c4ccc(O)c(C[N+](C)(C)C)c4)c4ccc([nH]4)c(-c4ccccc4)c4nc2C=C4)C=C3)ccc1O.[I-].[I-]
CCCCCCCCCCCCCCCC(=O)OCC(CSC[C@H](NC(=O)NCCCCCCCCCCCCCC)C(=O)N[C@@H](CS)C(=O)N[C@@H](CCCCN)C(=O)N[C@@H](CCCCN)C(=O)N[C@@H](CCCCN)C(=O)N[C@@H](CCCCN)C(N)=O)OC(=O)CCCCCCCCCCCCCCC
[Br-].[Br-].c1ccc2c(c1)ccc[n+]2CCCCCCCCC[n+]1cccc2ccccc21
COc1cc(Cn2c(-c3cc(OC)c(OC)c(OC)c3)nc3ccc(-c4ccc5n[se]nc5c4)cc32)cc(OC)c1OC
CCCCCCCCCCCCCC[n+]1cccc(-c2ccc[n+](CCCCCCCCCCCCCC)c2)c1.[Br-].[Br-]
Br.Cc1ccn2cc(COc3ccc(/C=N/NC(=N)N4CCCC4)cc3)[n+](C)c2c1.[Br-]
[I-].[I-].c1ccc2c[n+](CCCCCCCCCC[n+]3ccc4ccccc4c3)ccc2c1
[I-].[I-].c1ccc2c[n+](CCCCCCCC[n+]3ccc4ccccc4c3)ccc2c1
Br.C[n+]1c(-c2ccc(/C=N/NC3=NCCCN3)cc2)cn2ccsc21.[Br-]
[I-].[I-].c1cc[n+](CCCCCCCC[n+]2ccccc2)cc1
C[n+]1c(-c2ccc(C(=N)N)cc2)cn2ccccc21.Cl.[Cl-]
COc1ccc(NC(=O)N2CCN(c3ccccc3C)CC2)cc1N1CCN(C)CC1.O=C(O)/C=C/C(=O)O
CCN1/C(=C/C=C(Cl)/C=C/c2sc3ccc4ccccc4c3[n+]2CC)Sc2ccc3ccccc3c21.Cc1ccc(S(=O)(=O)[O-])cc1
Br.CNC(=N)N/N=C/c1ccc(-c2c([N+](=O)[O-])n3ccccc3[n+]2C)cc1.[Br-]
CC(=O)Nc1ccc(C[C@H](NC(=O)[C@H](CO)NC(=O)[C@@H](NC(=O)c2cccnc2)NC(=O)[C@@H](Cc2ccc(Cl)cc2)NC(=O)[C@@H](Cc2ccc3ccccc3c2)NC(C)=O)C(=O)N[C@H](Cc2ccc(NC(C)=O)cc2)C(=O)N[C@@H](CC(C)C)C(=O)N[C@@H](CCCCNC(C)C)C(=O)N2CCC[C@@H]2C(=O)N[C@H](C)C(N)=O)cc1
COc1ccc(C[n+]2ccc(/C=C3/C(=O)Nc4ccccc43)cc2)cc1.[Cl-]
B[P@@](=O)(OC[C@H]1O[C@@H](n2cnc3c(N)ncnc32)[C@H](O)[C@@H]1O)OP(=O)(O)O
N=C(N)c1cccc(N(CCCc2ccc(-c3ccccc3S(N)(=O)=O)cc2)CC(=O)O)c1.O=C(O)C(F)(F)F
COc1cccc2c1C(=O)c1c(O)c3c(c(O)c1C2=O)C[C@@](O)(C(C)=O)C[C@@H]3OC1CC(NC(=O)c2ccccc2C(=O)NCCC(=O)O[C@@H]2C[C@@H]3OC[C@]3(OC(C)=O)C3[C@@H](OC(=O)c4ccccc4)[C@@]4(O)C[C@@H](OC(=O)[C@@H](O)[C@H](NC(=O)c5ccccc5)c5ccccc5)C(C)=C([C@H](OC(C)=O)C(=O)[C@]32C)C4(C)C)C(O)C(C)O1
CCCCCCCCCCCC[n+]1cccc(-c2ccc[n+](Cc3ccccc3)c2)c1.[Br-].[Br-]
O=C1Nc2ccccc2/C1=C\c1cc[n+](Cc2ccccc2[N+](=O)[O-])cc1.[Br-]
Cc1cc(C)n(B(F)F)c1/C=C1/C=CC(CCC(=O)NCC#Cc2ccc(N3C(=O)[C@H](CC[C@H](O)c4ccc(F)cc4)[C@H]3c3ccc(O[C@@H]4O[C@H](C(=O)O)[C@@H](O)[C@H](O)[C@H]4O)cc3)cc2)=N1
O=C([O-])c1c2c(nc3ccc(F)cc13)-c1ccc(-c3ccccc3)cc1S(=O)(=O)C2.[Na+]
O=C1Nc2ccccc2/C1=C\c1cc[n+](Cc2cccc(Cl)c2)cc1.[Br-]
COc1ccc(N2CCN(C(=O)Nc3ccc(OC)c(N4CCN(C)CC4)c3)CC2)cc1.O=C(O)/C=C/C(=O)O
CC(C)[C@H](NC(=O)[C@H](CCC(=O)O)NC(=O)[C@@H](N)CC(=O)O)C(=O)N[C@H](C(=O)N1CCC[C@@H]1C(=O)N[C@@H](CCc1ccc(C2CCCCC2)cc1)B1O[C@@H]2C[C@@H]3C[C@@H](C3(C)C)[C@]2(C)O1)C(C)C
COc1cccc(C[n+]2ccc(/C=C3/C(=O)Nc4ccccc43)cc2)c1.[Cl-]
NC(=O)c1ccc(OCCCc2c[nH]cn2)cc1.O=C(O)/C=C\C(=O)O
C[S+](C)CCC(=O)Nc1ccc(OCC(O)CO)cc1.Cc1ccc(S(=O)(=O)[O-])cc1
O=C1Nc2ccccc2/C1=C\c1cc[n+](Cc2ccc(Cl)cc2)cc1.[Cl-]
CCCCCCCCCCCCCCOC(CN)CN.Cl.Cl
O=C1Nc2ccccc2/C1=C\c1cc[n+](Cc2ccc(Cl)cc2Cl)cc1.[Cl-]
O=S(=O)([O-])OS(=O)(=O)[O-].[Na+].[Na+]
CN1CCCN(c2ccc(Cl)c(Cl)c2)C(=O)C1.Cl
O=C(/C=C/c1ccc(O)cc1)C1(CCN2CCOCC2)CCOC1=O.O=C(O)C(O)C(O)C(=O)O
COCC(O)COc1ccc(NC(=O)CC[S+](C)C)cc1.Cc1ccc(S(=O)(=O)[O-])cc1
C(=C/c1ccccc1)\CNC1CCN(Cc2ccccc2)CC1.O=C(O)/C=C/C(=O)O
C[N+](C)(C)c1ccc(C(=O)OCCCCn2ccc3cc([N+](=O)[O-])ccc32)cc1.[I-]
C[S+](C)CCC(N)=O.Cc1ccc(S(=O)(=O)[O-])cc1
CO/N=C(\C)c1ccc(OCCCc2c[nH]cn2)cc1.O=C(O)/C=C\C(=O)O
Cc1c([Se]c2ccccc2)n(COCCO)c(=S)[nH]c1=O
CCCCCCCCC(O)c1ccc2ccc(CSc3cccc(C(=O)[O-])c3)cc2c1.[Li+]
COc1ccc2c(c1)[nH]c1c(C)[n+](C)ccc12.[I-]
C[C@]12CCCC[C@@]1(C)C(=O)N(CCC[N+](C)(C)CCCCCC[N+](C)(C)CCCN1C(=O)c3ccccc3C1=O)C2=O.[Br-].[Br-]
CCCCCCCCCCCCCC[N+](C)(C)Cc1ccccc1.[Br-]
CC[C@H]1C=CCC[C@@]2(C[C@@H]3CC[C@@H]4C[C@]5(CCC[C@@H](C)O5)NC(=[N+]34)N2)O1.[Cl-]
C[n+]1cccc(C(=O)OCCCCCn2ccc3cc(OCc4ccccc4)ccc32)c1.[I-]
C[C@H]1CC[C@H]2C(CN3CCCC3)C(=O)O[C@H]2[C@]2(C)C(=O)CC(N3CCCC3)[C@@H]12.Cl.Cl
CCCCCC[N+](C)(C)CCCN1C(=O)c2ccccc2C1=O.[Br-]
C[N+](C)(C)c1cccc(C(=O)OCCCCCn2ccc3cc(OCc4ccccc4)ccc32)c1.[I-]
CCOC(C)=O.COc1cccc(Oc2c(NS(=O)(=O)c3ccc(C(C)(C)C)cc3)ncnc2OCCNc2ncccn2)c1
CC(C)(/C=N/OCC(=O)[O-])C(c1ccc(OCc2ccc3ccccc3n2)cc1)c1ccc(OCc2ccc3ccccc3n2)cc1.[Na+]
C[S+](C)CCC(=O)Nc1ccc(F)cc1.Cc1ccc(S(=O)(=O)[O-])cc1
C=CCN(C)CCCCCCOc1ccc2c(-c3ccc(Br)cc3)coc2c1.O=C(O)/C=C/C(=O)O
C=CCN(C)CCCCCCOc1ccc(C(=O)c2ccc(Br)cc2)c(OC)c1.O=C(O)/C=C/C(=O)O
C[N+](C)(C)c1ccc(C(=O)OCCCCCCn2ccc3cc([N+](=O)[O-])ccc32)cc1.[I-]
N.N.N#C/C=C\c1cccc(C(F)(F)P(=O)(O)O)c1
N.N.O=P(O)(O)C(F)(F)c1cccc(/C=C\c2ccc(Cl)cc2)c1
C[N+](C)(C)c1cccc(C(=O)OCCCCCCCCCn2ccc3cc(OCc4ccccc4)ccc32)c1.[I-]
CCN(CC)CC.Nc1ncnc2c1ncn2[C@@H]1O[C@H](CNS(=O)(=O)c2n[nH]c3cc(F)c(F)cc3c2=O)[C@@H](O)[C@H]1O
CCN(Cc1cccc(CN(CC)C(=N)N)c1)C(=N)N.Cl.Cl
CC(O)COc1ccc(NC(=O)CC[S+](C)C)cc1.Cc1ccc(S(=O)(=O)[O-])cc1
C=CCN(C)CCCCCCOc1ccc(C(=O)c2ccc(Br)cc2)c(SC)c1.O=C(O)/C=C/C(=O)O
CCCCN(Cc1ccc(-c2ccccc2-c2nn[nH]n2)cc1)c1ncncc1C(=O)O.Cl
[I-].[I-].c1ccc2c(c1)c1cc[n+]2CCCCCC[n+]2ccc(c3ccccc32)NCCCCCCN1
COc1cc(CNC(=N)N)cc(CNC(=N)N)c1.Cl.Cl
CCCCCCCCCCCC[N+](CCC)(CCC)CCC.[Br-]
C[N+](CCCl)(CCCl)Cc1sccc1[N+](=O)[O-].[Cl-]
CCCCCCCCCCCC[N+](CC)(CC)CC.[Br-]
Cl.N[C@@H](CC[S+]([O-])Cc1ccc(C(=O)NCC(=O)O)cc1)C(=O)O
CCCCCCCCCCC[N+](C)(C)C.[Br-]
CCN1CC=C(c2ccccc2)C(C(=O)OCCCC2CCCCC2)C1.O=C(O)C(=O)O
C/C(=C\C(=O)OCCCCCCCCC(=O)[O-])C[C@@H]1OC[C@H](C[C@@H]2O[C@H]2[C@@H](C)[C@H](C)O)[C@@H](O)[C@H]1O.C/C(=C\C(=O)OCCCCCCCCC(=O)[O-])C[C@@H]1OC[C@H](C[C@@H]2O[C@H]2[C@@H](C)[C@H](C)O)[C@@H](O)[C@H]1O.[Ca+2]
O=C(/C=C/c1c(C(=O)[O-])[nH]c2cc(Cl)cc(Cl)c12)Nc1ccc(CNC(=O)Nc2cccnc2)cc1.[Na+]
CCCOC(=O)C1=C(c2ccccc2)CCN(CC)C1.O=C(O)C(=O)O
CC[C@H](C)[C@@H]1NC(=O)[C@H](CC(C)C)NC(=O)[C@@H](NC(=O)[C@H](C)NC(=O)CNC(=O)c2ccc(O)cc2)CNC(=O)[C@H](CS(=O)(=O)O)NC(=O)/C=C/c2csc(n2)[C@H](Cc2ccc(O)cc2)NC(=O)C1=O
CCCCCCCCOC(=O)C1=C(c2ccccc2)CCN(CC)C1.O=C(O)C(=O)O
COC1C(NC(C)=O)C(OC2C(C(=O)[O-])OC(OC3C(NC(C)=O)C(OC4C(C(=O)[O-])OC(C)C(O)C4O)OC(CO)C3OS(=O)(=O)[O-])C(O)C2O)OC(CO)C1OS(=O)(=O)[O-].[Na+].[Na+].[Na+].[Na+]
Cn1cc(NC(=O)c2cccc(NC(=O)Nc3cccc(C(=O)Nc4cc(C(=O)Nc5ccc6c(S(=O)(=O)O)cccc6c5S(=O)(=O)O)n(C)c4)c3)c2)cc1C(=O)Nc1ccc2c(S(=O)(=O)O)cccc2c1S(=O)(=O)O
CCCCC(CS)C(=O)NC(CCCN=C(N)N)C(=O)OC.O=C(O)C(F)(F)F
Cl.NCCCn1c2c(c3ccccc3c1=O)C(=O)c1cc3c(cc1-2)OCO3
CC(CF)(CF)n1cc(C(=O)O)c(=O)c2cc(F)c(N3CC[C@H](N)C3)nc21.CS(=O)(=O)O
CC(C)Cc1ccc(C(C)C(=O)O)cc1.CCOC(=O)[C@@H](N)CS
CCOC(=O)C1CN(CC)CC=C1c1ccccc1.O=C(O)C(=O)O
COc1ccc2c(c1)Cc1c-2nc2cc(OC)c(OC)c3c2c1CCN3C(C)=O.O=C(O)C(F)(F)F
CN1C=CC(CC2C=CN(C)C=C2C(=O)NCCCC(=O)[O-])C(C(=O)NCCCC(=O)[O-])=C1.[Na+].[Na+]
C=C(OCCCCCCCC/C=C\CCCCCCC)C(C[n+]1c(C)cc(C)cc1C)C(=O)OCCCCCCCC/C=C\CCCCCCC.F[P-](F)(F)(F)(F)F
C[C@]1(/C=C\c2ccccn2)[C@H](C(=O)[O-])N2C(=O)C[C@H]2S1(=O)=O.[Na+]
COc1ccc([C@H]2[C@H](C(=O)O)[C@@H](c3ccc4c(c3)OCO4)CN2CC(=O)NC(C)c2ccccc2)cc1.O=C(O)C(F)(F)F
CCCCCCOC(=O)C1=C(c2ccccc2)CCN(CC)C1.O=C(O)C(=O)O
CCCC[P+](CCCC)(CCCC)Cc1ccc(NC(=O)C2Cc3ccccc3CN2C(=O)CNC(=O)OC(C)(C)C)cc1.[Cl-]
O=C([O-])C[C@H](O)C[C@H](O)CCn1c(C(F)(F)F)nc(-c2ccc(F)cc2)c1-c1cccnc1.[Na+]
CCCCCCCCCCCCCCCCCCCC1OCC(COC(=O)CCCCC[n+]2ccsc2)O1.Cc1ccc(S(=O)(=O)[O-])cc1
O=C([O-])C[C@H](O)C[C@H](O)/C=C/c1c2c(nn1-c1ccc(F)cc1)C(C/C=C/c1ccccc1)CCC2.[Na+]
C/C(=C\c1ccc2ccc(Cl)cc2n1)c1cccc(OC(C)C(=O)[O-])c1.[Na+]
Cl.c1ccc(-c2n[nH]cc2-c2ccnc(-c3ccc(CN4CCOCC4)cc3)c2)nc1
CC[N+](C)(C)CCN(C)CC[N+](C)(C)CC.[Br-].[Br-]
COc1ccccc1N1CCN(CCCCNC(=O)/C=C/c2cccc(Oc3ccccc3)c2)CC1.O=C(O)C(=O)O
COc1ccc2cc([C@H](C)C(=O)NCCCN3CCN(c4ccccc4OC)CC3)ccc2c1.O=C(O)C(=O)O
CCCCCCCCCCCCCCCCCC1OCC(COCCCCCC[n+]2ccsc2)O1.Cc1ccc(S(=O)(=O)[O-])cc1
Cc1cccc(N2CCN(C)CC2)c1.O=C(O)C(=O)O
[Br-].[Br-].c1cc2ccc1CNc1cc[n+](cc1)Cc1ccc(cc1)C[n+]1ccc(cc1)NC2
CCCC(NC(=O)[C@@H]1C[C@@H](O)CN1C(C)=O)C(=O)c1nc2ccccc2s1.O=C(O)C(F)(F)F
CCCC[N+]1(CCO)CC1.[Cl-]
C[n+]1cccc(C(=O)NCCCC(=O)OCc2ccccc2)c1.[I-]
CCCCCCCCCCCCCCCCCC(=O)Oc1ccc(CC[n+]2c(C)cc(C)cc2C)cc1OC(=O)CCCCCCCCCCCCCCCCC.F[P-](F)(F)(F)(F)F
CN(C)C(=O)/C=C/C1=CN2C(=O)c3cc4c(cc3NC(S(=O)(=O)[O-])[C@@H]2C1)OCO4.[Na+]
CCCCCCCCCC(=O)Oc1ccc(COP(=O)(OCc2ccc(OC(=O)CCCCCCCCC)cc2)OP(=O)(O)OP(=O)(O)OC[C@H]2O[C@@H](n3ccnc(C(N)=O)c3=O)[C@H](O)[C@@H]2O)cc1
CC1CN=C2C(N3CCNCC3)=NC=CN21.O=C(O)C/C=C\CC(=O)O
C[N+]1(C)CCN(c2cccc(N)c2)CC1.[Br-]
O=C([O-])COc1cccc(/C=C\c2nc(-c3ccccc3)c(-c3ccccc3)o2)c1.[Na+]
COc1ccccc1N1CCN(CCCCNC(=O)/C=C/c2ccccc2Cl)CC1.O=C(O)C(=O)O
CN(C)CCCc1ccc(O)cc1.Cl
CC(Oc1cccc(C#Cc2ccc3ccc(Br)cc3n2)c1)C(=O)[O-].[Na+]
CCc1cc(-c2ccccc2)c(O)cc1OCCCCCC(C)(C)c1nn[n-]n1.[Na+]
CN(C)CCCc1ccc(-c2ccccc2)cc1.Cl
COc1ccccc1N1CCN(CCCCNC(=O)C2(c3ccc(Cl)cc3)CCCC2)CC1.O=C(O)C(=O)O
CC(=O)N1CCC[C@@H]1C(=O)N[C@@H](CCCN=C(N)N)C(=O)c1nc2ccccc2s1.O=C(O)C(F)(F)F
CCCCCCCCCCCCCCC1COC(COCCCCCC[N+]2(C)C=CN=C2)C1.Cc1ccc(S(=O)(=O)[O-])cc1
CC(=O)[C@H]1CC[C@H]2[C@@H]3C[C@H](O[C@@H]4O[C@H](C)[C@@H](O)[C@H](O[C@@H]5OC[C@@H](O[C@@H]6O[C@H](C)[C@@H](O)[C@H](O)[C@H]6O[C@@H]6O[C@H](C)[C@H](O)[C@H](O)[C@H]6O)[C@H](O)[C@H]5O[C@@H]5O[C@H](C)[C@@H](O)[C@H](O)[C@H]5O)[C@H]4O)[C@H]4C[C@@H](OS(=O)(=O)O)CC[C@]4(C)C3=CC[C@]12C
CCC(=O)c1ccc(OCCCc2c[nH]cn2)cc1.O=C(O)/C=C\C(=O)O
CC[C@H](C)[C@H](NC(=O)[C@@H](NC(=O)[C@H](CSCC[P+](C)(C)C)NC(=O)[C@@H](NC(=O)[C@@H](NC(=O)[C@H](CSCC[P+](C)(C)C)NC(=O)[C@@H](NC(=O)[C@@H](NC(=O)[C@@H](N)CSCC[P+](C)(C)C)[C@@H](C)CC)[C@@H](C)CC)[C@@H](C)CC)[C@@H](C)CC)[C@@H](C)CC)C(=O)N[C@@H](CSCC[P+](C)(C)C)C(N)=O
CN(CCOc1ccc(CC2[Se]C(=O)NC2=O)cc1)c1nc2ccccc2o1
CCCCCCCCCCCCCCCCCCOCC1COC(COC(=O)N(Cc2cccc[n+]2CC)C(C)=O)O1.[I-]
CC(=O)c1c(C)cc(OCCCc2c[nH]cn2)cc1C.O=C(O)/C=C\C(=O)O
CC(=O)c1ccc(OCCCc2c[nH]cn2)cc1F.O=C(O)/C=C\C(=O)O
COc1ccccc1N1CCN(CCCCNC(=O)C2CC2c2ccccc2)CC1.O=C(O)C(=O)O
Cn1ccnc1SCC(=O)N1CC[C@@H]2[C@H]1C(=O)N2S(=O)(=O)[O-].[Na+]
Cn1cnnc1SCC(=O)N1CC[C@@H]2[C@H]1C(=O)N2S(=O)(=O)[O-].[Na+]
C[N+]1(C)CCN(c2ccc3c(c2)OCO3)CC1.[I-]
CS(=O)(=O)O.Cc1c(O)cccc1C(=O)N[C@@H](CSc1ccccc1)[C@H](O)CN1C[C@H]2CCCC[C@H]2C[C@H]1C(=O)NC(C)(C)C
NC(C(=O)N1CC[C@@H]2[C@H]1C(=O)N2S(=O)(=O)[O-])c1ccc(O)cc1.[Na+]
O=C(O)/C=C\C(=O)O.O=C1CCc2cc(OCCCc3c[nH]cn3)ccc21
CC(=O)c1ccc(OCCCc2c[nH]cn2)cc1.O=C(O)/C=C\C(=O)O
Cc1onc(O)c1C[C@H](N)C(=O)O.NS(=O)(=O)c1cccc2c3c(cc([N+](=O)[O-])c12)=CC(=O)C(=O)C=3
CC(C)NCc1ccc(C[C@@H]2NC(=O)[C@@H](Cc3c[nH]c4ccccc34)NC(=O)[C@H](Cc3ccccc3)NC(=O)[C@@H](Cc3ccccc3)NC(=O)[C@@H](CCCCN)NC(=O)[C@@H](NC(=O)[C@@H](N)Cc3ccc(O)cc3)CSSC[C@@H](C(=O)O)NC(=O)[C@H](CO)NC(=O)[C@@H]([C@@H](C)O)NC(=O)[C@H](Cc3ccccc3)NC(=O)[C@@H]([C@@H](C)O)NC2=O)cc1
CN([O-])/C=C\C(=O)c1ccc(OCc2ccccc2)cc1.[Na+]
C[N+]1(C)CCN(c2ccc(Cl)nn2)CC1.[I-]
O=C([O-])Cc1ccc2c(c1)CC(CNS(=O)(=O)c1ccc3ccccc3c1)C2.[Na+]
O=C([O-])COc1cc(O)c(C(=O)CCc2ccc(Cl)c(O)c2)c(O)c1.[Na+]
O=C(Nc1c(O)nc(O)nc1NC[C@H](O)[C@H](O)[C@H](O)CO)c1ccc(S(=O)(=O)[O-])cc1.[Na+]
Cn1cc(NC(=O)c2cc(NC(=O)Nc3cc(C(=O)Nc4cc(C(=O)Nc5ccc6c(S(=O)(=O)O)cccc6c5S(=O)(=O)O)n(C)c4)cc(C(F)(F)F)c3)cc(C(F)(F)F)c2)cc1C(=O)Nc1ccc2c(S(=O)(=O)O)cccc2c1S(=O)(=O)O
CC[N+]1(C)CC[C@@](O)(c2ccc(C)cc2)[C@H](C(=O)c2ccc(C)cc2)C1.[Br-]
O=C([O-])COc1cccc(C[C@@H]2CCCC=C2c2nc(-c3ccccc3)c(-c3ccccc3)o2)c1.[Na+]
CS(=O)(=O)Nc1ccc2c(c1)OC(CNCCCOc1cccc(N)c1)CC2.O=C(O)C(=O)O
C[C@H](N)C(=O)N[C@@H](Cc1ccc(F)cc1)C(=O)N[C@@H](CCCN=C(N)N)C(=O)N[C@@H](CC1CCCCC1)C(=O)N[C@@H](CCCCN=C(N)N)C(=O)NC(Cc1ccc(O)c(I)c1)C(N)=O
CCCCCCCCCCCCCCCC(=O)OCC[n+]1ccccc1.[Br-]
CCCCCCCCCCCCCCCCCCOCC(COC(=O)CC[N+](C)(C)C)OC(C)=O.[I-]
Nc1c(S(=O)(=O)[O-])cc(Nc2ccc(Nc3nc(Cl)nc(Nc4ccccc4S(=O)(=O)[O-])n3)c(S(=O)(=O)[O-])c2)c2c1C(=O)c1ccccc1C2=O.[Na+].[Na+].[Na+]
O=C([O-])Cc1ccc2c(c1)CC(NS(=O)(=O)c1ccc(Cl)cc1)C2.[Na+]
Cc1c(C(=O)NCCCCCCCCNC(=O)[C@H]2CCC[C@@H](C(=O)NCCCCCCCCNC(=O)c3nn(-c4ccc(Cl)cc4Cl)c(-c4ccc(Cl)cc4)c3C)C2)nn(-c2ccc(Cl)cc2Cl)c1-c1ccc(Cl)cc1
O.OC(Cc1ccc(F)cc1)C1CCN(CCCc2ccccc2)CC1
O=C([O-])CCC(C/C=C/c1cccnc1)CCCCNS(=O)(=O)c1ccc(Cl)cc1.[K+]
O=C(O)C(=O)O.Oc1ccc2c(c1)OC(CNCc1ccco1)CC2
CN1[C@H]2CC[C@@H]1CC(OC(=O)c1c[nH]c3ccccc13)C2.Cl
CCC(CC)NCC1CCc2ccc(O)cc2O1.O=C(O)C(=O)O
Nc1cccc(OCCCNCC2CCc3ccccc3O2)c1.O=C(O)C(=O)O
O=C(O)C(=O)O.Oc1ccc2c(c1)OC(CNCC1CCCCC1)CC2
O=C(NCc1ccccc1)[C@H](Cc1c([Se]c2[nH]c3ccccc3c2C[C@@H](NC(=O)C(F)(F)F)C(=O)NCc2ccccc2)[nH]c2ccccc12)NC(=O)C(F)(F)F
C[N+](C)(C)CCC(=O)/C=C/c1ccccc1.[I-]
CNC(=O)c1c([Se][Se]c2c(C(=O)NC)c3ccccc3n2C)n(C)c2ccccc12
C/C(=C/c1coc2nc(N)nc(N)c12)c1ccc(C(=O)N[C@@H](CCC(=O)O)C(=O)O)cc1.C/C(=C\c1coc2nc(N)nc(N)c12)c1ccc(C(=O)N[C@@H](CCC(=O)O)C(=O)O)cc1
CC(C(=O)[O-])c1cccc(Oc2ccccc2)c1.[Na+]
COc1ccc(CNC(=O)c2c(O)cc(OCC(=O)[O-])cc2O)cc1O.[Na+]
Cc1cc(C)cc(-c2c(O)nc3cc(Cl)c(C(=O)Nc4cc(Cl)ncn4)cc3c2OCCC2CCCCN2)c1.O=C(O)C(F)(F)F
Cc1cc(C)cc(-c2c(O)nc3cc(Cl)c(C(=O)Nc4ccnc(C5CC5)n4)cc3c2OCCC2CCCCN2)c1.O=C(O)C(F)(F)F
CN(C)C(=O)n1cc(C(=O)c2ccn3c2CS[C@@H]3c2ccc[n+](COC(=O)c3ccccc3)c2)c2ccc(-c3ccc(F)cc3)cc21.[Cl-]
Cc1ccc2n(CC3CC(c4ccccc4)(c4ccccc4)C(=O)O3)cc[n+]2c1.[Cl-]
Cc1cc(N)c(NC[C@H](N)C(=O)O)cc1C.Cc1ccc(S(=O)(=O)O)cc1
COc1nccc(NC(=O)c2cc3c(OCCC4CCCCN4)c(-c4cc(C)cc(C)c4)c(O)nc3cc2Cl)n1.O=C(O)C(F)(F)F
Cc1c(Cl)cccc1Nc1ncccc1C(=O)O.NCCCC[C@H](N)C(=O)O
C[N+]1(Cc2ccccc2)CCN(C(=O)CCCCCCC(=O)N2CC[N+](C)(Cc3ccccc3)CC2)CC1.[Br-].[Br-]
CC(C)(O)CC(=O)O.CC(C)(O)CC(=O)O
CNC(C)CCC=C(C)C.CNC(C)CCC=C(C)C.O=C(O)C(O)C(O)C(O)C(O)C(=O)O
CC(C)(C)NCC(O)COc1ccccc1C1CCCC1.CC(C)(C)NCC(O)COc1ccccc1C1CCCC1.O=S(=O)(O)O
Cl.O=C(NCCCNc1c2c(nc3cc(Cl)ccc13)CCCC2)c1ccc2nc(-c3ccc(Cl)cc3)c3c(c2c1)NCCC3
OB(O)c1ccc(B(O)O)cc1
OB(O)c1ccc2ccccc2c1
Nc1nc(O)c2[nH]cnc2n1.O=P(O)(O)O
NC(=O)c1cc[n+](CC2=C(C(=O)[O-])N3C(=O)[C@@H](NC(=O)[C@@H](c4ccccc4)S(=O)(=O)O)[C@H]3SC2)cc1.O.[Na+]
Cc1c(C(=O)NCCCCNC(=O)c2ccc(C(=O)NCCCCNC(=O)c3nn(-c4ccc(Cl)cc4Cl)c(-c4ccc(Cl)cc4)c3C)cc2)nn(-c2ccc(Cl)cc2Cl)c1-c1ccc(Cl)cc1
COc1cc(OC)cc(-c2cccc(NC(=O)CCc3cccc4c3COB4O)c2)c1
O=C(O)/C=C/c1cccc(B(O)O)c1
C[N+]1(CCC(=O)Nc2cccc3c2C(=O)c2cccc(NC(=O)CC[N+]4(C)CCOCC4)c2C3=O)CCOCC1.[I-].[I-]
CN(C)CCn1ccc2cccc(F)c21.O=C(O)/C=C/C(=O)O
Cc1c(C(=O)NCCCCNC(=O)[C@@H]2CCC[C@@H](C(=O)NCCCCNC(=O)c3nn(-c4ccc(Cl)cc4Cl)c(-c4ccc(Cl)cc4)c3C)C2)nn(-c2ccc(Cl)cc2Cl)c1-c1ccc(Cl)cc1
C/N=c1\c(O)c(O)\c1=N/CCC(=O)[O-].[Na+]
Cc1c(C(=O)NCCCCNC(=O)[C@H]2CC[C@@H](C(=O)NCCCCNC(=O)c3nn(-c4ccc(Cl)cc4Cl)c(-c4ccc(Cl)cc4)c3C)CC2)nn(-c2ccc(Cl)cc2Cl)c1-c1ccc(Cl)cc1
OB(O)c1ccc(Cl)s1
CCCCCCCCCCCC(=O)OC[n+]1cccc(C(=O)NCC)c1.[Cl-]
CCCCCCCCCCCCCC(=O)OC[n+]1ccccc1.[Cl-]
CC(=O)Oc1ccc2nc3c([N+](=O)[O-])ccc4c3c(c2c1)NN4CCCN(C)C.CS(=O)(=O)O
CCOC(=O)[C@@H]1CSC(=O)N1C(=O)CC[C@H](N)C(=O)O.Cl
CC[N+](CC)(CC)COC(=O)C(c1ccccc1)C1CCCCC1.[Cl-]
CCCN(NC(=O)[C@H]1CCCN1C(=O)[C@@H](NC(=O)[C@@H](NC(=O)[C@H](CC(=O)O)NC(=O)[C@H](CCC(=O)O)NC(=O)[C@@H](NC(=O)[C@H](CC(=O)O)NC(C)=O)[C@@H](C)O)C(C)C)C(C)C)C(=O)Oc1ccc([N+](=O)[O-])cc1
C[N+]1(CCC(=O)Nc2ccc3c(c2)C(=O)c2ccc(NC(=O)CC[N+]4(C)CCCC4)cc2C3=O)CCCC1.[I-].[I-]
CCCCCCCCCCCCCCOc1ccc(CC(=O)Nc2ccccc2C[n+]2csc(C)c2)cc1.[Br-]
O=C(OC1C[N+]2(CCCCCc3ccccc3)CCC1CC2)C(O)(c1ccccc1)c1ccccc1.[Br-]
CCN(CC)CCN1Nc2c3cc(OC)c(OC)cc3nc3c([N+](=O)[O-])ccc1c23.CS(=O)(=O)O
CC(Cc1ccc(Cl)cc1)(Oc1ccc(C2CCSc3ccccc32)cc1)C(=O)[O-].[Na+]
CCCCCCCCCCCCCCOc1ccc(CNC(=O)c2cccc(C[n+]3csc(C)c3)c2)cc1C(C)(C)C.[Br-]
CCCCCCCCCCCCCCOc1ccc(CCC(=O)Nc2cccc(C[n+]3csc(C)c3)c2)cc1.[Br-]
C[N+](C)(C)CCC(=O)Nc1cccc2c1C(=O)c1cccc(NC(=O)CC[N+](C)(C)C)c1C2=O.[I-].[I-]
C[N+]1(CCC(=O)Nc2cccc3c2C(=O)c2cccc(NC(=O)CC[N+]4(C)CCCCC4)c2C3=O)CCCCC1.[I-].[I-]
Cc1ccc(CC(C)(Oc2ccc(C(C)C)cc2)C(=O)[O-])cc1.[Na+]
CCCCCCCCCCCCCCOc1ccc(C(=O)Nc2cccc(C[n+]3csc(C)c3)c2)cc1.[Br-]
Br.c1ccc(-c2ccc(C3CN4CCCCC4CO3)cc2)cc1
CCCc1cc(-c2ccccc2)cc(-c2ccccc2)[n+]1-c1ncc[nH]1.[O-][Cl+3]([O-])([O-])[O-]
CC#CC(C)OC[n+]1ccn(C)c1/C=N/O.[Cl-]
C#CC(C)(C)OC[n+]1ccn(C)c1/C=N/O.[Cl-]
N=C(N)NCc1ccc(-c2ccc(C(=O)NC[C@H](NS(=O)(=O)c3ccccc3)C(=O)O)s2)cc1.O=C(O)C(F)(F)F
Cc1cc(-c2ccccc2)cc(-c2ccccc2)[n+]1-c1cc[nH]n1.[O-][Cl+3]([O-])([O-])[O-]
Cn1cc[n+](COCC2CC2)c1/C=N/O.[Cl-]
NC(CCCCB(O)O)(CCS(N)(=O)=O)C(=O)O
CO[C@H]1CC[C@H](OC(=O)[C@@H]2C[C@@H]3c4cccc5c4c(cn5C(C)C)C[C@H]3N(C)C2)CC1.O=C(O)/C=C\C(=O)O
COC1=CC(=O)N(C(=O)/C=C/[C@H](C)NC(=O)[C@H](CC2CCCCC2)NC(=O)[C@H](CC(C)C)NC(=O)[C@H](C(C)C)N(C)C)[C@H]1Cc1c[nH]c2ccccc12.O=C(O)C(F)(F)F
C=CC[N+](C)(C)CCCCCCCCCCCC.[Br-]
CC[N+](CC)(CC)CCCCCC[N+](CC)(CC)CCCCCC[N+](CC)(CC)CC.[Br-].[Br-].[Br-]
COc1ccc(CC(=O)NC(C2CCN(C(=N)N)CC2)P(=O)(Oc2ccccc2)Oc2ccccc2)cc1.O=C(O)C(F)(F)F
CC(C)C[C@@H]1NC(=O)[C@H](CCCCN)NC(=O)[C@H](Cc2ccc(O)cc2)NC(=O)CNC(=O)[C@@H]2CSSC[C@H](NC1=O)C(=O)N[C@@H](Cc1cnc[nH]1)C(=O)N1CC[C@H](O)[C@H]1C(=O)N[C@H](C(=O)O)CSSC[C@H](NC(=O)[C@@H](NC(=O)CNC(=O)[C@H](CC(N)=O)NC(=O)[C@@H](N)Cc1c[nH]c3ccccc13)C(C)C)C(=O)N2
CCOC(=O)c1ccccc1OS(=O)(=O)[N-]C(=O)Nc1nc(I)cc(OC)n1.[Na+]
CCOc1ccc(CN2CC3CC3C2)cc1CNC(=O)[C@@H](N)Cc1c(C)cc(O)cc1C.O=C(O)C(F)(F)F
CC(C)C[C@H](NC(=O)[C@H](CCCCN)NC(=O)[C@H](CCCCN)NC(=O)[C@H](Cc1ccccc1)NC(=O)[C@H](Cc1ccccc1)NC(=O)[C@@H](N)CCCCN)C(=O)N[C@@H](CCCCN)C(=O)N[C@H]1CCCCNC/C=C/CNCCCC[C@@H](C(=O)NCC(=O)N[C@@H](Cc2ccccc2)C(=O)N[C@@H](CCCCN)C(=O)N[C@@H](CCCCN)C(=O)N[C@@H](Cc2ccccc2)C(=O)N[C@@H](C)C(=O)N[C@@H](CCCCN)C(=O)N[C@H](C(N)=O)C(C)C)NC(=O)[C@H](CCCCN)NC(=O)[C@H](C(C)C)NC(=O)[C@H](C)NC1=O
CCN(CC)C(=O)c1ccc(C(OCCN(C)C)c2cccc(OC)c2)cc1.O=C(O)C(=O)O
CC(=O)N[C@@H](CC(=O)O)C(=O)N[C@H]1CSSC[C@@H](C(=O)N[C@H](C(=O)N[C@@H](Cc2ccccc2)C(=O)NC(Cc2cccs2)C(N)=O)[C@@H](C)O)NC(=O)[C@H](Cc2c[nH]c3ccccc23)NC(=O)[C@H](C(C)C)NC(=O)[C@H](CC(C)C)NC(=O)[C@H](CCC(=O)O)NC(=O)CNC(=O)[C@H](CCCCN)NC(=O)[C@H](Cc2cnc[nH]2)NC(=O)[C@H](Cc2ccc(O)cc2)NC(=O)[C@H](C)NC1=O
CO[C@@]1(NC(=O)Cc2ccccc2)C(=O)N2C(C(=O)[O-])=C(CSc3nnnn3C)CO[C@@H]21.[Na+]
C[N+](C)(C)CCCCCCCCCCCCCCCC[N+](C)(C)C.[Br-].[Br-]
C/C=C\COC[n+]1ccn(C)c1/C=N/O.[Cl-]
CC[C@H](C)[C@H](NC(=O)[C@H](CC(C)C)NC(=O)[C@H](CCCCN)NC(=O)[C@@H]1CSCc2cccc(c2)CSC[C@H](NC(=O)[C@H](C)N)C(=O)N[C@@H]([C@@H](C)O)C(=O)N[C@@H](CC(C)C)C(=O)N[C@@H](CCCCN)C(=O)N1)C(N)=O
CC(=O)N[C@@H](Cc1ccccc1)C(=O)N[C@@H](CCC(N)=O)C(=O)N[C@@H](CO)C(=O)N[C@@H](CCCCN)C(=O)NCC(=O)N[C@@H](CC(N)=O)C(=O)N[C@H](C(=O)N[C@@H](Cc1ccccc1)C(=O)N[C@H](C(=O)N[C@@H](CC(=O)O)C(=O)NCC(=O)N[C@@H](Cc1ccc(O)cc1)C(=O)N[C@@H](Cc1ccccc1)C(=O)N1CCC[C@H]1C(=O)N[C@@H](CCCNC(=N)N)C(=O)N[C@@H](CC(C)C)C(=O)N[C@@H](CCCNC(=N)N)C(=O)N[C@@H](C)C(=O)N[C@@H](CCCCN)C(=O)N[C@@H](CC(C)C)C(N)=O)C(C)C)C(C)C
COc1cc2ncnc(Nc3cccc(Cl)c3)c2cc1OC.Cn1nnc2c(C(O)O)ncn2c1=O
CC(=O)NCCCC[C@H](NC(=O)[C@](C)(CCCCN)NC(=O)[C@H](Cc1c[nH]c2ccccc12)NC(=O)[C@H](Cc1ccc(OCCN)cc1)NC(=O)[C@@H]1CSCC[C@H](NC(C)=O)C(=O)N[C@@H](CCC(N)=O)C(=O)N[C@@H]([C@@H](C)O)C(=O)N[C@@H](Cc2c[nH]c3ccccc23)C(=O)N[C@@H](CCC(N)=O)C(=O)N1)C(=O)N[C@@H](CN)C(=O)NCC(N)=O
CCCCCCCCCCCCCCOc1ccc(CC(=O)NCCc2cccc[n+]2C)cc1.[I-]
CC(C)c1sc(-c2ccccc2)c(-c2cccc(F)c2)c1/C=C/[C@@H](O)C[C@@H](O)CC(=O)[O-].[Na+]
C[C@@](O)(CN1CCN(CCOC(c2ccc(F)cc2)c2ccc(F)cc2)CC1)c1ccccc1.O=C(O)/C=C/C(=O)O
COc1ccc(C[C@@H]2c3cc(OC)c(OC)cc3CC[N+]2(C)CCC(=O)OCCCCCCOC(=O)CC[N+]2(C)CCc3c(cc(OC)c(OC)c3OC)C2)cc1OC.[I-].[I-]
CC(C)C[C@H](NC(=O)[C@H](CCCCN)NC(=O)[C@@H]1CCCN1C(=O)[C@@H](N)CCCCN)C(=O)N[C@@H](CO)C(=O)N[C@@H]1CC=CCC[C@@H](C(=O)N[C@@H](Cc2ccc(OCc3ccccc3)cc2)C(=O)O)NC(=O)[C@@H]2CCCN2C(=O)CNC(=O)[C@H](CCCCN)NC1=O
CCCCCCCCc1sc(C(C)C)c(/C=C/[C@@H](O)C[C@@H](O)CC(=O)[O-])c1-c1ccc(F)cc1.[Na+]
CC(C)C[C@@H]1NC(=O)[C@H](CCCCN)NC(=O)[C@H](Cc2ccc(O)cc2)NC(=O)CNC(=O)[C@@H]2CSSC[C@H](NC1=O)C(=O)N[C@@H](Cc1ccco1)C(=O)N1CC[C@H](O)[C@H]1C(=O)N[C@H](C(=O)O)CSSC[C@H](NC(=O)[C@@H](NC(=O)CNC(=O)[C@@H]1CCC(=O)N1)C(C)C)C(=O)N2
CN[C@H](CC(C)C)C(=O)N[C@H]1C(=O)N[C@@H](CC(N)=O)C(=O)N[C@H]2C(=O)N[C@H]3C(=O)N[C@H](C(=O)N[C@H](C(=O)O)c4cc(O)cc(O)c4-c4cc3ccc4O)[C@H](O)c3ccc(c(Cl)c3)Oc3cc2cc(c3O[C@@H]2O[C@H](CO)[C@@H](O)[C@H](O)[C@H]2O[C@H]2C[C@](C)(NC(=O)CCC(=O)N(O)CCCCCNC(=O)CCC(=O)N(CCCCNC(=O)c3cccc(O)c3O)CCCNC(=O)c3cccc(O)c3O)[C@H](O)[C@H](C)O2)Oc2ccc(cc2Cl)[C@H]1O
Cl.NCc1ccc(S(=O)(=O)c2cccc(C(=O)NCCO)c2)s1
CC(=O)N[C@H]1CCSC[C@@H](C(=O)N[C@@H](Cc2ccc(OCCN)cc2)C(=O)N[C@@H](Cc2c[nH]c3ccccc23)C(=O)N[C@@H](CCCN)C(=O)N[C@@H](CCC(=O)O)C(=O)N[C@@H](CC(N)=O)C(=O)NCC(N)=O)NC(=O)[C@H](CCC(N)=O)NC(=O)[C@H](Cc2c[nH]c3ccccc23)NC(=O)[C@H]([C@@H](C)O)NC(=O)[C@H](CCC(N)=O)NC1=O
COc1cc2ncnc(Nc3ccccc3[As](=O)(O)O)c2cc1OC
CN1C2C=C(c3cccc(Cl)n3)CC1CC2.O=C(O)/C=C\C(=O)O
C/C=C/C[C@@H](C)[C@@H](O)[C@H]1C(=O)N[C@@H](CC)C(=O)N(C)CC(=O)N(C)[C@@H](CC(C)C)C(=O)N[C@@H](C(C)C)C(=O)N(C)[C@@H](CC(C)C)C(=O)N[C@@H](C)C(=O)N[C@H](COCCOCCOCCO)C(=O)N(C)[C@@H](CC(C)C)C(=O)N(C)[C@@H](CC(C)C)C(=O)N(C)[C@@H](C(C)C)C(=O)N1C
Cl.Cl.c1cc(-c2cnc(-c3ccc(C4=NCCCN4)cc3)o2)ccc1C1=NCCCN1
CCCCCNC(=O)OCCCc1c[nH]cn1.O=C(O)/C=C/C(=O)O
COc1cccc2c1C(=O)c1c(O)c3c(c(O)c1C2=O)C[C@@](O)(/C(C)=N/OCC(=O)N[C@@H](CC(C)C)C(=O)N[C@@H](CCCNC(=N)N)C(=O)N[C@@H](CCCNC(=N)N)C(=O)N[C@@H](Cc1ccc(O)cc1)C(=O)N[C@H](C(=O)N[C@@H](Cc1cnc[nH]1)C(=O)N[C@@H](CC(C)C)C(=O)N[C@H](C(=O)N[C@@H](Cc1ccc(O)cc1)C(=O)N[C@@H](C)C(=O)N[C@H](C(N)=O)[C@@H](C)O)[C@@H](C)O)C(C)C)C[C@@H]3O[C@H]1C[C@H](N)[C@H](O)[C@H](C)O1
N=C(N)NCCNc1noc(Cc2c[nH]c3ccccc23)n1.O=C(O)C(F)(F)F
CN1Cc2ccccc2C12CCCc1ccccc12.O=C(O)C(=O)O
Cl.NC1CCOC2(CCN(C(=O)c3ccc([N+](=O)[O-])o3)CC2)C1
Cl.Cl.c1cc(-c2nnc(-c3ccc(C4=NCCCN4)cc3)o2)ccc1C1=NCCCN1
CCCCN(CCCC)CCCN.O=C(O)C(F)(F)F
CCCCCCCCCCCCCCOc1ccc(CN(Cc2cc[n+](C)cc2)C(C)=O)cc1.[I-]
COc1ccc(CC(CS)C(=O)Nc2ccc(S(=O)(=O)[O-])cc2)cc1.[Na+]
CCCCC[C@H](C)NC(=O)OCCCc1c[nH]cn1.O=C(O)/C=C/C(=O)O
Cc1ccc(CC(CS)C(=O)Nc2cccc(S(=O)(=O)[O-])c2)cc1.[Na+]
O=C(NCCS(=O)(=O)[O-])C(CS)Cc1cccc2ccccc12.[Na+]
COc1ccc(CN(CCCN)Cc2ccccc2)cc1.O=C(O)C(F)(F)F
NCCCN(Cc1ccc(OCc2c(F)c(F)c(F)c(F)c2F)cc1)Cc1ccc(OCc2c(F)c(F)c(F)c(F)c2F)cc1.O=C(O)C(F)(F)F
NCc1cc(OCc2cccc(C(=O)NCCn3cccn3)c2)ncn1.O=C(O)C(F)(F)F
CCCCCCCCCCCCCCCCCCNC(=O)OCC(COC(=O)N(Cc1cccc[n+]1C)C(C)=O)OC.[Cl-]
NCCCN(Cc1ccncc1)Cc1ccncc1.O=C(O)C(F)(F)F
NCCCCN(Cc1ccccc1)Cc1ccccc1.O=C(O)C(F)(F)F
CC[C@H](C)NC(=O)OCCCc1c[nH]cn1.O=C(O)/C=C/C(=O)O
CSCC[C@H](NC(=O)[C@H](CCC(=O)O)NC(=O)[C@H](Cc1c[nH]c2ccccc12)NC(=O)[C@H](CO)NC(=O)[C@H](CCCNC(=N)N)NC(=O)[C@H](CCCCN)NC(=O)[C@H](CO)NC(=O)[C@@H](NC(=O)[C@H](Cc1cnc[nH]1)NC(=O)[C@H](CC(C)C)NC(=O)[C@H](CCC(N)=O)NC(=O)[C@@H](NC(=O)[C@H](Cc1ccccc1)NC(=O)[C@H](Cc1c[nH]c2ccccc12)NC(=O)[C@@H]1CCCN1C(=O)[C@H](Cc1ccccc1)NC(=O)[C@H](CO)NC(=O)[C@H](C)NC(=O)[C@H](Cc1ccc(O)cc1)NC(=O)CNC(C)=O)C(C)C)C(C)C)C(=O)…
CN1c2ccccc2-c2c3c1cccc3c1ccccc1[n+]2C.[I-]
COc1cccc(CN(CCCN)Cc2cccc(OC)c2)c1.O=C(O)C(F)(F)F
Cl.Cl.Cl.O=C(NCc1ncccc1F)c1csc(CNCCc2nc3ccccc3[nH]2)n1
CN1CCC=C(c2nc(C3CCC3)no2)C1.O=C(O)C(=O)O
Cc1n[nH]cc1-c1cc2nc([C@@H]3CCCCN3)[nH]c(=O)c2s1.Cl.Cl
COc1ccc(/C=C/C(=O)NCCCCCC/N=C(\N)NCC=C(C)C)cc1OC.CS(=O)(=O)O
CCCc1cccc(Oc2cccc(CCCC(P(=O)([O-])[O-])S(=O)(=O)[O-])c2)c1.[K+].[K+].[K+]
CC(C)=CCC/C(C)=C/CCCC(P(=O)([O-])[O-])S(=O)(=O)[O-].[Na+].[Na+].[Na+]
O=c1ccn(COCCO[PH](=O)[O-])c(=O)[nH]1.[Na+]
CC(C)C[C@H](NC(=O)[C@H](CCCCN)NC(=O)[C@H](CCCCN)NC(=O)[C@H](Cc1ccccc1)NC(=O)[C@H](Cc1ccccc1)NC(=O)[C@@H](N)CCCCN)C(=O)N[C@H]1CCCCNC/C=C/CNCCCC[C@@H](C(=O)N[C@@H](CCCCN)C(=O)NCC(=O)N[C@@H](Cc2ccccc2)C(=O)N[C@@H](CCCCN)C(=O)N[C@@H](CCCCN)C(=O)N[C@@H](Cc2ccccc2)C(=O)N[C@@H](C)C(=O)N[C@@H](CCCCN)C(=O)N[C@H](C(N)=O)C(C)C)NC(=O)[C@H](C(C)C)NC(=O)[C@H](C)NC(=O)[C@H](CCCCN)NC1=O
Cl.Cl.NCCCCNCc1ccccc1
CC(C)CCc1ccccc1Oc1cccc(CCCC(P(=O)([O-])[O-])S(=O)(=O)[O-])c1.[K+].[K+].[K+]
C[n+]1ccn(CCC(O)c2ccc(NS(C)(=O)=O)cc2)c1.[Cl-]
CCCCOc1ccc(CN(CCCCN)Cc2ccc(OCCCC)cc2)cc1.O=C(O)C(F)(F)F
NCCCN(Cc1ccccc1)Cc1ccc(Cc2ccncc2)cc1.O=C(O)C(F)(F)F
CC(C)Nc1nc2c(nc1N1CCC(Oc3ccc(F)cc3F)CC1)C(C)N(C(=O)C1CC1)CC2.O=C(O)C(F)(F)F
Cl.NCc1cc(OCc2cccc(C(=O)NCc3cc4ccccc4[nH]3)c2)ncn1
CCN(CC)CCNC(=O)c1cc(Cl)ccc1NC(=O)COc1ccc(Cl)cc1.Cl
N=C(N)N1CCC(C[C@@H](NS(=O)(=O)Cc2ccccc2)C(=O)NCC(=O)N[C@H]2CCCN(C(=N)N)C2O)CC1.O=C(O)C(F)(F)F
Br.c1ccc(C[C@H]2CN3CCC[C@H]3c3ccccc32)cc1
CSCC[C@@H]1NC(=O)CNC(=O)[C@@H](NC(=O)[C@H](Cc2ccccc2)NC(=O)[C@H](Cc2c[nH]c3ccccc23)NC(=O)[C@H](CCCCN)NC(=O)[C@H](Cc2ccc(O)cc2)NC(=O)[C@H](CCCNC(=N)N)NC(=O)[C@H](CO)NC(C)=O)CSSC[C@@H](C(=O)N[C@H](C(=O)N[C@@H](Cc2c[nH]c3ccccc23)C(=O)N[C@H](C(=O)N[C@@H](CCCCN)C(=O)N[C@@H](Cc2ccccc2)C(N)=O)C(C)C)C(C)C)NC(=O)[C@H](CO)NC(=O)[C@H](CCSC)NC(=O)[C@@H]2CCCN2C(=O)CNC(=O)[C@H](CCCCN)NC(=O)[C@H](CCSC)NC(=O)[C@…
CC(C)n1cc2c3c(cccc31)[C@H]1C[C@@H](COC(=O)C3CCCCC3)CN(C)[C@@H]1C2.O=C(O)/C=C\C(=O)O
CSCC[C@@H]1NC(=O)CNC(=O)[C@@H](NC(=O)[C@H](Cc2ccccc2)NC(=O)[C@H](Cc2c[nH]c3ccccc23)NC(=O)[C@H](CCCCN)NC(=O)[C@H](Cc2ccc(O)cc2)NC(=O)[C@H](CCCNC(=N)N)NC(=O)[C@H](CO)NC(C)=O)CSSC[C@@H](C(=O)N[C@H](C(=O)N[C@@H](Cc2c[nH]c3ccccc23)C(=O)N[C@H](C(=O)N[C@@H](CCCCN)C(=O)N[C@@H](Cc2ccccc2)C(N)=O)C(C)C)C(C)C)NC(=O)[C@H](CO)NC(=O)[C@H](CCSC)NC(=O)[C@H]([C@@H](C)O)NC(=O)CNC(=O)[C@H](CCCCN)NC(=O)[C@@H](CCCCN)N…
CCCCCCCCCCCCCCCC(=O)OCC[C@@H](CSC[C@H](N)C(=O)N[C@@H](CO)C(=O)N[C@@H](CCCCN)C(=O)N[C@@H](CCCCN)C(=O)N[C@@H](CCCCN)C(=O)N[C@@H](CCCCN)C(=O)N[C@@H](CO)C(=O)N[C@@H](CC(C)C)C(=O)N[C@@H](CC(C)C)C(=O)N[C@@H](CCSC)C(=O)N[C@@H](Cc1c[nH]c2ccccc12)C(=O)N[C@H](C(=O)N[C@H](C(=O)N[C@@H](CCC(N)=O)C(=O)N[C@H](C(=O)O)C(C)C)[C@@H](C)O)[C@@H](C)CC)OC(=O)CCCCCCCCCCCCCCC
CCCCCNC(=O)NCCCC/C=C\CCCCCCC(=O)N[C@@H](CC(=O)[O-])C(=O)[O-].[Na+].[Na+]
C[S+]([O-])CCCCNC(=S)SC1CCNCC1.O=C(O)C(F)(F)F
COc1ccccc1[C@@H]1C(C(=O)C(C)C)=C([O-])C(=O)N1c1ccc(-c2ccsc2)cc1.[Na+]
CN(C)c1cccc(NC(=O)c2nnn[n-]2)c1C(N)=O.[Na+]
CC[C@H](C)[C@H](NC(=O)[C@H](Cc1ccc(O)cc1)NC(=O)[C@@H](N)Cc1c[nH]c2ccccc12)C(=O)N[C@@H](CCCNC(=N)N)C(=O)N[C@@H](Cc1c[nH]c2ccccc12)C(=O)N[C@H](C(=O)N[C@@H](CCCCN)C(=O)N[C@H](C(=O)N[C@@H](CCC(N)=O)C(=O)N[C@H](C(=O)N[C@@H](Cc1c[nH]c2ccccc12)C(=O)N[C@H](CO)C(=O)N[C@@H](CCCCN)C(=O)N[C@H](C(=O)N[C@@H](CCCNC(=N)N)C(=O)N[C@@H](CC(C)C)C(N)=O)C1CCCCC1)[C@@H](C)CC)C1CCCCC1)[C@@H](C)CC
CCN(CC)CCC[C@H](CCl)Nc1ccnc2cc(Cl)ccc12.Cl
CC(C)CC[C@@H](O)[C@@H](C)[C@H]1CCC2C3C[C@H](OS(=O)(=O)[O-])C4C[C@@H](OS(=O)(=O)[O-])CC[C@]4(C)C3=CC[C@@]21C.[Na+].[Na+]
Cl.NCc1cc(Oc2cccc(C(=O)N3CCC[C@@H]3C(=O)O)c2)nc(C(F)(F)F)c1
CC(=O)N[C@@H](Cc1ccccc1)C(=O)N[C@@H](CCC(N)=O)C(=O)N[C@@H](CO)CC(=O)N[C@@H](CCCCN)C(=O)NCC(=O)N[C@@H](CC(N)=O)C(=O)N[C@H](C(=O)N[C@@H](Cc1ccccc1)C(=O)N[C@H](C(=O)N[C@@H](Cc1ccccc1)C(=O)NCC(=O)N[C@@H](Cc1ccc(O)cc1)C(=O)N[C@@H](Cc1ccccc1)C(=O)N[C@@H](CCC(=O)O)C(=O)N[C@@H](CCCNC(=N)N)C(=O)N[C@@H](CC(C)C)C(=O)N[C@@H](CCCNC(=N)N)C(=O)N[C@@H](C)C(=O)N[C@@H](CCCCN)C(=O)N[C@@H](CC(C)C)C(N)=O)C(C)C)C(C)C
OB(O)c1cccc(Cl)c1
CCC[C@@]12CCC[C@H]3[C@H](N)Cc4c(n(c5ccccc45)C(=O)C1)[C@H]32.O=C(O)/C=C/C(=O)O
COC(=O)c1cccc(COc2c(-c3ccc(OCCOCCn4cc(CCCc5cn(CCOCCOc6ccc(-c7oc8ccccc8c(=O)c7OCc7cccc(C(=O)OC)c7)cc6)nn5)nn4)cc3)oc3ccccc3c2=O)c1
Cc1cc(N)nc2cc(-c3cncc(CN)c3)ccc12.Cl.Cl.Cl
CC(C)C[C@H](NC(=O)CNC(=O)c1ccc(C(=O)Nc2ccccc2N)cc1)B1O[C@@H]2[C@@H]3C[C@H](C[C@]2(C)O1)C3(C)C
CC(C)[C@@H]1NC(=O)[C@H](Cc2c[nH]c3ccccc23)NC(=O)[C@H](CC(=O)O)NC(=O)[C@H](C)NC(=O)C(N)C/C=C\CC(C(=O)N[C@@H](Cc2ccc(O)cc2)C(=O)N[C@@H](Cc2c[nH]c3ccccc23)C(=O)N[C@@H](Cc2cnc[nH]2)C(=O)N[C@H](C(=O)N[C@@H](Cc2ccccc2)C(=O)NCC(N)=O)[C@@H](C)O)NC1=O
N#CCC1=C(C(=O)[O-])N2C(=O)/C(=C/c3ccccn3)C2S(=O)(=O)C1.[Na+]
Cc1cc(C(C)C)[n+](CCc2ccc(S(N)(=O)=O)cc2)c(C(C)C)c1.[O-][Cl+3]([O-])([O-])[O-]
O=C1c2ccccc2C(=O)N1CCCO/N=C/c1cc[n+](CCCCCC[n+]2ccc(/C=N/OCCCN3C(=O)c4ccccc4C3=O)cc2)cc1.[Br-].[Br-]
O=C1c2ccccc2C(=O)N1CCCO/N=C/c1cc[n+](CCCC[n+]2ccc(/C=N/OCCCN3C(=O)c4ccccc4C3=O)cc2)cc1.[Br-].[Br-]
CCCCc1cc(-c2ccccc2)cc(-c2ccccc2)[n+]1Cc1ccc(S(N)(=O)=O)cc1.[O-][Cl+3]([O-])([O-])[O-]
O=C(/C=C/c1c(C(=O)[O-])[nH]c2cc(Cl)cc(Cl)c12)Nc1ccc(C(F)(F)F)cc1.[Na+]
C#CCN(Cc1ccc2nc(C)nc(O)c2c1)c1ccc(C(=O)N[C@@H](CCC(=O)N[C@H](CCCC(=O)O)C(=O)O)C(=O)O)cc1.O=C(O)C(F)(F)F
O=C(N/N=C/c1ccc2c(ccc[n+]2Cc2ccccc2)c1)c1ccc2ccc3ccc(C(=O)N/N=C/c4ccc5c(ccc[n+]5Cc5ccccc5)c4)nc3c2n1.[Br-].[Br-]
CC(C)CCC[C@@H](C)[C@H]1CC[C@H]2[C@@H]3C[C@H](n4cc[n+](Cc5ccccc5Br)c4)[C@]45C[C@H]4CC[C@]5(C)[C@H]3CC[C@@]21C.[Br-]
O=C(CCc1c(C(=O)[O-])[nH]c2cc(Cl)cc(Cl)c12)Nc1ccccc1.[Na+]
Cl.OCCN1CCC(CCc2cccc3ccccc23)CC1
CC[C@H](NC(=O)[C@@H]1C[C@@](C)(CC(=O)Nc2cccc3ccccc23)c2ncc(NCc3cccc(C(F)(F)F)c3)c(=O)n21)B1OC2C3CC(C[C@]2(C)O1)C3(C)C
CC[C@H](C)[C@H](NC(=O)CN)C(=O)NCC(=O)N[C@@H](C)C(=O)N[C@H](C(=O)N[C@@H](CC(C)C)C(=O)NCCC[C@@H](CN)C(=O)N[C@H](C(=O)N[C@@H](CC(C)C)C(=O)N[C@H](C(=O)N[C@H](C(=O)NCC(=O)N[C@@H](CC(C)C)C(=O)N1CCC[C@H]1C(=O)N[C@@H](C)C(=O)N[C@@H](CC(C)C)C(=O)N[C@H](C(=O)N[C@@H](CO)C(=O)N[C@@H](Cc1c[nH]c2ccccc12)C(=O)N[C@H](C(=O)N[C@@H](CCCCN)C(=O)N[C@@H](CCCNC(=N)N)C(=O)NCCC[C@@H](CN)C(=O)N[C@@H](CCCNC(=N)N)C(=O)N[C@@…
NCCOB(c1ccccc1)c1ccccc1
CN1CC=C(c2ccccc2)CC1.Cl
CC(=O)NS(=O)(=O)c1ccc(NC(=O)c2ccccc2NC(=O)CCCC[n+]2ccccc2)cc1.[Br-]
CCCCCc1noc(C2CN=CNC2)n1.O=C(O)C(F)(F)F
Cl.O=C(OC(Cn1ccnc1)c1ccc(Cl)cc1Cl)c1ccc([N+](=O)[O-])cc1
Cc1cc(C)[n+](-c2ccc(S(N)(=O)=O)cc2)c(C)c1.[O-][Cl+3]([O-])([O-])[O-]
CC[C@H](C)[C@H](NC(=O)[C@H](CC(C)C)NC(=O)[C@H](CCCCN)NC(=O)[C@H](CC(N)=O)NC(=O)[C@H](Cc1cnc[nH]1)NC(=O)[C@H](CCCNC(=N)N)NC(=O)[C@H](Cc1ccccc1)NC(=O)[C@@H](NC(=O)[C@H](Cc1ccccc1)NC(=O)[C@@H](NC(=O)[C@@H](NC(=O)[C@@H](NC(=O)[C@H](CCCCN)NC(=O)[C@@H](NC(=O)[C@H](CCCCN)NC(=O)[C@H](CCCCN)NC(C)=O)[C@@H](C)O)C(C)C)[C@@H](C)CC)C(C)C)[C@@H](C)O)C(=O)NCC(=O)N[C@@H](Cc1ccc(O)cc1)C(=O)N[C@@H](CCC(=O)O)C(=O)N[…
O=C(/C=C/c1c(C(=O)[O-])[nH]c2cc(Cl)cc(Cl)c12)Nc1ccc(F)cc1[N+](=O)[O-].[Na+]
CCCCCCCC(=O)N[C@H](c1cccc(OC)c1)[C@H](C)OP(=O)([O-])[O-].[Na+].[Na+]
CSCC[C@@H]1NC(=O)CNC(=O)[C@@H](NC(=O)[C@H](Cc2cnc[nH]2)NC(=O)[C@H](Cc2c[nH]c3ccccc23)NC(=O)[C@H](CCCCN)NC(=O)[C@H](Cc2ccc(O)cc2)NC(=O)[C@H](Cc2ccc(O)cc2)NC(=O)[C@H](CO)NC(C)=O)CSSC[C@@H](C(=O)N[C@H](C(=O)N[C@@H](Cc2c[nH]c3ccccc23)C(=O)N[C@H](C(=O)N[C@@H](CCCCN)C(=O)N[C@@H](CO)C(N)=O)C(C)C)C(C)C)NC(=O)[C@H](CO)NC(=O)[C@H](CCSC)NC(=O)[C@H]([C@@H](C)O)NC(=O)CNC(=O)[C@@H](CCCCN)NC(=O)[C@H](CCSC)NC(=O…
NS(=O)(=O)c1ccc(CNC(=O)c2ccccc2SC(=O)CCCC[n+]2ccccc2)cc1.[Br-]
O=C(O)CCc1c(C(=O)[O-])[nH]c2cc(Cl)cc(Cl)c12.[Na+]
C=C1C(=O)[C@@]23[C@@H]([C@@H](O)C[C@@H]1[C@H]2OC(=O)[C@@H](NC)C(C)C)[C@]1(COC(C)=O)CCCC(C)(C)[C@H]1C[C@H]3OC.O=C(O)C(F)(F)F
COc1cc(/C=C/C(=O)C(Cc2cn(CCCCNC(=O)CCC(=O)NCCCN3CCN(CCCNC(=O)CO[C@H]4CC[C@@]5(C)C(=CC[C@@H]6[C@@H]5CC[C@@]5(C)[C@H]6CC[C@@H]5[C@H](C)CCCC(C)C)C4)CC3)nn2)C(=O)/C=C/c2ccc(O)c(OC)c2)ccc1O
CC(=O)N[C@H]1CCSC[C@@H](C(=O)N[C@@H](Cc2ccc(OCCN)cc2)C(=O)N[C@@H](Cc2ccc3ccccc3c2)C(=O)N[C@@](C)(CCCCN)C(=O)N[C@@H](CCC(=O)O)C(=O)N[C@@H](CC(N)=O)C(=O)NCC(N)=O)NC(=O)[C@H](CCC(N)=O)NC(=O)[C@H](c2ccc(Cl)c(Cl)c2)NC(=O)[C@H]([C@@H](C)O)NC(=O)[C@H](CCC(N)=O)NC1=O
I/C=C/CCC[P+](C1CCCCC1)(C1CCCCC1)C1CCCCC1.[I-]
C[N+]1(C)C[C@H](O)C[C@H]1C(=O)O.[Cl-]
CCCCCCCC(=O)NC(COP(=O)([O-])[O-])c1cccc(Cl)c1.[Na+].[Na+]
CCC(=O)OCC1=C(C(=O)[O-])N2C(=O)/C(=C/c3ccccn3)C2S(=O)(=O)C1.[Na+]
C[C@@H](O)[C@H]1C(=O)N2C(C(=O)[O-])=C(c3ccccc3)C[C@H]12.[K+]
O=C([O-])/C=C/C1=C(C(=O)[O-])N2C(=O)/C(=C/c3ccccn3)C2S(=O)(=O)C1.[Na+].[Na+]
CSCC[C@H](NC(=O)[C@H](Cc1ccccc1)NC(=O)[C@@H]1CCCN1C(=O)[C@H](Cc1ccc(O)cc1)NC(=O)[C@H](Cc1c[nH]c2ccccc12)NC(=O)[C@@H]1CCCN1)C(=O)N[C@@H](C)C(=O)N[C@@H](CO)C(=O)N[C@@H](CCCCN)C(=O)NCC(=O)N[C@@H](CO)C(=O)N[C@@H](CCC(=O)O)C(=O)N[C@@H](CC(=O)O)C(=O)N[C@@H](Cc1ccccc1)C(=O)N[C@@H](CC(=O)O)C(=O)N[C@@H](Cc1ccc(O)cc1)C(=O)O
CC[C@H](C)[C@H](NC(=O)[C@@H](N)CCCCNC(=O)[C@@H]1N=CC[C@H]1C)C(=O)N[C@@H](CC(C)C)C(=O)N[C@@H](CCC(=O)O)C(=O)N[C@H](C(=O)N[C@@H](Cc1cccc(Cl)c1Cl)C(=O)N[C@@H](CCCCNC(=O)[C@@H]1N=CC[C@H]1C)C(=O)N[C@H](C(=O)N[C@@H](Cc1ccccc1)C(=O)N[C@@H](CCC(=O)O)C(=O)O)[C@@H](C)CC)[C@@H](C)CC
CC(C)C[C@H](NC(=O)[C@H](C)NC(=O)[C@H](C)NC(=O)[C@@H](NC(=O)[C@H](CO)NC(=O)[C@H](CC(C)C)NC(=O)[C@H](CCC(=O)O)NC(=O)[C@H](CO)NC(=O)[C@H](C)NC(=O)[C@@H](N)CCC(=O)O)[C@@H](C)O)C(=O)NCC(=O)N[C@@H](CCCNC(=N)N)C(=O)N[C@@H](CC(C)C)C(=O)N[C@@H](CO)C(=O)N[C@@H](C)C(=O)N[C@@H](CCC(=O)O)C(=O)N[C@@H](CC(C)C)C(=O)N[C@@H](Cc1cnc[nH]1)C(=O)N[C@@H](CCC(=O)O)C(=O)N[C@@H](CC(C)C)C(=O)N[C@@H](C)C(=O)N[C@H](C(=O)N[C@…
Oc1cc2cccc[n+]2c2ccc(Cl)cc12.[Cl-]
Cc1ccc(S(=O)(=O)N2N=Cc3c(Cl)cc(N(C)C)cc3B2O)cc1
CC[C@H](C)[C@H](NC(=O)[C@H](CC(C)C)NC(=O)[C@H](CCC(=O)O)NC(=O)[C@H](CCC(=O)O)NC(=O)[C@@H](NC(=O)[C@H](CCCCN)NC(=O)[C@H](CCCCN)NC(=O)[C@@H](NC(=O)[C@H](Cc1ccc(O)cc1)NC(=O)[C@H](CCC(=O)O)NC(=O)[C@H](CCC(=O)O)NC(=O)[C@@H](NC(=O)[C@H](CCCCN)NC(=O)[C@H](CCCCN)NC(=O)[C@H](CC(=O)O)NC(=O)[C@H](Cc1c[nH]c2ccccc12)NC(=O)[C@H](CCC(=O)O)NC(=O)[C@H](CCC(=O)O)NC(=O)[C@H](Cc1c[nH]c2ccccc12)NC(C)=O)[C@@H](C)CC)[C…
Cl.N[C@@H](CF)[C@@H](CC(=O)O)c1ccccc1
CN[C@H](CC(C)C)C(=O)N[C@H]1C(=O)N[C@@H](CC(N)=O)C(=O)N[C@H]2C(=O)N[C@H]3C(=O)N[C@H](C(=O)N[C@H](C(=O)O)c4cc(O)cc(O)c4-c4cc3ccc4O)[C@H](O)c3ccc(c(Cl)c3)Oc3cc2cc(c3O[C@@H]2O[C@H](CO)[C@@H](O)[C@H](O)[C@H]2O[C@H]2C[C@](C)(NCc3c4oc5c(CN[C@@]6(C)C[C@H](O[C@H]7[C@H](Oc8c9cc%10cc8Oc8ccc(cc8Cl)[C@@H](O)[C@@H](NC(=O)[C@@H](CC(C)C)NC)C(=O)N[C@@H](CC(N)=O)C(=O)N[C@H]%10C(=O)N[C@H]8C(=O)N[C@H](C(=O)N[C@H](C(…
CC[C@H](C)[C@H](NC(=O)[C@H](CC(C)C)NC(=O)[C@H](CCC(=O)O)NC(=O)[C@H](CCC(=O)O)NC(=O)[C@@H](NC(=O)[C@H](CCCCN)NC(=O)[C@H](CCCCN)NC(=O)[C@@H](NC(=O)[C@H](Cc1ccc(O)cc1)NC(=O)[C@H](CCC(=O)O)NC(=O)[C@H](CCC(=O)O)NC(=O)[C@@H](NC(=O)[C@H](CCCCN)NC(=O)[C@H](CCCCN)NC(=O)[C@H](CC(=O)O)NC(=O)[C@H](Cc1c[nH]c2ccccc12)NC(=O)[C@H](CCC(=O)O)NC(=O)[C@H](CCC(=O)O)NC(=O)[C@H](Cc1c[nH]c2ccccc12)NC(C)=O)[C@@H](C)CC)[C…
Cc1cc2c(s1)C=NN(S(=O)(=O)c1ccccc1C)B2O
CSCC[C@H](NC(=O)[C@H](CCC(=O)O)NC(=O)[C@H](CCCCN)NC(=O)[C@H](CO)NC(=O)[C@H](CCCNC(=N)N)NC(=O)[C@H](CCCCN)NC(=O)[C@H](CO)NC(=O)[C@@H](NC(=O)[C@H](Cc1cnc[nH]1)NC(=O)[C@H](CC(C)C)NC(=O)[C@H](CCC(N)=O)NC(=O)[C@@H](NC(=O)[C@H](C)NC(=O)[C@H](CC(C)C)NC(=O)[C@@H]1CCCN1C(=O)[C@H](Cc1ccccc1)NC(=O)[C@H](CO)NC(C)=O)C(C)C)C(C)C)C(=O)N[C@@H](C)C(N)=O
CN[C@H](CC(C)C)C(=O)N[C@H]1C(=O)N[C@@H](CC(N)=O)C(=O)N[C@H]2C(=O)N[C@H]3C(=O)N[C@H](C(=O)N[C@H](C(=O)O)c4cc(O)cc(O)c4-c4cc3ccc4O)[C@H](O)c3ccc(c(Cl)c3)Oc3cc2cc(c3O[C@@H]2O[C@H](CO)[C@@H](O)[C@H](O)[C@H]2O[C@H]2C[C@](C)(NCc3cccc(NC(=O)c4ccc(C)c5oc6c(C)c(=O)c(N)c(C(=O)Nc7cccc(CN[C@@]8(C)C[C@H](O[C@H]9[C@H](Oc%10c%11cc%12cc%10Oc%10ccc(cc%10Cl)[C@@H](O)[C@@H](N)C(=O)N[C@@H](CC(N)=O)C(=O)N[C@H]%12C(=O…
Cc1c(-c2ccccc2O)nc(N)c(C#N)c1-c1cccc(NC(=O)C(O)CCC(=O)[O-])c1.[Na+]
CCc1cc(-c2ccccc2)cc(CC)[n+]1CCc1ccc(S(N)(=O)=O)cc1.[O-][Cl+3]([O-])([O-])[O-]
CC[C@H](C)[C@H](NC(=O)[C@H](CC(N)=O)NC(=O)[C@@H](NC(=O)[C@H](Cc1cnc[nH]1)NC(=O)[C@H](CCCNC(=N)N)NC(=O)[C@@H](NC(=O)[C@H](CCCCN)NC(=O)[C@H](CC(C)C)NC(=O)[C@@H](N)CC(C)C)[C@@H](C)O)C(C)C)C(=O)N[C@@H](CC(C)C)C(=O)N[C@@H](CC(C)C)C(=O)N[C@@H](Cc1ccccc1)C(=O)N[C@@H](CCSC)C(=O)NCC(=O)O
O=S(=O)([O-])CCCCO.[Na+]
Cl.Cl.OCCC/C(=C(\c1ccc(O)cc1)c1ccc(N2CCN(C3CCC3)CC2)cc1)c1ccccc1
CCc1cc2c3ccc(OC)c(OC)c3c[n+]3c2c2c(cc4c(c12)OCO4)CC3.[Cl-]
CCCCCCOC(=O)N[C@H](c1cccc(OC)c1)[C@H](C)OP(=O)([O-])[O-].[Na+].[Na+]
F[P-](F)(F)(F)(F)F.[Na+]
CC(C)C[C@@H]1NC(=O)[C@H](CC(=O)O)NC(=O)CNC(=O)[C@H](CCCNC(=N)N)NC(=O)[C@H](Cc2ccccc2)NC(=O)[C@H](CCCCN)N(C)C(=O)[C@H]2CCCN2C(=O)[C@H](Cc2ccccc2)NC(=O)[C@H](C)NC1=O
Cl.Nc1ncc(-c2ccc(NC(=O)c3cccc(I)c3)cc2)[nH]1
CC[C@H](C)[C@H](NC(=O)[C@H](CCCNC(=N)N)NC(=O)[C@H](C)NC(=O)[C@H](C)N)C(=O)N[C@H](C(=O)N[C@@H](CC(C)C)C(=O)N[C@@H](CCCNC(=N)N)C(=O)N[C@@H](CCCNC(=N)N)C(=O)N[C@@H](CCCNC(=N)N)C(=O)N[C@@H](Cc1ccccc1)C(=O)N[C@@H](CCCNC(=N)N)C(N)=O)[C@@H](C)CC
CC(C)NCc1ccc(C[C@@H]2NC(=O)[C@@H](N(C)C(=O)c3ccc4ccccc4c3)NC(=O)[C@H](Cc3ccccc3)NC(=O)[C@H](NC(=O)[C@@H](N)Cc3ccc(O)cc3)CSSC[C@@H](C(=O)N[C@@H](Cc3ccc4ccccc4c3)C(N)=O)NC(=O)[C@H](Cc3ccccc3)NC2=O)cc1
CC(C)C[C@H](NC(=O)[C@H](CCC(=O)O)NC(=O)[C@H](Cc1cnc[nH]1)NC(=O)[C@H](CC(C)C)NC(=O)[C@H](CCC(=O)O)NC(=O)[C@H](C)NC(=O)[C@H](CO)NC(=O)[C@H](CC(C)C)NC(=O)[C@H](CCCNC(=N)N)NC(=O)CNC(=O)[C@H](CC(C)C)NC(=O)[C@@H](NC(=O)[C@H](C)NC(=O)[C@@H](NC(=O)[C@H](CO)NC(=O)[C@H](CC(C)C)NC(=O)[C@H](CCC(=O)O)NC(=O)[C@H](CO)NC(=O)[C@H](C)NC(=O)[C@H](CCC(=O)O)NC(=O)CCCCCCCCCCCCCCCCC(=O)O)[C@@H](C)O)C(C)C)C(=O)N[C@@H](C…
N=C(N)c1ccc(CNC(=O)[C@@H]2Cc3ccc(cc3)NC(=O)CCN3CCN(CCC(=O)Nc4ccc(cc4)C[C@@H](NC(=O)CCc4ccccc4)C(=O)N2)CC3)cc1.O=C(O)C(F)(F)F.O=C(O)C(F)(F)F.O=C(O)C(F)(F)F
Br.Br.CCCCCCc1ccc(S(=O)(=O)[C@H]2[C@H]3CC[C@H](N3)[C@H]2NCc2cccc(Br)c2)cc1
CCn1c(=O)/c(=C2\SCCN2C)s/c1=C\c1cccc[n+]1C.Cc1ccc(S(=O)(=O)[O-])cc1
CCCCCCCCC(=O)NCc1ccc(OCC(O)CCC(=O)[O-])c(OC)c1.[Na+]
CC(C)Cc1c(O)c2cccc(Cl)c2[n+]2ccccc12.[Cl-]
CN1/C(=c2\s/c(=C\c3cccc[n+]3C)n(Cc3ccccc3)c2=O)Sc2ccccc21.Cc1ccc(S(=O)(=O)[O-])cc1
CN1CCCC1c1cncc(-c2cn(CCOCCOCCOCCOCCOCCOCCOCCOCCOCCOCCOCCOCCOCCOCCOCCOCCOCCOCCOCCn3cc(-c4cncc(C5CCCN5C)c4)nn3)nn2)c1
C[N+](C)(C)CCNC(=O)CCCCCCCCCCCOc1ccc2nc(C3(NC(=O)C[C@H](N)Cc4cc(F)c(F)cc4F)CCS(=O)(=O)CC3)sc2c1.O=C(O)C(F)(F)F.O=C([O-])C(F)(F)F
CC(=O)N[C@@H](Cc1ccc(O)cc1)C(=O)N[C@@H](CCC(N)=O)C(=O)N[C@@H](CO)C(=O)N[C@@H](CCCCN)C(=O)N1CCC[C@@H]1C(=O)N[C@@H](CC(N)=O)C(=O)N[C@H](C(=O)N[C@@H](Cc1cnc[nH]1)C(=O)N[C@H](C(=O)N[C@@H](CC(=O)O)C(=O)N[C@H](C)C(=O)N[C@@H](Cc1ccc(O)cc1)C(=O)N[C@@H](Cc1ccccc1)C(=O)N[C@@H](CCC(=O)O)C(=O)N[C@@H](CCCNC(=N)N)C(=O)N[C@@H](CC(C)C)C(=O)NC(C)(C)C(=O)N[C@@H](C)C(=O)N[C@@H](CCCCN)C(=O)N[C@@H](CC(C)C)C(N)=O)C(C)…
C[C@@H](O)[C@H]1C(=O)N2C(C(=O)[O-])=C3CCCCC3[C@@H]12.[Na+]
NCCOc1ccc(C(NC(=O)OCc2ccccc2)P(=O)(Oc2ccccc2)Oc2ccccc2)cc1.O=C(O)C(F)(F)F
COc1cccc2c(/C=C3\Sc4ccccc4N3C)cc[n+](C)c12.[I-]
CC[C@H](C)[C@H](NC(=O)[C@H](C)NC(=O)CNC(=O)[C@H](CCCNC(=N)N)NC(=O)[C@@H](NC(=O)CCCC(C)=O)[C@@H](C)O)C(=O)N[C@H](C(=O)N[C@@H](CCC(N)=O)C(=O)N[C@H](C(=O)N1CCC[C@H]1C(=O)N[C@H](C(=O)N[C@@H](CC(C)C)C(=O)NCC(=O)N1CCC[C@H]1C(=O)N[C@H](C(=O)N[C@@H](CCC(N)=O)C(=O)N1CCC[C@H]1C(=O)N[C@H](C(=O)N[C@@H](CCCNC(=N)N)C(=O)N[C@H](C(N)=O)C(C)C)[C@@H](C)O[C@H]1O[C@H](CO)[C@@H](O)[C@H](O)[C@@H]1O[C@@H]1O[C@H](CO)[C@…
CC(=O)NCCCC[C@H](NC(=O)[C@](C)(CCCCN)NC(=O)[C@H](Cc1ccc2ccccc2c1)NC(=O)[C@H](Cc1ccc(C)cc1)NC(=O)[C@@H]1CSCC[C@H](NC(C)=O)C(=O)N[C@@H](CCC(N)=O)C(=O)N[C@@H]([C@@H](C)O)C(=O)N[C@@H](Cc2c[nH]c3ccccc23)C(=O)N[C@@H](CCC(N)=O)C(=O)N1)C(=O)N[C@@H](CC(N)=O)C(=O)NCC(N)=O
Cl.Oc1ccc([C@H](O)C2=NCCN2)cc1O
CCc1cc2c(s1)C=NN(S(=O)(=O)c1ccccc1Cl)B2O
COc1ccc(C[C@H](NC(=O)[C@H](CC(C)C)NC(=O)CNC(=O)[C@H](Cc2ccccc2)NC(=O)[C@H](Cc2ccccc2)NC(=O)[C@H](CCC(N)=O)NC(=O)[C@H](CCC(N)=O)NC(=O)[C@@H]2CCCN2C(=O)[C@H](CCCCN)NC(=O)[C@@H]2CCCN2C(=O)[C@@H](N)CCCN=C(N)N)C(N)=O)cc1
O=C(CP(=O)([O-])[O-])NC(CP(=O)([O-])[O-])C(=O)[O-].[Na+].[Na+].[Na+].[Na+].[Na+]
CC[C@H](C)[C@H](N)C(=O)N[C@@H](C)C(=O)N[C@@H](CS)C(=O)N[C@@H](CC(N)=O)C(=O)N[C@@H](CS)C(=O)N[C@@H](CCCCN)C(=O)N[C@@H](CCCN=C(N)N)C(=O)N[C@@H](Cc1c[nH]cn1)C(=O)N[C@H](C(=O)N[C@H](C(=O)N[C@@H](CCCCN)C(=O)N1CCC[C@H]1C(=O)N[C@@H](Cc1c[nH]cn1)C(=O)N[C@H](C(=O)N[C@@H](CS)C(=O)N[C@@H](CCCN=C(N)N)C(=O)N[C@@H](CCCCN)C(=O)N[C@H](C(=O)N[C@@H](CS)C(=O)NCC(=O)N[C@@H](CCCCN)C(=O)N[C@@H](CC(N)=O)C(N)=O)[C@@H](C…
CC(C)C[C@H](NC(=O)CNC(=O)[C@H](CCCCN)NC(=O)CNC(=O)CNC(=O)C(CCCNC(=N)N)NC(=O)[C@H](C)NC(=O)[C@H](Cc1cnc[nH]1)NC(=O)[C@H](CCCCN)NC(=O)[C@@H](N)Cc1cnc[nH]1)C(=O)NCC(=O)N[C@@H](CCCCN)C(=O)NCC(=O)NCC(=O)N[C@@H](C)C(=O)N[C@@H](CCCCN)C(=O)O
COc1ccc([Te](Cl)(Cl)/C(=C/Cl)C(C)(C)O)cc1
O=P1([O-])OC2C3OP(=O)([O-])OP(=O)([O-])OC3C3OP(=O)([O-])OP(=O)([O-])OC3C2OP(=O)([O-])O1.[Ca+2].[Ca+2].[Ca+2]
O=C([O-])c1cc2c(Br)cc3c(c2c(-c2ccc4c(c2)OCO4)c1CO)OCO3.[Na+]
CCCCCN(C)CC(=O)C(CC(=O)O)NC(=O)C(CC)n1cc(C(C)(C)C)nc(NCc2nonc2C)c1=O.Cl
CC(=O)Nc1ccc(OC(=O)[C@@H](NC(=O)CN)C(C)C)cc1.O=C(O)C(F)(F)F
CSCC[C@@H]1NC(=O)CNC(=O)[C@@H](NC(=O)[C@H](Cc2ccccc2)NC(=O)[C@H](Cc2c[nH]c3ccccc23)NC(=O)[C@H](CCCCN)NC(=O)[C@H](Cc2ccc(O)cc2)NC(=O)[C@H](CCCNC(=N)N)NC(=O)[C@H](CO)NC(=O)[C@H](C)NC(=O)CNC(=O)[C@H](CO)NC(=O)[C@H](CCCCN)NC(=O)[C@H](CCCCN)NC(C)=O)CSSC[C@@H](C(=O)N[C@H](C(=O)N[C@@H](Cc2c[nH]c3ccccc23)C(=O)N[C@H](C(=O)N[C@@H](CCCCN)C(=O)N[C@@H](Cc2ccccc2)C(=O)N[C@@H](CCCNC(=N)N)C(=O)N[C@@H](Cc2ccc(O)c…
COc1cc2ncnc(Nc3ccc(F)c(Cl)c3)c2cc1OCCCN1CCN(C(=O)CCOCCC(=O)N[C@H](C(=O)N2C[C@H](O)C[C@H]2C(=O)NCc2ccc(-c3scnc3C)cc2)C(C)(C)C)CC1
O=C(O)C(=O)O.c1ccc(-c2ccc(N3CCNCC3)c3ccccc23)cc1
C[C@@H](O)[C@H]1C(=O)N2C(C(=O)O)=C(S[C@@H]3CN[C@H](/C=C/c4cc(C(=O)[O-])no4)C3)[C@H](C)[C@H]12.[Na+]
C[N+]1(C)CC2CC(C1)c1cccc(=O)n1C2.[I-]
COc1ccccc1C(=O)/C=C(/c1ccccc1OC)[Te](Cl)(Cl)Cl
CCCN(CCCSc1nnc(-c2ccccc2)n1C)CC1CC1c1cc(F)ccc1OC.Cl
CC(=O)Nc1ccc(OC(=O)[C@@H]2CCCN2C(=O)CN)cc1.O=C(O)C(F)(F)F
CC[C@H](C)[C@H](NC(=O)[C@@H](N)CCCNC(=N)N)C(=O)N[C@@H](CCCNC(=N)N)C(=O)N[C@H](C(=O)NCC(=O)N[C@@H](CC(C)C)C(=O)N[C@@H](Cc1ccccc1)C(=O)N[C@@H](CC(=O)O)C(=O)N[C@@H](CCC(N)=O)C(=O)N[C@@H](CC(C)C)C(=O)N[C@@H](CO)C(=O)N[C@@H](CCCNC(=N)N)C(=O)N[C@@H](CC(C)C)C(N)=O)[C@@H](C)CC
O=C(CCC(CCC(=O)NC(Cc1c(-c2ccc(C(F)(F)F)cc2)[nH]c2ccccc12)C(=O)O)(CCC(=O)NC(Cc1c(-c2ccc(C(F)(F)F)cc2)[nH]c2ccccc12)C(=O)O)[N+](=O)[O-])NC(Cc1c(-c2ccc(C(F)(F)F)cc2)[nH]c2ccccc12)C(=O)O
CC(C)[C@@H](Oc1ccc(CNC(=O)[C@@H]2CCCN2C(=O)C(N)C2CCCCC2)cc1)C(=O)O.O=C(O)C(F)(F)F
CCCCCCCCc1ccc2[nH]c([C@@H](N)COP(=O)(O)O)nc2c1.COC(=O)C(F)(F)F
CCCCCCCC[C@H](NC(=O)[C@H](Cc1c[nH]c2ccccc12)NC(=O)[C@H](Cc1ccc(O)cc1)NC(=O)[C@H](CS)NC(=O)[C@H](CCC(N)=O)NC(=O)[C@H](Cc1c[nH]c2ccccc12)NC(=O)[C@@H](NC(=O)[C@H](CCC(N)=O)NC(=O)[C@H](CS)NC(C)=O)[C@@H](C)O)C(=O)N[C@@H](CCC(=O)O)C(=O)N[C@@H](CC(N)=O)C(=O)NCC(N)=O
Cl.N=C1CCCN1Cc1nc[nH]c(=O)c1Cl
CC(C)C[C@@H]1NC(=O)[C@H](CO)NC(=O)[C@@H]2CSSC[C@@H](C(N)=O)NC(=O)[C@H](Cc3ccc(O)cc3)NC(=O)[C@H](CC(=O)O)NC(=O)[C@@H]3CCCN3C(=O)[C@H](CC(N)=O)NC(=O)[C@H](CC(N)=O)NC(=O)[C@H](C)NC(=O)[C@H](C)NC(=O)[C@H](CSSC[C@H](NC(=O)CN)C(=O)N2)NC(=O)[C@@H]2CCCN2C(=O)[C@@H]2CCCN2C1=O
CN(C)c1ccc(C(=C2C=CC(=[N+](C)C)C=C2)c2ccccc2)cc1.[Cl-]
Cl.Nc1ncc(-c2ccc(NC(=O)c3ccc(F)c(Cl)c3)cc2)[nH]1
Cl.NCCn1c2c(c3ccccc3c1=O)C(=O)c1ccccc1-2
Cl.Nc1ncc(-c2ccc(NC(=O)c3cc(I)c(I)c(I)c3)cc2)[nH]1
CC[C@H](C)[C@H](NC(=O)[C@H](CC(=O)O)NC(=O)[C@H](CC(C)C)NC(=O)[C@H](CCC(N)=O)NC(=O)CNC(=O)[C@H](Cc1ccc(O)cc1)NC(=O)[C@H](CC(N)=O)NC(=O)[C@H](CCCCN)NC(=O)[C@H](CCCNC(=N)N)NC(=O)[C@H](CCCNC(=N)N)NC(=O)[C@H](CS)NC(=O)[C@H](CCC(N)=O)NC(=O)[C@H](CS)NC(=O)[C@H](CCCNC(=N)N)NC(=O)[C@@H](CCCNC(=N)N)NC(=O)[C@@H](CCCNC(=N)N)NC(=O)[C@@H](CCCNC(=N)N)NC(=O)[C@@H](CCCNC(=N)N)NC(=O)[C@@H](CCCNC(=N)N)NC(=O)[C@@H](…
CSCC[C@@H]1NC(=O)CNC(=O)[C@@H](NC(=O)[C@H](Cc2ccccc2)NC(=O)[C@H](Cc2c[nH]c3ccccc23)NC(=O)[C@H](CCCCN)NC(=O)[C@H](Cc2ccc(O)cc2)NC(=O)[C@H](CCCNC(=N)N)NC(=O)[C@H](CO)NC(C)=O)CSSC[C@@H](C(=O)N[C@H](C(=O)N[C@@H](Cc2c[nH]c3ccccc23)C(=O)N[C@H](C(=O)N[C@@H](C)C(=O)N[C@@H](Cc2ccccc2)C(N)=O)C(C)C)C(C)C)NC(=O)[C@H](CO)NC(=O)[C@H](CCSC)NC(=O)[C@H]([C@@H](C)O)NC(=O)CNC(=O)[C@H](CCCCN)NC(=O)[C@H](CCSC)NC(=O)[…
Cl.NCCCCn1c2c(c3ccccc3c1=O)C(=O)c1ccccc1-2
COc1ccc(CNc2nc(Cl)c(C)n(CC(=O)Nc3cccc(CN)c3)c2=O)cc1.O=C(O)C(F)(F)F
Cl.Clc1ccc(-n2cc(COc3ccc(/C=N/Nc4c5c(nc6ccccc46)CCCC5)cc3)nn2)cc1
COc1ccccc1CCN1CCN(CCc2ccccc2OC)CC1.Cl.Cl
CC1(C)OB(c2ccc(CO)cc2)OC1(C)C
COc1ccc(OC)c2c3c(ncc12)-c1cc2c(cc1C3)OCO2.Cl
COC(=O)[C@H](N)CSCc1cc(B(O)O)ccc1N(CCCl)CCCl
O=C(O)C(=O)O.O=S(=O)(c1ccccc1)n1cc(C[C@H]2CCCN2)c2ccccc21
Cl.NCc1cc(Oc2cccc(C(=O)N3CC[C@H](F)C3)c2)nc(C(F)(F)F)c1
Cl.NCc1ccc(S(=O)(=O)c2ccc(S(=O)(=O)CCO)cc2)s1
CC(C)C[C@@H]1NC(=O)CNC(=O)[C@H](CCC(=O)O)N[C@@H](CC(=O)O)C(=O)NC(=O)[C@H](CC(N)=O)NC(=O)[C@H](Cc2ccc(O)cc2)NC(=O)[C@H](Cc2ccc(O)cc2)NC(=O)CC[C@@H](C(=O)NCCc2ccc(O)c(O)c2)NC(=O)[C@H](CCC(=O)O)NC1=O
CC[C@H](C)[C@H](NC(=O)[C@H](CC(C)C)NC(=O)[C@H](CCCCN)NC(=O)[C@H](CC(N)=O)NC(=O)[C@H](Cc1cnc[nH]1)NC(=O)[C@H](CCCNC(=N)N)NC(=O)[C@H](Cc1ccccc1)NC(=O)[C@@H](NC(=O)[C@H](Cc1ccccc1)NC(=O)[C@@H](NC(=O)[C@@H](NC(=O)[C@@H](NC(=O)[C@H](CCCCN)NC(=O)[C@@H](NC(C)=O)[C@@H](C)O)C(C)C)[C@@H](C)CC)C(C)C)[C@@H](C)O)C(=O)NCC(=O)N[C@@H](Cc1ccc(O)cc1)C(=O)N[C@@H](CCC(=O)O)C(=O)N[C@@H](CCCNC(=N)N)C(=O)N[C@@H](CCCNC(…
CC(C)C[C@@H](N)C(=O)NCC(=O)N[C@H](C)C(=O)N[C@H](CO)C(=O)N[C@H](Cc1c[nH]c2ccccc12)C(=O)N[C@H](Cc1cnc[nH]1)C(=O)N[C@H](CCCNC(=N)N)C(=O)N1CCC[C@@H]1C(=O)N[C@H](CC(=O)O)C(=O)N[C@H](CCCCN)C(=O)NCCOCCOCCOCCC(=O)NCCCC[C@H](NC(=O)CCOCCOCCOCCNC(=O)[C@@H](CCCCN)NC(=O)[C@@H](CC(=O)O)NC(=O)[C@H]1CCCN1C(=O)[C@@H](CCCNC(=N)N)NC(=O)[C@@H](Cc1cnc[nH]1)NC(=O)[C@@H](Cc1c[nH]c2ccccc12)NC(=O)[C@@H](CO)NC(=O)[C@@H](C…
CC(C)c1cc(C(=O)N2Cc3ccc(CN4CCN(C)CC4)cc3C2)c(O)cc1O.C[C@H](O)C(=O)O
COc1ccc(C(=O)OC(Cn2ccnc2)c2ccc(Cl)cc2Cl)cc1.Cl
COc1ccc2c(c1OC)C(=O)OC2C1c2c(cc3c(c2OC)OCO3)CC[N+]1(C)C.[I-]
CCOP(=O)(Cc1ccc(-c2nc3ccccc3s2)cc1)N1CCN(Cc2ccc(OC)c(OC)c2OC)CC1.O=C(O)/C=C/C(=O)O
Cc1ccccc1C(=O)NCCCCCC(O)(P(=O)([O-])O)P(=O)([O-])O.[Na+].[Na+]
Cl.Cl.Clc1ccccc1CCN1CCN(CCc2ccccc2)CC1
NC(=O)[C@@H](c1ccc(-c2ccc(F)cc2)cc1)[C@H](N)C(=O)N1CC[C@H](F)C1.O=C(O)C(F)(F)F
CCCC[C@H](NC(=O)[C@@H]1CCCN1)C(=O)N[C@@H](CCCNC(=N)N)C(=O)N[C@@H](CC(C)C)C(=O)N[C@@H](CCCNC(=N)N)C(=O)N[C@@H](CCCCN)C(=O)N[C@@H](CC(C)C)C(=O)N1CCC[C@H]1C(=O)N[C@@H](CC(=O)O)C(=O)N[C@@H](CO)C(=O)N[C@@H](Cc1ccccc1)C(=O)N[C@@H](Cc1ccccc1)C(=O)N[C@@H](CCCCN)C(=O)N1CCC[C@H]1C(=O)N1CCC[C@H]1C(=O)O
CC(=O)N[C@H](Cc1ccc2ccccc2c1)C(=O)N[C@H](Cc1ccc(Cl)cc1)C(=O)N[C@H](Cc1cccnc1)C(=O)N[C@@H](CO)C(=O)N[C@@H](Cc1ccc(Nc2n[nH]c(N)n2)cc1)C(=O)N[C@H](Cc1ccc(Nc2n[nH]c(N)n2)cc1)C(=O)N[C@@H](CC(C)C)C(=O)N[C@@H](CCCCN(C)C(C)C)C(=O)N1CCC[C@H]1C(=O)N[C@H](C)N
Cn1cc(C(=O)N2CCC(c3cccc(CN)c3)CC2)c2ccccc21.O=C(O)C(F)(F)F
CSc1ccc([C@H](C)[C@H](N)C(=O)N2CC[C@H](F)C2)cc1.O=C(O)C(F)(F)F
Cc1c(N)ccc2c(N(C)c3ccccc3)cc[n+](Cc3cccc(-c4cccc(C[n+]5ccc(N(C)c6ccccc6)c6ccc(N)c(C)c65)c4)c3)c12.[Br-].[Br-]
[I-].[I-].c1ccc2c(c1)sc[n+]2CCCCCCCCCCCC[n+]1csc2ccccc21
N=C(N)c1ccc(CNC(=O)[C@@H]2Cc3ccc(cc3)NC(=O)CN3CCN(CC3)CC(=O)Nc3ccc(cc3)C[C@@H](NC(=O)CCCc3ccccc3)C(=O)N2)cc1.O=C(O)C(F)(F)F.O=C(O)C(F)(F)F.O=C(O)C(F)(F)F
COc1ccc(S(=O)(=O)CCNC(=O)c2ccc(S(=O)(=O)c3ccc(CN)s3)cc2)cc1.Cl
CN(C)CCN(Cc1ccc(-c2ccc(CNCCc3ccccc3)cc2)cc1)C(=O)CCC1CCCC1.O=C(O)C(F)(F)F.O=C(O)C(F)(F)F
COc1ccc(C[N+]2=C3c4ccccc4-c4ccccc4N3CC2)cc1.[Br-]
CC(=O)O.N=C(N)c1ccc(CN2C(=O)COc3cc(NC(=O)C(Cc4ccccc4)C(=O)O)ccc32)cc1
C[C@@H](c1ccc(-c2ccccc2)cc1)[C@H](N)C(=O)N1CC[C@H](F)C1.O=C(O)C(F)(F)F
CCCNNC(=O)/C=C/c1ccc(CNCCc2c(C)[nH]c3ccccc23)cc1.O=C(O)C(F)(F)F
CC(C)C[C@H](NC(=O)[C@@H](CCCCNC(=O)OC[C@H]1O[C@@H](n2ccc(N)nc2=O)C(F)(F)[C@@H]1O)NC(=O)[C@H](Cc1ccc(O)cc1)NC(=O)[C@H](CO)NC(=O)[C@H](Cc1c[nH]c2ccccc12)NC(=O)[C@H](Cc1cnc[nH]1)NC(=O)[C@@H]1CCC(=O)N1)C(=O)N[C@@H](CCCNC(=N)N)C(=O)N1CCC[C@H]1C(=O)NCC(N)=O
CN(c1ccccc1)c1cc[n+](Cc2ccc(CCc3ccc(C[n+]4ccc(N(C)c5ccccc5)c5ccc(Cl)cc54)cc3)cc2)c2cc(Cl)ccc12.[Br-].[Br-]
Cc1c(N)ccc2c(N(C)c3ccccc3)cc[n+](Cc3ccc(CCc4ccc(C[n+]5ccc(N(C)c6ccccc6)c6ccc(N)c(C)c65)cc4)cc3)c12.[Br-].[Br-]
C=CC(=O)Nc1ccc(C(=O)N2CCC(NC(=O)c3n[nH]cc3NC(=O)c3c(Cl)cccc3Cl)CC2)cc1.O=C(O)C(F)(F)F
COc1ccccc1-c1ccc2c(c1)Cc1sc(N)nc1-2.I
COCCn1cc(C(=O)N2CCC(c3cccc(CN)c3)CC2)c2ccccc21.O=C(O)C(F)(F)F
C=CC(=O)Nc1cccc(C(=O)N2CCC[C@@H](NC(=O)c3n[nH]cc3NC(=O)c3c(Cl)cccc3Cl)C2)c1.O=C(O)C(F)(F)F
B[P@@](=O)(OC[C@H]1O[C@@H](n2cnc3c(N)nc(SC)nc32)[C@H](O)[C@@H]1O)OP(=O)(O)OP(=O)(O)O
C[N+]1(C)[C@H](/C=C/c2ccccc2)CCC[C@@H]1/C=C/c1ccccc1.[I-]
CC(C)[C@H]1CC[C@H](C)C[C@@H]1OP(=S)(S)O[C@H]1C[C@@H](C)CC[C@@H]1C(C)C.Cc1ncc(CO)c(CO)c1O
CN(C)[C@]1(c2ccccc2)CC[C@H](N2CCOCC2)CC1.Cl
CC(=O)O.CCOC(=O)[C@H](C)NC(=O)[C@H](Cc1ccccc1)C(=O)Nc1ccc2c(c1)OCC(=O)N2Cc1ccc(C(=N)N)cc1
CN(C)c1cc[n+](Cc2ccc(CCc3ccc(C[n+]4ccc(N(C)C)c5ccccc54)cc3)cc2)c2ccccc12.[Br-].[Br-]
C[C@@H](c1ccc(-c2ccc(F)c(F)c2)cc1)[C@H](N)C(=O)N1CC[C@H](F)C1.O=C(O)C(F)(F)F
CCOc1cc2c3cc(OC)c(OC)cc3c[n+](C)c2c2cc(OC)c(O)cc12.CS(=O)(=O)[O-]
CN(C)c1cc[n+](Cc2ccc(CCc3ccc(Cn4cnc5c(SCc6ccccc6)ncnc54)cc3)cc2)cc1.[Br-]
CCCCCCCCCCCC[n+]1csc(CCOC)c1C.[Br-]
Cl.O=C(N[C@@H]1CC[C@@]2(O)[C@H]3Cc4ccc(O)c5c4[C@@]2(CCN3CC2CC2)[C@H]1O5)c1ccc2ccsc2c1
CCCCn1cc(C(=O)N2CCC(c3cccc(CN)c3)CC2)c2ccccc21.O=C(O)C(F)(F)F
C[C@]12CC(CCOC(=O)CCCNC(=O)c3ccc(-c4c5ccc([nH]5)c(-c5ccccc5)c5nc(c(-c6ccccc6)c6nc(c(-c7ccccc7)c7ccc4[nH]7)C=C6)C=C5)cc3)[C@@H]3c4ccc(O)cc4CC[C@H]3[C@@H]1CCC2O
CS(=O)(=O)O.N=C(N)NC(=O)c1cc2c(Cl)cccc2s1
Cc1cc(Cl)cc(-c2ccc3c(c2)Cc2sc(N)nc2-3)c1.I
CS(=O)(=O)O.N=C(N)N1CCc2ccc(OCC3(C(=O)O)CCN(c4ccncn4)CC3)cc2C1
CC(C)C[C@H](N)C(=O)N1CCC[C@H]1C(=O)N[C@@H](C)C(=O)N[C@@H](CS)C(=O)N[C@@H](Cc1c[nH]c2ccccc12)C(=O)N[C@@H](CC(=O)O)C(=O)N[C@@H](CC(=O)O)C(=O)N[C@H](C(=O)N[C@@H](CC(N)=O)C(=O)N[C@@H](Cc1ccc(O)cc1)C(=O)N[C@@H](CCC(=O)O)C(=O)N[C@@H](CO)C(=O)N[C@H](C(=O)N[C@@H](C)C(=O)N[C@@H](CS)C(=O)N[C@@H](Cc1c[nH]c2ccccc12)C(=O)N[C@@H](CC(C)C)C(=O)N[C@@H](CC(=O)O)C(=O)O)[C@@H](C)O)C(C)C
CN[C@]1(c2ccccc2)CC[C@]2(CC1)OCCc1c3cc(F)ccc3[nH]c12.O=C(O)CC(O)(CC(=O)O)C(=O)O
C[C@@H](c1ccc(C(F)(F)F)cc1)[C@H](N)C(=O)N1CC[C@H](F)C1.O=C(O)C(F)(F)F
C[n+]1c2ccc(Cl)c(Cl)c2cc2[nH]c3ccccc3c21.[Cl-]
CSCC[C@H](NC(=O)[C@H](CCC(=O)O)NC(=O)[C@H](Cc1c[nH]c2ccccc12)NC(=O)[C@H](CO)NC(=O)[C@H](CCCNC(=N)N)NC(=O)[C@H](CCCCN)NC(=O)[C@H](Cc1cnc[nH]1)NC(=O)[C@@H](NC(=O)[C@H](Cc1cnc[nH]1)NC(=O)[C@H](CC(C)C)NC(=O)[C@H](CCC(N)=O)NC(=O)[C@@H](NC(=O)[C@H](Cc1ccccc1)NC(=O)[C@H](Cc1c[nH]c2ccccc12)NC(=O)[C@@H]1CCCN1C(=O)[C@H](Cc1ccccc1)NC(=O)[C@H](CO)NC(=O)[C@H](CS)NC(=O)[C@H](Cc1ccc(O)cc1)NC(=O)CNC(C)=O)C(C)C)C…
CC[C@H](C)[C@H](NC(=O)[C@H](CC(=O)O)NC(=O)[C@@H]1CCCN1C(=O)[C@H](Cc1c[nH]c2ccccc12)NC(=O)[C@H](CCSC)NC(=O)[C@@H](NC(=O)[C@H](Cc1c[nH]c2ccccc12)NC(=O)[C@H](Cc1ccccc1)NC(=O)[C@H](CCCCN)NC(=O)[C@H](CCCCN)NC(C)=O)[C@@H](C)O)C(=O)N[C@@H](CCCCN)C(=O)NCC(=O)N[C@@H](CCC(=O)O)C(=O)N[C@H](C(=O)N[C@H](C(=O)N[C@H](C(=O)N[C@@H](CC(C)C)C(=O)N[C@@H](Cc1ccccc1)C(=O)NCC(=O)N[C@H](C(=O)N[C@@H](CO)C(=O)N[C@@H](CCCC…
CN(C)[C@]1(c2ccccc2)CC[C@]2(CC1)OCCc1c3ccccc3[nH]c12.O=C(O)CC(O)(CC(=O)O)C(=O)O
CN(C)[C@]1(c2ccccc2)CC[C@H](OCc2ccccc2)CC1.Cl
C[C@@H](c1ccc(-c2cccc(-n3cnnn3)c2)cc1)[C@H](N)C(=O)N1CC[C@H](F)C1.O=C(O)C(F)(F)F
COC[C@@H](C)Nc1nccc(-c2c(-c3ccc(F)cc3)c(=O)n(C)n2C2CCNCC2)n1.O=C(O)C(F)(F)F
CCOC(=O)Cc1c(CCCCCCCCCCCCc2sc[n+](C)c2CC(=O)OCC)sc[n+]1C.[I-].[I-]
Cl.NCc1cc(Oc2cccc(C(=O)NCc3sc4ccccc4c3Cl)c2)ncn1
CN[C@H](Cc1ccccc1)C(=O)N[C@@H]1C(=O)N2[C@H](CC[C@H]2C(=O)NC(c2ccccc2)c2ccccc2)CC[C@@H]1CN.O=CO.O=CO
C/C=C/C(=O)Nc1ccc(N2CC[C@@H](NC(=O)c3n[nH]cc3NC(=O)c3c(Cl)cccc3Cl)C2)cc1.O=C(O)C(F)(F)F
CS(=O)(=O)O.N=C(N)NC(=O)c1cc2ccccc2s1
CC(C)c1ccc(OCCc2ccc(CN3CCN(c4ccccc4)CC3)cc2)cc1.Cl.Cl
CC[C@H](C)[C@H](NC(=O)[C@H](CCCCN)NC(=O)[C@H](CCC(=O)O)NC(=O)[C@H](CC(C)C)NC(=O)[C@H](CCC(=O)O)NC(=O)[C@H](CCCNC(=N)N)NC(=O)[C@H](CC(N)=O)NC(=O)[C@H](CCC(=O)O)NC(=O)[C@H](CCCCN)NC(=O)[C@H](CCC(=O)O)NC(=O)[C@H](CC(C)C)NC(=O)[C@H](CC(C)C)NC(=O)[C@@H](N)CCCNC(=N)N)C(=O)N[C@H](C(=O)N[C@@H](C)C(=O)O)[C@@H](C)CC
CC(C)CCOc1ccc2ccccc2c1-c1c(OCc2cn(C[C@@H](CCCCN)NC(=O)OCc3ccccc3)nn2)ccc2ccccc12.Cl
CN(C)[C@]1(c2ccccc2)CC[C@@H](OCc2ccccc2)CC1.Cl
COc1ccc(C[C@H](NC(=O)[C@@H]2CSCC[C@H](NC(C)=O)C(=O)N[C@@H](CCC(N)=O)C(=O)N[C@@H]([C@@H](C)O)C(=O)N[C@@H](Cc3c[nH]c4ccccc34)C(=O)N[C@@H](CCC(N)=O)C(=O)N2)C(=O)N[C@@H](Cc2ccc3ccccc3c2)C(=O)N[C@H](CC(N)=O)C(=O)N[C@@H](CCCCNC(C)=O)C(=O)N[C@@H](CC(N)=O)C(=O)NCC(N)=O)cc1
CCCCC1C(N)=Nc2ccccc21.Cl
CC[C@]1(C)OC2(OCC(C3OC(=O)C(O)=C3[O-])O2)C(OC(C)C)=C1c1ccc(S(C)(=O)=O)cc1.[Na+]
CS(=O)(=O)O.N=C(N)NC(=O)c1cc2c(C(F)(F)F)cccc2s1
Cc1noc(C)c1-c1cccc(CNCc2ccc(-c3ccc(-c4nc5cccc(C)c5[nH]4)cc3)cc2)c1.O=C(O)C(F)(F)F
CCCC[C@H](NC(=O)c1ccccc1)C(=O)N[C@@H](CCCCN)C(=O)N[C@@H](CCCN=C(N)N)C(=O)N[C@@H](CCCN=C(N)N)C(=O)B(O)O
Cl.Cl.Cl.Cl.c1cc(NCCCCN2CCOCC2)c2ccc3c(ccc4c(NCCN5CCOCC5)ccnc43)c2n1
Nc1nc(CCc2nc(-c3ccc(COc4ccccc4-c4csc(N)n4)cc3)no2)cs1.O=C(O)C(F)(F)F.O=C(O)C(F)(F)F
CC[C@H](C)[C@H](NC(=O)[C@H](CC(C)C)NC(=O)[C@H](CCCCN)NC(=O)[C@H](CC(N)=O)NC(=O)[C@H](Cc1cnc[nH]1)NC(=O)[C@H](CCCNC(=N)N)NC(=O)[C@H](Cc1ccccc1)NC(=O)[C@@H](NC(=O)[C@H](Cc1ccccc1)NC(=O)[C@@H](NC(=O)[C@@H](NC(=O)[C@@H](NC(=O)[C@H](CCCCN)NC(=O)[C@@H](NC(=O)[C@H](CS)NC(=O)CCC(=O)NCCCOCCOCCOCCCNC(=O)CCCC[C@@H]1SC[C@@H]2NC(=O)N[C@H]12)[C@@H](C)O)C(C)C)[C@@H](C)CC)C(C)C)[C@@H](C)O)C(=O)NCC(=O)N[C@@H](Cc1…
CCCCCCCCCCCCCCCCOCCCOP(=O)([O-])CO[C@H](CO)Cn1cnc2c(N)ncnc21.[Na+]
CCCCCCCC/C=C\CCCCCCCCOCCOP(=O)([O-])CO[C@H](CO)Cn1cnc2c(N)ncnc21.[Na+]
CC(C)N(c1c(F)c(Oc2cccc(C(=N)N)c2)nc(Oc2ccc(C(=O)NC3CC3)cc2C(=O)O)c1F)C(C)C.O=C(O)C(F)(F)F
Cn1cc2c(nc(NC(=O)Nc3ccc[n+](C)c3)n3nc(-c4ccco4)nc23)n1.[I-]
CNC(=O)[C@@H]1Cc2ccc(NS(=O)(=O)O)cc2CN1C(=O)NCc1ccccc1.N
CC(C)C[C@H](NC(=O)[C@H](Cc1c[nH]c2ccccc12)NC(=O)c1cc(Cl)ccc1Cl)B(O)O
CCN(CC)CC.Cl
Cc1c(-c2ccc([C@H](C)[C@H](N)C(=O)N3CC[C@H](F)C3)cc2)ccc(=O)n1C.O=C(O)C(F)(F)F
CC(C)C[C@H](NC(=O)[C@H](CCCNC(=N)N)NC(=O)[C@H](Cc1c[nH]c2ccccc12)NC(=O)[C@H](CCCNC(=N)N)NC(=O)[C@@H](NC(=O)[C@H](CCCCN)NC(=O)[C@H](Cc1c[nH]c2ccccc12)NC(=O)[C@H](CCCNC(=N)N)NC(=O)[C@H](CC(C)C)NC(=O)[C@H](CCCNC(=N)N)NC(=O)[C@@H](N)Cc1c[nH]c2ccccc12)[C@@H](C)O)C(=O)N[C@@H](CCCCN)C(N)=O
Cl.O=C(O)[C@H]1C2C=CC(CC2)[C@@H]1Nc1nc2cnc(-c3c[nH]c4ncc(F)cc34)nc2s1
CC(=O)N1CC[C@@H](NC(=O)[C@@H](N)Cc2c(C)cc(O)cc2C)c2cc(Cc3ccccc3)ccc21.O=C(O)C(F)(F)F
NC(CO)(CO)CO.O=C(O)CCc1ccc2c(c1)c(CCc1ccc(Cl)cc1)cn2-c1ccccc1
CC(C)C[C@@H](N)C(=O)NCC(=O)N[C@H](C)C(=O)N[C@H](CO)C(=O)N[C@H](Cc1c[nH]c2ccccc12)C(=O)N[C@H](Cc1cnc[nH]1)C(=O)N[C@H](CCCNC(=N)N)C(=O)N1CCC[C@@H]1C(=O)N[C@H](CC(=O)O)C(=O)N[C@H](CCCCN)C(=O)O
CC[C@H](C)[C@@H]1NC(=O)[C@H](CCCNC(=N)N)NC(=O)[C@H](CO)NC(=O)[C@H](NC(=O)[C@H](CCC(N)=O)NC(=O)CNC(=O)CN)CSSC[C@H]2NC(=O)[C@H](C)NC(=O)CNC(=O)[C@@H]3CCCN3C(=O)[C@@H]3CSSC[C@H](C(=O)NCC(=O)N[C@@H](CO)C(=O)NCC(=O)N[C@@H](CO)C(=O)N[C@@H](CC(=O)O)C(=O)O)NC(=O)[C@H](Cc4ccc(O)cc4)NC(=O)CNC(=O)[C@H](CC(N)=O)NC(=O)CNC(=O)[C@H](CCCNC(=N)N)NC(=O)[C@H](CSSC[C@H](NC(=O)[C@H](CCCCN)NC(=O)[C@H](CCCCN)NC(=O)[C@H…
Cc1ccc(CN(CC(C)C)C2CCNCC2)c(C)c1.O=C(O)/C=C/C(=O)O
CSCC[C@@H]1NC(=O)CNC(=O)[C@@H](NC(=O)[C@H](Cc2ccccc2)NC(=O)[C@H](Cc2c[nH]c3ccccc23)NC(=O)[C@H](Cc2ccccc2)NC(=O)[C@H](Cc2ccc(O)cc2)NC(=O)[C@H](CCCNC(=N)N)NC(=O)[C@H](CO)NC(C)=O)CSSC[C@@H](C(=O)N[C@H](C(=O)N[C@@H](Cc2c[nH]c3ccccc23)C(=O)N[C@H](C(=O)N[C@@H](CCCCN)C(=O)N[C@@H](Cc2ccccc2)C(N)=O)C(C)C)C(C)C)NC(=O)[C@H](CO)NC(=O)[C@H](CCSC)NC(=O)[C@H]([C@@H](C)O)NC(=O)CNC(=O)[C@H](CCCCN)NC(=O)[C@H](CCSC…
C[C@@H](c1ccc(-c2ccc(=O)n(C)c2)cc1)[C@H](N)C(=O)N1CC[C@H](F)C1.O=C(O)C(F)(F)F
C/C=C/C(=O)Nc1cccc(CN2CC[C@H](NC(=O)c3n[nH]cc3NC(=O)c3c(Cl)cccc3Cl)C2)c1.O=C(O)C(F)(F)F
Cl.Cl.N=C(N)N1CCN(c2ccc(/C(=C(/CCCO)c3ccccc3)c3ccc(O)cc3)cc2)CC1
COc1cccc2cc(C(=O)Nc3cc(Br)ccc3N3CCNCC3)c(=O)oc12.O=C(O)C(F)(F)F
CC(C)(C)/[N+]([O-])=C/c1ccc(CNC(=O)CC(NC(=O)[C@H](O)[C@H](O)[C@@H](C[C@H](O)CO)O[C@@H]2O[C@H](CO)[C@H](O)[C@H](O)[C@H]2O)C(=O)NCCC(F)(F)C(F)(F)C(F)(F)C(F)(F)C(F)(F)C(F)(F)F)cc1
Br.COc1ccc(OC)c(-c2cn3nc(-c4c[nH]c5ccc(Br)cc45)sc3n2)c1
CC(C)CCOc1ccccc1-c1ccccc1OCc1cn([C@H](CCCCN)C(=O)NCCc2ccc(F)cc2)nn1.Cl
CCc1ccc(OP(=O)(Oc2ccc(CC)cc2)C(NC(=O)OCc2ccccc2)c2ccc(NC(=N)N)cc2)cc1.O=C(O)C(F)(F)F
C[N+]1(C)CCN(P2(=O)NCCCO2)CC1.[Cl-]
CSCC[C@@H]1NC(=O)[C@H](C)NC(=O)[C@@H](NC(=O)[C@H](Cc2ccccc2)NC(=O)[C@H](Cc2c[nH]c3ccccc23)NC(=O)[C@H](CCCCN)NC(=O)[C@H](Cc2ccc(O)cc2)NC(=O)[C@H](CCCNC(=N)N)NC(=O)[C@H](CO)NC(C)=O)CSSC[C@@H](C(=O)N[C@H](C(=O)N[C@@H](Cc2c[nH]c3ccccc23)C(=O)N[C@H](C(=O)N[C@@H](CCCCN)C(=O)N[C@@H](Cc2ccccc2)C(N)=O)C(C)C)C(C)C)NC(=O)[C@H](CO)NC(=O)[C@H](CCSC)NC(=O)[C@H]([C@@H](C)O)NC(=O)CNC(=O)[C@H](CCCCN)NC(=O)[C@H](C…
COCCCN(Cc1ccccc1C(F)(F)F)C1CCNCC1.O=C(O)C(O)C(O)C(=O)O
Cl.NCc1cc(=O)c2cc(-c3cn(-c4ccccc4)nn3)ccc2o1
CNc1cccnc1/C=N/NC(=S)N(C)C.Cl
COc1ccccc1CN(CC(C)C)C1CCNCC1.O=C(O)/C=C/C(=O)O
BC#N.BC#N.CN(C)CCCCCCCCCCCCCCN(C)C
CN(C)C(=O)[C@@H](c1ccc(-c2ccn3ncnc3c2)cc1)[C@H](N)C(=O)N1CCC(F)(F)C1.O=C(O)C(F)(F)F
C[C@H]1NC(=O)[C@H](CCCN=C(N)N)NC(=O)[C@H](CCCN=C(N)N)NC(=O)[C@@H](NC(=O)[C@H](Cc2ccccc2)NC(=O)CNC(=O)CNC(=O)[C@@H](N)Cc2ccc(O)cc2)CSSC[C@@H](C(N)=O)NC(=O)[C@@H]2CCCN2C(=O)[C@H](CCCN=C(N)N)NC1=O
CC(C)CC1(N2CCN(C(=O)[C@@H](Cc3ccc(Cl)cc3)NC(=O)CC3NCc4ccccc43)CC2)CCN(C(C)C)CC1.O=C(O)C(F)(F)F
Cc1ccc(OP(=O)(Oc2ccc(C)cc2)C(NC(=O)OCc2ccccc2)c2ccc(NC(=N)N)cc2)cc1.O=C(O)C(F)(F)F
CC[C@H](C)[C@H](NC(=O)[C@H](CCCNC(=N)N)NC(=O)[C@@H](NC(=O)[C@H](C)NC(=O)[C@@H](NC(=O)[C@H](CCCCN)NC(=O)[C@H](CC(C)C)NC(=O)[C@H](CCCNC(=N)N)NC(=O)[C@@H](N)C(C)C)C(C)C)C(C)C)C(=O)N[C@@H](Cc1c[nH]c2ccccc12)C(=O)N[C@@H](CCCNC(=N)N)C(=O)N[C@@H](CCCNC(=N)N)C(N)=O
CC[C@H](C)[C@@H]1NC(=O)[C@H](Cc2cnc[nH]2)NC(=O)[C@@H]2CSSC[C@H](NC(=O)CN)C(=O)N[C@@H](CSSC[C@@H](C(N)=O)NC(=O)[C@H](CC(C)C)NC(=O)[C@H](CCC(=O)O)NC(=O)[C@@H]3CCCN3C(=O)[C@H](Cc3cnc[nH]3)NC(=O)[C@H](CC(=O)O)NC1=O)C(=O)N[C@@H](CO)C(=O)N[C@@H](Cc1cnc[nH]1)C(=O)N1CCC[C@H]1C(=O)N[C@@H](C)C(=O)N2
N#CN/C(=N\CCCCCCNC(=O)CCCCCNC(=O)COc1ccc(/C=C/C2=[N+]3C(=Cc4ccc(-c5ccc[nH]5)n4[B-]3(F)F)C=C2)cc1)NCCCOc1cccc(CN2CCCCC2)c1
CC(C)CCCCCCCCCCOC(=O)CCCCCNC(=O)O.CC(C)CCCCCCCCCCOC(=O)CCCCN
Cl.NCc1cc(=O)c2ccc(OCc3cccc(C(=O)Nc4ccccc4)c3)cc2o1
CC(C)CC1(N2CCN(C(=O)[C@@H](Cc3ccc(Cl)cc3)NC(=O)CC3NCc4ccccc43)CC2)CCS(=O)(=O)CC1.O=C(O)C(F)(F)F
CSCC[C@@H]1NC(=O)CNC(=O)[C@@H](NC(=O)[C@H](Cc2ccccc2)NC(=O)[C@H](Cc2c[nH]c3ccccc23)NC(=O)[C@H](CCCCN)NC(=O)[C@H](Cc2ccc(O)cc2)NC(=O)[C@H](CCCNC(=N)N)NC(=O)[C@H](CO)NC(C)=O)CSSC[C@@H](C(=O)N[C@H](C(=O)N[C@@H](Cc2c[nH]c3ccccc23)C(=O)N[C@H](C(=O)N[C@@H](CCCCN)C(=O)N[C@@H](Cc2ccccc2)C(N)=O)C(C)C)C(C)C)NC(=O)[C@H](CO)NC(=O)[C@H](CCSC)NC(=O)[C@H]([C@@H](C)O)NC(=O)CNC(=O)[C@H](CCCCN)NC(=O)[C@H](CCSC)NC(…
O=C([O-])C1=CS[C@@H]2/C(=C/c3cn4c(n3)CSCC4)C(=O)N12.[Na+]
CC(=O)N[C@@H](Cc1ccccc1)C(=O)N[C@@H](CCC(N)=O)C(=O)N[C@@H](CO)C(=O)N[C@@H](CCCCN)C(=O)NCC(=O)N[C@@H](CC(N)=O)C(=O)N[C@H](C(=O)N[C@@H](Cc1ccccc1)C(=O)N[C@H](C(=O)N[C@H]1CSSC[C@@H](C(=O)N[C@@H](C)C(=O)N[C@@H](CCCCN)C(=O)N[C@@H](CC(C)C)C(N)=O)NC(=O)[C@H](CC(C)C)NC(=O)[C@H](CCCNC(=N)N)NC(=O)[C@H](CCC(=O)O)NC(=O)[C@H](Cc2ccccc2)NC(=O)[C@H](Cc2ccc(O)cc2)NC(=O)CNC1=O)C(C)C)C(C)C
CC[C@H](C)[C@H](NC(=O)[C@H](CCCNC(=N)N)NC(=O)[C@H](CCCNC(=N)N)NC(=O)[C@H](CO)NC(=O)[C@H](Cc1ccc(O)cc1)NC(=O)[C@H](CCCNC(=N)N)NC(=O)[C@H](CCCNC(=N)N)NC(=O)[C@H](CCCNC(=N)N)NC(=O)[C@H](CCCNC(=N)N)NC(=O)[C@H](CC(=O)O)NC(=O)[C@H](Cc1ccc(O)cc1)NC(=O)[C@@H]1CCCN1C(=O)[C@H](CO)NC(=O)[C@H](CCCNC(=N)N)NC(=O)[C@H](CO)NC(=O)[C@H](Cc1ccc(O)cc1)NC(=O)[C@H](CCCNC(=N)N)NC(=O)CNC(=O)[C@H](CO)NC(=O)[C@H](CO)NC(=O…
CCCC[C@@H](C(=O)N[C@@H](CC(=O)O)C(=O)N[C@@H](Cc1ccccc1)C(N)=O)n1cc([C@H](Cc2c[nH]c3ccccc23)NC(=O)CNC(=O)[C@H](Cc2ccc(O)cc2)NC(=O)[C@H](C)NC(=O)[C@@H](CCC(=O)O)NC(=O)CN2CCN(CC(=O)O)CCN(CC(=O)O)CCN(CC(=O)O)CC2)nn1
O=C(CCOCC(COCCC(=O)NC(Cc1c[nH]c2ccccc12)C(=O)O)(COCCC(=O)NC(Cc1c[nH]c2ccccc12)C(=O)O)COCCC(=O)NC(Cc1c[nH]c2ccccc12)C(=O)O)NC(Cc1c[nH]c2ccccc12)C(=O)O
CC[C@H](C)[C@H](NC(=O)[C@@H](NC(=O)[C@@H](NC(=O)[C@@H](NC(=O)[C@@H]1CCCN1C(=O)[C@H](Cc1cnc[nH]1)NC(=O)[C@@H]1CCCN1C(=O)CN)C(C)(C)C)[C@@H](C)CC)C(C)(C)C)C(=O)N[C@H](C(=O)NCC(=O)N1[C@H](C(=O)N[C@@H](Cc2cnc[nH]2)C(=O)N[C@@H](CCC(=O)O)C(=O)N[C@@H](CCC(=O)O)C(=O)O)CSC1(C)C)[C@@H](C)O
CCCCCCCCSC[C@H]1O[C@H](O[C@H]2[C@H](N)C[C@H](N)[C@@H](O[C@H]3O[C@H](CN)[C@@H](O)[C@H](O)[C@H]3O)[C@@H]2O)[C@H](O)[C@@H](N)[C@@H]1O.Cl.Cl.Cl.Cl
CC[C@H](C)[C@H](NC(=O)[C@H](CC(N)=O)NC(=O)[C@@H](NC(=O)[C@H](Cc1cnc[nH]1)NC(=O)[C@H](CCCNC(=N)N)NC(=O)[C@@H](NC(=O)[C@H](CCCCN)NC(=O)[C@H](CCCNC(=N)N)NC(=O)[C@H](CC(C)C)NC(=O)[C@@H](N)C(C)C)[C@@H](C)O)C(C)C)C(=O)N[C@@H](C)C(=O)N[C@@H](CC(C)C)C(=O)N[C@@H](Cc1ccccc1)C(=O)N[C@@H](CCSC)C(=O)NCC(=O)O
COc1ccc2c(Cc3ccc(C(F)(F)F)cc3)c3[n+](cc2c1O)CCc1cc2c(cc1-3)OCO2.[Cl-]
CC[C@]1(N)C[C@@H]1c1ccccc1.Cl
CC[C@H](C)[C@H](NC(=O)CNC(=O)[C@H](Cc1ccccc1)NC(=O)[C@H](Cc1ccccc1)NC(=O)[C@H](CCCNC(=N)N)NC(=O)[C@H](CCCNC(=N)N)NC(C)=O)C(=O)N[C@@]1(C)CCC/C=C\CCC[C@@](C)(C(=O)N[C@@H](CC(C)C)C(=O)N[C@@H](CCCCN)C(=O)N[C@H](C(=O)N[C@@H](CCC(=O)O)C(=O)N[C@@H](CCC(=O)O)C(=O)NCC(=O)N[C@@H](CC(N)=O)C(=O)O)[C@@H](C)O)NC(=O)[C@H](CC(N)=O)NC(=O)[C@H]([C@@H](C)O)NC(=O)[C@H](CC(=O)O)NC(=O)[C@H](CC(C)C)NC1=O
CN(C)c1ccc(/C=C/c2cc(-c3ccc(Br)cc3)cc(-c3ccc(Br)cc3)[o+]2)cc1.F[B-](F)(F)F
CCCCCOc1ccc(-c2nc(C)c(C(=O)O)[se]2)cc1C#N
CC[C@H](C)[C@H](N)C(=O)N[C@H](C(=O)N[C@@H](CC(C)C)C(=O)N[C@H](C(=O)N1CCC[C@H]1C(=O)N1CCC[C@H]1C(=O)NC[C@H](CC(=O)N[C@@H](Cc1ccccc1)C(=O)N[C@@H](CC(C)C)C(=O)O)Cc1ccccc1)C(C)C)[C@@H](C)CC
CSCC[C@@H]1NC(=O)[C@H](CC(=O)O)NC(=O)[C@H](CCCNC(=N)N)NC(=O)[C@H](C(C)C)NC(=O)CNC(=O)[C@@H](NC(=O)[C@H](Cc2cnc[nH]2)NC(=O)[C@H](Cc2c[nH]c3ccccc23)NC(=O)[C@H](CCCCN)NC(=O)[C@H](Cc2ccc(O)cc2)NC(=O)[C@H](Cc2ccc(O)cc2)NC(=O)[C@H](CO)NC(C)=O)CSSC[C@@H](C(=O)N[C@H](C(=O)N[C@@H](Cc2c[nH]c3ccccc23)C(=O)N[C@H](C(=O)N[C@@H](CCCCN)C(=O)N[C@@H](CO)C(N)=O)C(C)C)C(C)C)NC(=O)[C@H](CO)NC(=O)[C@H](CCSC)NC(=O)[C@H…
CC[C@H](C)[C@H](N)C(=O)N[C@H](C(=O)N[C@@H](CC(C)C)C(=O)N[C@H](C(=O)N1CCC[C@H]1C(=O)N1CCC[C@H]1C(=O)NC[C@@H](CC(=O)NC[C@H](CC(=O)N[C@@H](CC(C)C)C(=O)O)Cc1ccccc1)Cc1ccccc1)C(C)C)[C@@H](C)CC
CC1(C)SSC(C)(C)[C@@H](NC(=O)[C@@H](N)Cc2ccc(O)cc2)C(=O)NCC(=O)N[C@@H](Cc2ccccc2)C(=O)NNC(=O)[C@H](Cc2ccccc2)NC(=O)CNC(=O)[C@@H]1NC(=O)[C@@H](N)Cc1ccc(O)cc1
Cc1cc(C)nc(Nc2ncc(C(=O)NCC(=O)c3c(C)[nH]c4ccccc34)cn2)c1.Cl
BC(=O)O.BC(=O)O.CN(C)CCCCCCCCCCN(C)C
COC(=O)N[C@H](C(=O)N1CCC[C@H]1C(=O)Nc1ccc([C@@H]2CC[C@@H](c3ccc(NC(=O)[C@@H]4CCCN4C(=O)[C@@H](NC(=O)OC)[C@@H](C)OC)cc3)N2c2ccc(N3CC[Si](C)(C)CC3)c(F)c2)cc1)[C@@H](C)OC
Cl.Nc1ccc(-c2nc3ccc(C4=NCCN4)cc3s2)cc1.O
CC[C@H](C)[C@@H]1NC(=O)[C@H](CC(C)C)NC(=O)[C@H](Cc2ccccc2)NC(=O)C[C@H](Cc2ccccc2)CNC(=O)[C@@H]2CCCN2C(=O)[C@@H]2CCCN2C(=O)[C@H](C(C)C)NC(=O)[C@H](CC(C)C)NC(=O)[C@H]([C@@H](C)CC)NC1=O
CCCCCCNC(=O)C[N+](C)(CCO)CCC[N+](C)(CCO)CC(=O)NCCCCCC.O=C([O-])C(F)(F)F.O=C([O-])C(F)(F)F
CC[C@H](C)[C@@H]1NC(=O)[C@H](CCCCN)NC(=O)[C@@H]2CCCN2C(=O)[C@@H]2CSSC[C@@H]3NC(=O)[C@H](C)NC(=O)CNC(=O)[C@@H]4CCCN4C(=O)[C@@H]4CSSC[C@H](NC(=O)[C@H](Cc5ccc(O)cc5)NC(=O)CNC(=O)[C@H](CC(N)=O)NC(=O)CNC(=O)[C@H](CCC(N)=O)NC(=O)[C@H](CSSC[C@H](NC(=O)[C@H](CCCCN)NC(=O)[C@H](CCC(N)=O)NC(=O)[C@H](CC(C)C)NC1=O)C(=O)N[C@@H](CCCNC(=N)N)C(=O)N[C@@H](CCCNC(=N)N)C(=O)N[C@@H](CC(=O)O)C(=O)N[C@@H](CO)C(=O)N[C@@H…
CC[C@@H](C)[C@H](NC(=O)[C@H](C)NC(=O)[C@@H](NC(=O)[C@H](CO)NC(=O)[C@@H](NC(=O)[C@H](CCC(=O)O)NC(=O)[C@H](CO)NC(=O)[C@H](C)NC(=O)[C@H](CCC(=O)O)NC(=O)CCCCCCCCCCCCCCCCC(=O)O)[C@H](C)CC)[C@@H](C)O)C(=O)N[C@@H](CC(C)C)C(=O)NCC(=O)N[C@@H](CCCNC(=N)N)C(=O)N[C@@H](CC(C)C)C(=O)N[C@@H](CO)C(=O)N[C@@H](C)C(=O)N[C@@H](CCC(=O)O)C(=O)N[C@@H](CC(C)C)C(=O)N[C@@H](Cc1cnc[nH]1)C(=O)N[C@@H](CCC(=O)O)C(=O)N[C@@H](C…
Cl.N[C@]1(Cc2ccccc2)C[C@@H]1c1ccccc1
C[C@H](CCOS(=O)(=O)[O-])[C@H]1CC[C@H]2[C@@H]3[C@@H](OS(=O)(=O)[O-])C[C@@H]4C[C@H](O)CC[C@]4(C)[C@H]3CC[C@@]21C.[Na+].[Na+]
C[C@]1(O)CC[C@@H]([C@]2(C)Cc3c(O)ccc(C(=O)[O-])c3O2)C[C@H]1O.[Na+]
Cl.OC[C@H]1NC[C@@H](O)[C@@H]1O
CC(=O)N[C@@H](CC(=O)O)C(=O)N[C@@H](CCC(=O)O)C(=O)N[C@H](C(=O)N[C@@H](CCC(=O)O)C(=O)N[C@@H](CC1CCCCC1)C(=O)N[C@@H](CS)C(=O)NCCCc1ccccc1)C(c1ccccc1)c1ccccc1
CSCC[C@H](NC(=O)[C@H](CO)NC(=O)[C@H](Cc1ccc(O)cc1)NC(=O)[C@H](CO)NC(C)=O)C(=O)N[C@@H](CCC(=O)O)C(=O)N[C@@H](Cc1cnc[nH]1)C(=O)N[C@@H](Cc1ccccc1)C(=O)N[C@@H](CCCNC(=N)N)C(=O)N[C@@H](Cc1c[nH]c2ccccc12)C(=O)NCC(=O)N[C@@H](CCCCN)C(=O)N1CCC[C@H]1C(=O)N[C@H](C(N)=O)C(C)C
O=C(NCCC1CCNCC1)[C@H]1CCCN1C(=O)[C@@H]1CCCN1C(=O)CC(c1ccccc1)(c1ccccc1)c1ccccc1.O=C(O)C(F)(F)F
CC(C)C(N)C(=O)O[C@H]1[C@H](CO)O[C@H](n2ccc(N)nc2=O)[14C@@]1(C)O.Cl.Cl
C[N+]1(C)CCc2ccccc2C1Cc1ccc2ccccc2c1.[I-]
CCCN(NC(=O)[C@H]1CCCN1C(=O)[C@@H](NC(=O)[C@@H](NC(=O)[C@H](CC(=O)O)NC(=O)[C@H](CCC(=O)O)NC(=O)[C@@H](NC(=O)[C@H](CC(=O)O)NC(C)=O)[C@@H](C)O)C(C)C)C(C)C)C(=O)c1cc([N+](=O)[O-])cc([N+](=O)[O-])c1
COc1cc2c(c(OC)c1)C(Cc1ccc(OC)c(OC)c1)[N+](C)(C)CC2.[I-]
CN[C@@H](Cc1ccc(O)cc1)C(=O)NCC(=O)NCC(=O)N[C@H](Cc1ccccc1)C(=O)N(C)[C@@H](CC(C)C)C(=O)N[C@@H](CCCN=C(N)N)C(=O)N[C@@H](CCCN=C(N)N)C(=O)N[C@@H](CC(C)C)C(N)=O
COc1ccc(C[C@H]2NC(=O)CCSSC[C@@H](C(=O)N3CCC[C@@H]3C(=O)N[C@@H](CCCN=C(N)N)C(=O)NCC(N)=O)NC(=O)[C@H](CC(N)=O)NC(=O)[C@@H](CCC(N)=O)NC(=O)[C@H](Cc3ccccc3)NC2=O)cc1
COC1C(NC(C)=O)C(OC2C(C(=O)[O-])OC(OC3C(NC(C)=O)C(OC4C(C(=O)[O-])OC(C)C(OC(C)=O)C4O)OC(COC(C)=O)C3OS(=O)(=O)[O-])C(OC(C)=O)C2OC(C)=O)OC(COC(C)=O)C1OS(=O)(=O)[O-].[Na+].[Na+].[Na+].[Na+]
Cc1c2oc3c(C)c(OC(=O)C45CC6CC(CC(C6)C4)C5)cc(C(=O)N[C@@H]4C(=O)N[C@H](C(C)C)C(=O)N5CCC[C@@H]5C(=O)N(C)CC(=O)N(C)[C@@H](C(C)C)C(=O)O[C@@H]4C)c3nc-2c(C(=O)N[C@H]2C(=O)N[C@@H](C(C)C)C(=O)N3CCC[C@H]3C(=O)N(C)CC(=O)N(C)[C@H](C(C)C)C(=O)O[C@H]2C)c(N)c1=O
CC(C)[C@H](NC(=O)[C@H](CS)NC(=O)[C@H](Cc1ccc(O)cc1)NC(=O)[C@H](CCCCN)NC(=O)[C@H](Cc1c[nH]c2ccccc12)NC(=O)[C@H](Cc1ccccc1)NC(=O)[C@H](CS)NC(=O)[C@H](CC(=O)O)NC(=O)[C@H]1CCCN1)C(=O)O
CC(=O)N[C@@H](Cc1ccc(O)cc1)C(=O)N[C@@H](CS)C(=O)N[C@@H](CC(N)=O)C(=O)NCC(=O)N[C@@H](CCCCN)C(=O)N[C@@H](CCCN=C(N)N)C(=O)N[C@H](C(=O)N[C@@H](CS)C(=O)N[C@H](C(=O)N[C@@H](CS)C(=O)N[C@@H](CCCN=C(N)N)C(N)=O)C(C)C)C(C)C
CNC(=O)C[C@@H]1NC(=O)c2csc(n2)-c2ccc(-c3nc(COC(=O)N[C@@H](C)C(=O)O)cs3)nc2-c2csc(n2)-c2csc(n2)C(C(O)c2ccccc2)NC(=O)CNC(=O)c2nc(sc2COC)[C@H](C(C)C)NC(=O)c2nc1sc2C
CC1(C)SSC[C@H](C(=O)N[C@@H](CCCCN)C(=O)N[C@@H](CCCN=C(N)N)C(N)=O)NC(=O)[C@@H](Cc2ccccc2)NC(=O)[C@H](CO)NC(=O)CNC(=O)[C@H](Cc2cc(I)c(O)c(I)c2)NC(=O)[C@@H]1NC(=O)[C@@H](N)Cc1ccc(O)cc1
CO/N=C(\C(O)C(C)O)C(OC)C1Cc2cc3cc(OC4CC(OC(C)=O)C(OC5CC(O)C(OC)C(C)O5)C(C)O4)cc(O)c3c(O)c2C(=O)C1OC1CC(OC2CC(OC3CC(C)(O)C(OC(=O)C(C)C)C(C)O3)C(O)C(C)O2)C(O)C(C)O1
CC[C@H]1NC(=O)[C@H]([C@H](O)[C@H](C)CCCC(=O)OCCF)N(C)C(=O)[C@@H](C(C)C)N(C)C(=O)[C@H](CC(C)C)N(C)C(=O)[C@H](CC(C)C)N(C)C(=O)[C@H](C)NC(=O)[C@@H](C)NC(=O)[C@@H](CC(C)C)N(C)C(=O)[C@H](C(C)C)NC(=O)[C@H](CC(C)C)N(C)C(=O)CN(C)C1=O
CC(=O)Nc1ccc(C[C@H](NC(=O)[C@H](CO)NC(=O)[C@H](Cc2cccnc2)NC(=O)[C@@H](Cc2ccc(Cl)cc2)NC(=O)[C@@H](Cc2ccc3ccccc3c2)NC(C)=O)C(=O)N[C@H](Cc2ccc(NC(C)=O)cc2)C(=O)N[C@@H](CC(C)C)C(=O)N[C@@H](CCCCNC(C)C)C(=O)N2CCC[C@@H]2C(=O)N[C@H](C)C(N)=O)cc1
CN1C[C@H](NC(=O)[C@@H](N)CCC/N=C(\N)N[N+](=O)[O-])C[C@H]1C(N)=O.O=C(O)C(F)(F)F
CC(=O)N[C@H](C(=O)NCc1cccc(CN)c1)c1ccccc1.Cl
CC(C)[C@H](NC(=O)[C@H](CCCN=C(N)N)NC(=O)[C@H](CCCCN)NC(=O)CNC(=O)[C@H](CC(N)=O)NC(=O)[C@H](CS)NC(=O)[C@H](Cc1ccc(O)cc1)NC(=O)[C@H](CCCCN)NC(=O)[C@@H](N)CCCCN)C(=O)N[C@@H](CS)C(=O)N[C@H](C(=O)N[C@@H](CS)C(=O)N[C@@H](CCCN=C(N)N)C(N)=O)C(C)C
C[C@H](c1nc(-c2ccc(Cl)cc2Cl)co1)[C@H](N)C(=O)N1CCCC1.O=C(O)C(F)(F)F
CC(C)C(=O)N[C@@H]1[C@@H](N=[N+]=[N-])C=C(C(=O)[O-])O[C@H]1[C@H](O)[C@H](O)CO.[Na+]
CC[C@H](C)[C@H](NC(=O)[C@H](CCCN=C(N)N)NC(=O)[C@H](CCCN=C(N)N)NC(=O)[C@H](CC(C)C)NC(=O)[C@H](Cc1ccccc1)NC(=O)CNC(=O)CNOC(=O)CCc1ccc(O)cc1)C(=O)N[C@@H](CCCN=C(N)N)C(=O)N1CCC[C@H]1C(=O)N[C@@H](CCCCN)C(N)=O
CSCC[C@H](NC(=O)[C@H](CC(=O)O)NC(=O)[C@H](CCCCN)NC(=O)[C@@H](N)CCc1ccccc1)C(=O)N[C@@H](CCC(N)=O)C(=O)N[C@@H](CC(C)C)C(=O)NCC(=O)N[C@@H](CCCN=C(N)N)C(=O)O
CC[C@@H](C)[C@H](NC(=O)[C@H](Cc1ccc(C(F)(F)F)cc1)NC(=O)[C@@H](NC(=O)[C@H](CCCN=C(N)N)NC(=O)CN)C(C)C)C(=O)N[C@@H](Cc1c[nH]cn1)C(=O)N1CCC[C@H]1C(=O)N[C@@H](Cc1ccccc1)C(=O)O
COc1ccc(CC2c3c(ccc(OC)c3OC)CC[N+]2(C)C)cc1OC.[I-]
CC(=O)N[C@@H]1[C@@H](N=[N+]=[N-])C=C(C(=O)[O-])O[C@H]1[C@H](O)[C@H](O)CO.[Na+]
C[C@H](c1nc(-c2ccc(NS(C)(=O)=O)cc2Cl)no1)[C@H](N)C(=O)N1CC[C@@H](F)C1.O=C(O)C(F)(F)F
C[C@H]1CC[C@@]2(OC1)O[C@H]1CC3[C@@H]4CC=C5C[C@@H](O[C@@H]6O[C@H](CO)[C@@H](O[C@H]7O[C@H](C)[C@@H](OCCNC(=O)C(F)(F)F)[C@H](O)[C@@H]7O)[C@H](O)[C@H]6O[C@H]6O[C@H](C)[C@@H](O)[C@H](O)[C@@H]6O)CC[C@]5(C)[C@H]4CC[C@]3(C)[C@H]1[C@@H]2C
CCOc1ccc(NCCCn2c3c(c4ccccc42)CCNC3)cc1.O=C(O)C(F)(F)F
Cc1ccc(S(=O)(=O)NCc2cccc(CN)c2)cc1.Cl
CC(C)C[C@H](NC(=O)[C@H](CC(N)=O)NC(=O)[C@H](CCC(N)=O)NC(=O)[C@H](CC(C)C)NC(=O)[C@@H](NC(=O)CNC(=O)[C@H](CCC(N)=O)NC(=O)[C@@H](N)Cc1ccccc1)C(C)C)C(=O)N[C@@H](CCCN=C(N)N)C(=O)N[C@@H](Cc1ccccc1)C(=O)N[C@H](C(=O)N[C@@H](Cc1ccccc1)C(=O)O)C(C)C
I.Nc1nc2c(s1)Cc1ccccc1-2
CCCCOc1cccc(C2Oc3cc(-c4cnc([C@@H]5C[C@@H](F)CN5C(=O)[C@@H](NC(=O)OC)C(C)C)[nH]4)cc(F)c3-c3cc4cc(-c5cnc([C@@H]6C[C@@H](F)CN6C(=O)[C@@H](NC(=O)OC)C(C)C)[nH]5)ccc4n32)c1
CC[C@H](C)[C@H](NC(=O)[C@@H]1CCCN1C(=O)[C@H](CCCNC(=N)N)NC(=O)[C@@H]1CCCN1C(=O)[C@H](Cc1cnc[nH]1)NC(=O)[C@H](CO)NC(=O)[C@@H](NC(=O)[C@@H]1CCCN1C(=O)[C@H](CCCNC(=N)N)NC(=O)[C@@H]1CCCN1C(=O)[C@H](CO)NC(=O)[C@H](Cc1ccc(O)cc1)NC(=O)[C@@H]1CCCN1C(=O)[C@H](CCCNC(=N)N)NC(=O)[C@@H]1CCCN1C(=O)[C@H](CCCNC(=N)N)NC(=O)CCCCCNC(=O)[C@@H](N)CCCNC(=N)N)[C@@H](C)O)C(=O)N[C@@H](CCCNC(=N)N)C(=O)N[C@H](C(=O)N[C@@H](…
Cl.N=C(N)NCCNc1c2c(c(NCCCN)c3sccc13)C(=O)c1ccccc1C2=O
COc1ccc(Cl)cc1S(=O)(=O)N1CCC(OC(=O)N[C@@H](CC(C)C)C(=O)N[C@@H](CCCNC(=N)N)C(=O)c2nc3ccccc3s2)CC1.O=C(O)C(F)(F)F
C[C@@H]1O[C@@H](O[C@H]2[C@H](O[C@H]3CO[C@@H](O[C@H]4CC[C@@]5(C)[C@@H](CC[C@]6(C)[C@@H]5CC[C@]57OC[C@@]8(CC[C@](C)(C=O)C[C@H]85)[C@H](O)C[C@]76C)C4(C)C)[C@H](O[C@@H]4O[C@H](CO)[C@@H](O)[C@H](O)[C@H]4O)[C@H]3O)O[C@H](CO)[C@@H](O)[C@@H]2O)[C@H](O)[C@H](O)[C@H]1O
CS(=O)(=O)[O-].O=C(CCc1cc(O)c(O)c(O)c1)NCCCCCCCCCC[P+](c1ccccc1)(c1ccccc1)c1ccccc1
BP(=O)(OC[C@H]1O[C@@H](n2cc(OC)c(=O)[nH]c2=O)[C@H](O)[C@@H]1O)OP(=O)(O)O
CC(C)CCOc1c2cc(CCC(=O)NCCN(C)C)cc1Cc1cc(CCC(=O)NCCN(C)C)cc(c1OCCC(C)C)Cc1cc(CCC(=O)NCCN(C)C)cc(c1OCCC(C)C)Cc1cc(CCC(=O)NCCN(C)C)cc(c1OCCC(C)C)C2
CCC(C)CCCCC(=O)N[C@@H](CCN)C(=O)N[C@H](C(=O)N[C@@H](CCN)C(=O)N[C@H]1CCNC(=O)[C@H]([C@@H](C)O)NC(=O)[C@H](CCN)NC(=O)[C@H](CCN)NC(=O)[C@H](CC(C)C)NC(=O)[C@@H](CC(C)C)NC(=O)[C@H](CCN)NC1=O)[C@@H](C)O
C[C@H](Nc1c(-c2c(F)cc(OCCCN(C)C)cc2F)c(Cl)nc2ncnn12)C(F)(F)F.Cl
CC[C@H](C)[C@@H]1NC(=O)[C@H](CCCCN)NC(=O)[C@H]([C@@H](C)CC)NC(=O)[C@@H](N)CSSC[C@@H](C(=O)N[C@@H](CCC(N)=O)C(=O)N[C@@H](CC(C)C)C(=O)N[C@@H](CO)C(=O)N[C@@H](CCCNC(=N)N)C(=O)N[C@@H](CC(C)C)C(N)=O)NC(=O)[C@H](Cc2ccccc2)NC(=O)[C@H](CC(C)C)NC(=O)CNC1=O
CCN(CCCSc1nnc(-c2ccccc2)n1C)CC1CC1c1cc(F)ccc1OCCF.Cl
CSCC[C@@H]1NC(=O)CNC(=O)[C@@H](NC(=O)[C@H](Cc2ccccc2)NC(=O)[C@H](Cc2c[nH]c3ccccc23)NC(=O)[C@H](CCCCN)NC(=O)[C@H](CC(=O)O)NC(=O)[C@H](CCCNC(=N)N)NC(=O)[C@H](CO)NC(C)=O)CSSC[C@@H](C(=O)N[C@H](C(=O)N[C@@H](Cc2c[nH]c3ccccc23)C(=O)N[C@H](C(=O)N[C@@H](CCCCN)C(=O)N[C@@H](Cc2ccccc2)C(N)=O)C(C)C)C(C)C)NC(=O)[C@H](CO)NC(=O)[C@H](CCSC)NC(=O)[C@H]([C@@H](C)O)NC(=O)CNC(=O)[C@H](CCCCN)NC(=O)[C@H](CCSC)NC(=O)[C…
CCC12CCN(CC1)Cc1c([nH]c3ccccc13)C2=O.O=S(=O)(O)O
CSCC[C@H](NC(=O)[C@H](CCC(=O)O)NC(=O)[C@H](Cc1c[nH]c2ccccc12)NC(=O)[C@H](CO)NC(=O)[C@H](CCCNC(=N)N)NC(=O)[C@H](CCCCN)NC(=O)[C@H](Cc1cnc[nH]1)NC(=O)[C@@H](NC(=O)[C@H](Cc1cnc[nH]1)NC(=O)[C@H](CC(C)C)NC(=O)[C@H](CCC(N)=O)NC(=O)[C@@H](NC(=O)[C@H](Cc1ccccc1)NC(=O)[C@H](Cc1c[nH]c2ccccc12)NC(=O)[C@@H]1CCCN1C(=O)[C@H](Cc1c[nH]c2ccccc12)NC(=O)[C@H](CO)NC(=O)[C@H](C)NC(=O)[C@H](Cc1ccc(O)cc1)NC(=O)CNC(C)=O)…
CC(C)C[C@@H]1NC(=O)[C@H](CCCN)NC(=O)[C@H](C(C)C)NC(=O)[C@@H]2C[C@@H](N[C@@H](Cc3ccccc3)C(=O)O)CN2C(=O)[C@@H](Cc2ccccc2)NC(=O)[C@H](CC(C)C)NC(=O)[C@@H](CCCN)NC(=O)[C@H](C(C)C)NC(=O)[C@@H]2C[C@@H](N[C@@H](Cc3ccccc3)C(=O)O)CN2C(=O)[C@@H](Cc2ccccc2)NC1=O
CCN(CCCCCC(=O)Nc1ccc(Cc2ccc(NC(=O)CCCCCN(CC)Cc3ccccc3OC)cc2)cc1)Cc1ccccc1OC.O=C(O)C(=O)O
CC[C@H](C)[C@H](NC(=O)[C@H](CCC(N)=O)NC(=O)[C@@H](NC(=O)[C@H](CCCCN)NC(=O)[C@@H](NC(=O)[C@H](Cc1c[nH]c2ccccc12)NC(=O)[C@H](CCCNC(=N)N)NC(=O)[C@H](Cc1ccccc1)NC(=O)[C@H](Cc1ccc(O)cc1)NC(=O)[C@@H](N)Cc1c[nH]c2ccccc12)[C@@H](C)CC)[C@@H](C)CC)C(=O)N[C@@H](Cc1c[nH]c2ccccc12)C(=O)N[C@@H](CO)C(=O)N[C@@H](CCCCN)C(=O)N[C@@H](CC(C)C)C(=O)N[C@@H](CCCNC(=N)N)C(=O)N[C@@H](CC(C)C)C(N)=O
CCCN1CCc2cccc3c2[C@@H]1Cc1ccc(O)c(O)c1-3.CN1CCc2cccc3c2[C@H]1Cc1ccc(O)c(O)c1-3
Cl.Cn1nccc1-c1ccc(C(=O)N[C@H]2CNCC[C@@H]2c2cccc(F)c2)c(F)c1
CC[C@H](C)[C@H](NC(=O)[C@H](CC(C)C)NC(=O)[C@H](CCCCN)NC(=O)[C@H](CC(N)=O)NC(=O)[C@H](Cc1cnc[nH]1)NC(=O)[C@H](CCCNC(=N)N)NC(=O)[C@H](Cc1ccccc1)NC(=O)[C@@H](NC(=O)[C@H](Cc1ccccc1)NC(=O)[C@@H](NC(=O)[C@@H](NC(=O)[C@@H](NC(=O)[C@H](CCCCN)NC(=O)[C@@H](NC(=O)[C@H](CS)NC(=O)CNC(=O)[C@H](CCCNC(=N)N)NC(=O)CNC(=O)[C@H](CO)NC(=O)[C@H](CCCCN)NC(=O)[C@H](CCCCN)NC(C)=O)[C@@H](C)O)C(C)C)[C@@H](C)CC)C(C)C)[C@@H]…
CC[C@H](C)[C@H](NC(=O)[C@H](CC(=O)O)NC(=O)[C@@H]1CCCN1C(=O)[C@H](Cc1c[nH]c2ccccc12)NC(=O)[C@H](CCSC)NC(=O)[C@@H](NC(=O)[C@H](Cc1c[nH]c2ccccc12)NC(=O)[C@H](Cc1ccccc1)NC(=O)[C@H](Cc1ccc(O)cc1)NC(=O)[C@H](CCCNC(=N)N)NC(=O)[C@@H]1CCCN1C(=O)[C@H](Cc1cnc[nH]1)NC(=O)[C@@H](NC(=O)[C@H](CCC(N)=O)NC(=O)[C@H](Cc1c[nH]c2ccccc12)NC(=O)[C@@H](NC(=O)CNC(=O)[C@H](CO)NC(=O)[C@H](CCCCN)NC(=O)[C@H](CCCCN)NC(C)=O)C(…
CSCC[C@H](NC(=O)[C@H](CCC(=O)O)NC(=O)[C@H](Cc1c[nH]c2ccccc12)NC(=O)[C@H](CO)NC(=O)[C@H](CCCNC(=N)N)NC(=O)[C@H](CCCCN)NC(=O)[C@H](CC(C)C)NC(=O)[C@@H](NC(=O)[C@H](Cc1cnc[nH]1)NC(=O)[C@H](CC(C)C)NC(=O)[C@H](CCC(N)=O)NC(=O)[C@@H](NC(=O)[C@H](Cc1ccccc1)NC(=O)[C@H](Cc1c[nH]c2ccccc12)NC(=O)[C@@H]1CCCN1C(=O)[C@H](Cc1ccccc1)NC(=O)[C@H](CO)NC(=O)[C@H](C)NC(=O)[C@H](Cc1ccc(O)cc1)NC(=O)CNC(C)=O)C(C)C)C(C)C)C…
CC[C@H](C)[C@H](NC(=O)CNC(=O)[C@H](Cc1ccc(O)cc1)NC(=O)CNC(=O)[C@H](C)NC(=O)[C@H](CC(C)C)NC(=O)[C@@H](N)CCC(=O)O)C(=O)N[C@@H](CC(C)C)C(=O)N[C@H](C(=O)N[C@H](C(=O)O)C(C)C)[C@@H](C)O
CCCN1CCc2cccc3c2[C@@H]1Cc1ccc(O)c(O)c1-3.CCCN1CCc2cccc3c2[C@H]1Cc1ccc(O)c(O)c1-3
Cc1cccc2sc3nc(/C=C4/C(=O)N5C(C(=O)[O-])=CS[C@H]45)cn3c12.[Na+]
CCc1c(O)c(O)cc[n+]1[C@@H](CO)C(C)C.[Cl-]
Cl.Cl.N=C(N)Nc1ccc2c(c1)Cc1ccc(NC3=NCCN3)cc1-2
C=CB(Oc1cccc2cccnc12)c1ccc(F)c(Cl)c1
CC(=O)Nc1cc(C(=O)Nc2cn(C)c(C(=O)Nc3cc(C(=O)Nc4cc(C(=O)NCCCC(=O)Nc5cn(C)c(C(=O)Nc6cn(C)c(C(=O)NCCC(=O)Nc7cc(C(=O)NCCC(=O)NCCCN(C)C)n(C)c7)n6)n5)n(C)c4)n(C)c3)n2)n(C)c1
NS(=O)(=O)c1nnc(NC(=O)CN(CCN(CCN(CC(=O)O)CC(=O)Nc2nnc(S(N)(=O)=O)s2)CC(=O)[O-])CC(=O)[O-])s1.[Zn+2]
Cc1sc2nc1C(=O)N[C@@H]([C@H](O)c1ccccc1)c1nc(cs1)C(=O)N[C@@H](Cc1ccc(O)cc1)C(=O)NCC(=O)N1C[C@H](O)[C@H](C)[C@H]1c1nc(cs1)-c1nc(cs1)-c1nc(-c3nc(C(=O)N[C@H]4CC[C@H](C(=O)O)CC4)cs3)ccc1-c1nc(cs1)C(=O)N[C@H]2CC(N)=O
CC[C@H](C)[C@@H]1NC(=O)[C@@H]2CCCN2C(=O)[C@@H]2CCCN2C(=O)[C@H]([C@@H](C)CC)NC(=O)[C@H](CO)NC(=O)[C@H](Cc2ccc(O)cc2)NC(=O)[C@H]([C@@H](C)O)NC(=O)[C@@H]2CSSC[C@H](NC1=O)C(=O)N[C@@H](Cc1ccccc1)C(=O)N1CCC[C@H]1C(=O)N[C@@H](CC(=O)O)C(=O)NCC(=O)N[C@@H](CCCNC(=N)N)C(=O)N2
CC[C@H](C)[C@H](NC(=O)[C@H](CCCCN)NC(=O)[C@H](CC(=O)O)NC(=O)[C@@H]1CCCN1C(=O)[C@H](CS)NC(=O)[C@H](CCSC)NC(=O)[C@H](Cc1ccccc1)NC(=O)[C@H](CCC(=O)O)NC(=O)[C@H](CC(N)=O)NC(=O)[C@H](CO)NC(=O)[C@@H]1CCCN1C(=O)[C@@H](N)CS)C(=O)N[C@@H](CS)C(=O)N[C@@H](Cc1ccccc1)C(=O)N1CCC[C@H]1C(=O)N[C@@H](CC(C)C)C(=O)N[C@@H](CO)C(=O)N[C@@H](Cc1ccccc1)C(=O)N[C@@H](CC(C)C)C(=O)N[C@@H](CS)C(=O)N[C@@H](CC(=O)O)C(=O)NCC(=O)…
[Br-].[Br-].c1ccc2c(c1)ccc[n+]2CCCCCCCCCC[n+]1cccc2ccccc21
CC[C@H](C)[C@H](NC(=O)[C@H](CCCNC(=N)N)NC(=O)[C@@H](NC(=O)[C@H](C)NC(=O)[C@@H](NC(=O)[C@@H](NC(=O)[C@H](CC(C)C)NC(=O)[C@H](CCCNC(=N)N)NC(=O)[C@@H](N)C(C)C)[C@@H](C)CC)C(C)C)C(C)C)C(=O)N[C@@H](Cc1c[nH]c2ccccc12)C(=O)N[C@@H](CCCCNC(=N)N)C(=O)N[C@@H](CCCNC(=N)N)C(N)=O
CCCCCCCCOc1ccc2cc(C(=O)N[C@@H]3C[C@@H](O)[C@@H](O)NC(=O)[C@@H]4[C@@H](O)[C@@H](C)CN4C(=O)[C@H]([C@H](O)CC(N)=O)NC(=O)[C@H]([C@H](O)[C@@H](O)c4ccc(O)c(OS(=O)(=O)O)c4)NC(=O)[C@@H]4C[C@@H](O)CN4C(=O)C([C@@H](C)O)NC3=O)ccc2c1
C1COCCN1.COc1ccc(-c2c(C#N)c(S)[nH]c(=S)c2C#N)cc1.O
Cc1cc(F)ccc1B(O)O
CC[C@H](C)[C@H](NC(=O)[C@H](CCCNC(=N)N)NC(=O)[C@H](CCCNC(=N)N)NC(=O)[C@H](CO)NC(=O)[C@H](Cc1ccc(O)cc1)NC(=O)[C@H](CCCNC(=N)N)NC(=O)[C@H](CCCNC(=N)N)NC(=O)[C@H](CCCNC(=N)N)NC(=O)[C@H](CCCNC(=N)N)NC(=O)[C@H](CC(=O)O)NC(=O)[C@H](Cc1ccc(O)cc1)NC(=O)[C@@H]1CCCN1C(=O)[C@H](CO)NC(=O)[C@H](CCCNC(=N)N)NC(=O)[C@@H]1CSSC[C@H](NC(=O)[C@@H](N)[C@@H](C)O)C(=O)N[C@@H](CCCNC(=N)N)C(=O)N[C@@H](CO)C(=O)N[C@@H](CO)…
CN(C)c1cc(O)c2nc3ccc(=[N+](C)C)cc-3oc2c1.[Cl-]
CC(=O)N[C@@H](CS)C(=O)N[C@@H](CCC(N)=O)C(=O)N[C@H](C(=O)N[C@@H](Cc1c[nH]c2ccccc12)C(=O)N[C@@H](CCC(N)=O)C(=O)N[C@@H](CS)C(=O)N[C@@H](Cc1ccc(O)cc1)C(=O)N[C@@H](Cc1c[nH]c2ccccc12)C(=O)NC(C)(C)C(=O)N[C@@H](CCC(=O)O)C(=O)N[C@@H](CC(N)=O)C(=O)NCC(N)=O)[C@@H](C)O
CCCCCCOc1ccc(N2CCN(c3ccc(C(=O)N[C@H]4C[C@@H](O)[C@@H](O)NC(=O)[C@@H]5[C@@H](O)[C@@H](C)CN5C(=O)[C@H]([C@H](O)CC(N)=O)NC(=O)[C@H]([C@H](O)[C@@H](O)c5ccc(O)c(OS(=O)(=O)O)c5)NC(=O)[C@@H]5C[C@@H](O)CN5C(=O)C([C@@H](C)O)NC4=O)cc3)CC2)cc1
COC(=O)C(Cc1cn(C(=O)OC(C)(C)C)c2ccc(B3OC(C)(C)C(C)(C)O3)cc12)N(C(=O)OC(C)(C)C)C(=O)OC(C)(C)C
Cn1c(=O)cc(N2CCC[C@@H](N)C2)n(Cc2ccccc2C#N)c1=O.O=C(O)c1ccccc1
Cl.O=C(O)CNc1cccc(CN(Cc2ccc(-c3ccc(F)cc3)cc2)S(=O)(=O)c2cccnc2)n1
C[C@@H]1O[C@@H](O[C@@H]2C(OC(=O)[C@]34CCC(C)(C)C[C@H]3C3=CC[C@@H]5[C@@]6(C)CC[C@H](O[C@@H]7O[C@@H](C)[C@H](OC8OC[C@@H](O)[C@H](O)[C@H]8O)[C@@H](O)[C@H]7O)C(C)(C)[C@@H]6CC[C@@]5(C)[C@]3(C)C[C@H]4O)OC[C@@H](O)[C@H]2O)[C@H](O)[C@H](O)[C@H]1O[C@@H]1O[C@H](CO)[C@@H](O)[C@H](O)[C@H]1O
COc1ccccc1/C=C/C(=O)c1ccc(OCCCN2CCCC2)cc1.Cl
CC[C@H](C)[C@@H](NC(=O)[C@H](Cc1ccccc1)NC(=O)[C@H](CCCCN)NC(=O)[C@@H](NC(=O)[C@H](Cc1ccccc1)NC(=O)[C@H](CCC(N)=O)NC(=O)[C@H](CCCCN)NC(=O)[C@@H](N)CC(C)C)C(C)C)C(=O)N[C@@H](Cc1cnc[nH]1)C(=O)N[C@@H](CCCNC(=N)N)C(=O)N[C@@H](Cc1ccccc1)C(N)=O
CC(=O)O[C@H]1C(=O)[C@]2(C)[C@@H](O)C[C@H]3OC[C@@]3(OC(C)=O)[C@H]2[C@H](OCc2ccccc2)[C@]2(O)C[C@H](OC(=O)[C@H](OC(=O)CCC(=O)Oc3ccc4c(C)cc(=O)oc4c3)[C@@H](NCc3ccccc3)c3ccccc3)C(C)=C1C2(C)C
CSCC[C@H](NC(=O)[C@H](CCC(=O)O)NC(=O)[C@H](Cc1c[nH]c2ccccc12)NC(=O)[C@H](CO)NC(=O)[C@H](CCCNC(=N)N)NC(=O)[C@H](CCCCN)NC(=O)[C@H](Cc1cnc[nH]1)NC(=O)[C@@H](NC(=O)[C@H](Cc1cnc[nH]1)NC(=O)[C@H](CC(C)C)NC(=O)[C@H](CCC(N)=O)NC(=O)[C@@H](NC(=O)[C@H](Cc1ccccc1)NC(=O)[C@H](Cc1c[nH]c2ccccc12)NC(=O)[C@@H]1CCCN1C(=O)[C@H](Cc1ccccc1)NC(=O)[C@H](CO)NC(=O)[C@H](CCC(=O)O)NC(=O)[C@H](Cc1ccc(O)cc1)NC(=O)CNC(C)=O)C…
CC(=O)N[C@@H](CS)C(=O)N[C@@H](CCCNC(=N)N)C(=O)N[C@@H](CC(=O)O)C(=O)N[C@@H](Cc1c[nH]c2ccccc12)C(=O)N[C@@H](CCC(N)=O)C(=O)N[C@@H](CS)C(=O)N[C@@H](Cc1ccc(O)cc1)C(=O)N[C@@H](Cc1c[nH]c2ccccc12)C(=O)N[C@@H](CCCNC(=N)N)C(=O)N[C@H](CCCCN)C(=O)N[C@@H](Cc1ccccc1)C(=O)NCC(=O)NCCOCCC(=O)N[C@H](CCCCN)C(N)=O
Cl.NCCCNC(=O)c1ccc(Oc2ccccc2)cc1
CC(C)C[C@H](NC(=O)[C@H](C)NC(=O)[C@H](C)NC(=O)[C@@H](NC(=O)[C@H](CO)NC(=O)[C@H](CC(C)C)NC(=O)[C@H](CCC(=O)O)NC(=O)[C@H](CO)NC(=O)[C@H](C)NC(=O)[C@H](CCC(=O)O)NC(=O)CCCCCCCCCCC(=O)O)[C@@H](C)O)C(=O)NCC(=O)N[C@@H](CCCNC(=N)N)C(=O)N[C@@H](CC(C)C)C(=O)N[C@@H](CO)C(=O)N[C@@H](C)C(=O)N[C@@H](CCC(=O)O)C(=O)N[C@@H](CC(C)C)C(=O)N[C@@H](Cc1cnc[nH]1)C(=O)N[C@@H](CCC(=O)O)C(=O)N[C@@H](CC(C)C)C(=O)N[C@@H](C)C…
Br.Cn1cc(-c2nn3cc(-c4ccc(C(F)(F)F)cc4)nc3s2)c2cc(Br)ccc21
Cl.NCCCOc1cccc(Oc2ccccc2)c1
CCc1cc(-c2ccc(N(C)C)cc2)cc(-c2ccc(N(C)C)cc2)[s+]1.[I-]
O=C(Nc1ccc2c(c1)OCO2)[C@@H]1[C@H](c2ccc(Cl)cc2)OC2(C(=O)c3ccccc3C2=O)[C@@H]1C(=O)[O-].[Na+]
CC(C)n1c(CC[C@@H](O)C[C@@H](O)CC(=O)[O-])c(-c2ccc(F)cc2)c2c1C(=O)N(c1ccccc1)Cc1ccccc1-2.[Na+]
COc1ccc(C(CN)c2ccccc2)c2ccccc12.Cl
CN(C)c1ccc(-c2cc(-c3ccc(N(C)C)cc3)[s+]c(C(C)(C)C)c2)cc1.[I-]
CSCC[C@H](NC(=O)[C@H](CCC(=O)O)NC(=O)[C@H](CCCCN)NC(=O)[C@H](CO)NC(=O)[C@H](CCCNC(=N)N)NC(=O)[C@H](CCCCN)NC(=O)[C@H](CO)NC(=O)[C@@H](NC(=O)[C@H](Cc1cnc[nH]1)NC(=O)[C@H](CC(C)C)NC(=O)[C@H](CCC(N)=O)NC(=O)[C@@H](NC(=O)[C@H](C)NC(=O)[C@H](CC(C)C)NC(=O)[C@@H]1CCCN1C(=O)[C@H](Cc1ccccc1)NC(=O)[C@H](CO)NC(=O)[C@H](C)NC(=O)[C@H](Cc1ccc(O)cc1)NC(=O)CNC(=O)[C@H](CO)NC(C)=O)C(C)C)C(C)C)C(=O)N[C@@H](C)C(=O)N…
COc1cc(-c2ccccc2)cc(S(=O)(=O)c2ccc(CN)s2)c1.Cl
CNC(=S)N/N=C/c1ncccc1NC.Cl
N#Cc1ccc(N2CC[C@H](c3cc(F)c(F)cc3F)[C@@H](N)C2)nc1.O=C(O)C(F)(F)F
Nc1nc(CCNC(=O)c2ccc(COc3ccccc3-c3csc(N)n3)cc2)cs1.O=C(O)C(F)(F)F.O=C(O)C(F)(F)F
COc1cccc(C(=O)Nc2ccc(C(=N)N)c(Cl)c2)c1O.O=CO
O=C(CC[P+](c1ccccc1)(c1ccccc1)c1ccccc1)Nc1ccc([As]2SCCCS2)cc1.[Cl-]
N[C@H](CN1C[C@H](CCCB(O)O)[C@](N)(C(=O)O)C1)c1ccccc1
CCCCCC(=O)N[C@@H](Cc1ccccc1)C(=O)N[C@@H](CCC(N)=O)C(=O)N[C@@H](CO)C(=O)N[C@@H](CCCCN)C(=O)N1CCC[C@@H]1C(=O)N[C@@H](CSCNC(C)=O)C(=O)N[C@H](C(=O)N[C@@H](Cc1cnc[nH]1)C(=O)N[C@H](C(=O)N[C@@H](CC(=O)O)C(=O)N[C@H](C)C(=O)N[C@@H](Cc1ccc(O)cc1)C(=O)N[C@@H](Cc1ccccc1)C(=O)N[C@@H](CCC(=O)O)C(=O)N[C@@H](CCCNC(=N)N)C(=O)N[C@@H](CC(C)C)C(=O)NC(C)(C)C(=O)N[C@@H](C)C(=O)N[C@@H](CCCCN)C(=O)N[C@@H](CC(C)C)C(N)=O)…
CSc1sc(C(=O)N2CCC3(CC2)COc2ccc(CN)cc23)cc1-c1cccc2c1COB2O
CC(=O)N[C@@H](CS)C(=O)N[C@@H](CCC(N)=O)C(=O)N[C@H](C(=O)N[C@@H](Cc1c[nH]c2ccccc12)C(=O)N[C@@H](CCC(N)=O)C(=O)N[C@@H](CS)C(=O)N[C@@H](Cc1ccc(O)cc1)C(=O)N[C@@H](Cc1c[nH]c2ccccc12)C(=O)N[C@@H](CCC(C)C)C(=O)N[C@@H](CCC(=O)O)C(=O)N[C@@H](CC(N)=O)C(=O)NCC(=O)N[C@@H](CCCNC(=N)N)C(N)=O)[C@@H](C)O
N[C@H]1CN(c2ccc3ncnc(C4CC4)c3n2)CC[C@@H]1c1cc(F)c(F)cc1F.O=C(O)C(F)(F)F
Cl.Cn1cccc1-c1nc2cc(C(=N)N)ccc2[nH]1
Cl.NCc1cc(Oc2cccc(C(=O)NC3(CO)CC3)c2)nc(C(F)(F)F)c1
CCC(C)C(CO)NC(=O)[C@@H]1N[C@@H]([C@H](NC(=O)Cc2ccccc2)C(=O)NCc2ccccc2)SC1(C)C.CO
CC(C)[C@H]1C(=O)OC[C@@H](NC(=O)c2cnc3ccccc3n2)C(=O)N[C@@H](C)C(=O)N(C)[C@@H](CS)C(=O)N(C)[C@@H](C(C)C)C(=O)OC[C@@H](NC(=O)c2cnc3ccccc3n2)C(=O)N[C@@H](C)C(=O)N(C)[C@@H](CS)C(=O)N1C
CC(=O)N[C@@H](Cc1ccccc1)C(=O)N[C@@H](CCC(N)=O)C(=O)N[C@@H](CO)C(=O)N[C@@H](CCCCN)C(=O)N1CCC[C@@H]1C(=O)N[C@@H](CC(N)=O)C(=O)N[C@H](C(=O)N[C@@H](Cc1cnc[nH]1)C(=O)N[C@H](C(=O)N[C@@H](CC(=O)O)C(=O)NCC(=O)N[C@@H](Cc1ccc(O)cc1)C(=O)N[C@@H](Cc1ccccc1)C(=O)N[C@@H](CCC(=O)O)C(=O)N[C@@H](CCCNC(=N)N)C(=O)N[C@@H](CC(C)C)C(=O)NC(C)(C)C(=O)N[C@@H](C)C(=O)N[C@@H](CCCCN)C(=O)N[C@@H](CC(C)C)C(N)=O)C(C)C)c1ccccc1
Cl.O=C(O)CNc1cccc(CN(Cc2ccc(C(F)(F)F)cc2)S(=O)(=O)c2cccnc2)n1
Cl.NCc1cc(Oc2cccc(C(=O)N3CCc4ccccc4C3)c2)nc(C(F)(F)F)c1
CCCOc1ccc(Cc2ccccc2)cc1CNC(=O)[C@@H](N)Cc1c(C)cc(O)cc1C.O=C(O)C(F)(F)F
CN1CCc2nc(NC3CC3)c(N3CCC([C@H](F)c4ccc(F)cc4F)CC3)nc2C1.O=C(O)C(F)(F)F
C[n+]1ccc(-c2c3nc(c(-c4ccc(C(=O)O)cc4)c4ccc([nH]4)c(-c4cc[n+](C)cc4)c4nc(c(-c5ccc(C(=O)O)cc5)c5ccc2[nH]5)C=C4)C=C3)cc1.I.[I-].[I-]
CC(=O)N[C@H]1CCSC[C@@H](C(=O)N[C@@H](Cc2ccc(O)c(C(C)(C)C)c2)C(=O)N[C@@H](Cc2c[nH]c3ccccc23)C(=O)N[C@@](C)(CCCCN)C(=O)N[C@@H](CCC(=O)O)C(=O)N[C@@H](CC(N)=O)C(=O)NCC(N)=O)NC(=O)[C@H](CCC(N)=O)NC(=O)[C@H](Cc2c[nH]c3ccccc23)NC(=O)[C@H]([C@@H](C)O)NC(=O)[C@H](CCC(N)=O)NC1=O
CC(=O)N[C@@H](CS)C(=O)N[C@@H](CCC(N)=O)C(=O)N[C@H](C(=O)N[C@@H](Cc1c[nH]c2ccccc12)C(=O)N[C@@H](CCC(N)=O)C(=O)N[C@@H](CS)C(=O)N[C@@H](Cc1cnc[nH]1)C(=O)N[C@@H](Cc1c[nH]c2ccccc12)C(=O)N[C@@H](CCC(C)C)C(=O)N[C@@H](CCC(=O)O)C(=O)N[C@@H](CC(N)=O)C(=O)NCC(N)=O)[C@@H](C)O
C=CC1C[N+]2(CC(=O)c3ccc(OC)cc3)CCC1CC2[C@H](O)c1ccnc2ccc(OC)cc12.[Br-]
CCN(CC)C(C)CCCNc1nccc(NCc2ccc(Cl)cc2Cl)n1.N
Br.Cc1c(CCO)sc[n+]1CCCCCCCCCCCCC(=N)N.[Br-]
CC[C@H](C)[C@H](NC(=O)[C@H](CCC(N)=O)NC(=O)[C@H](Cc1cnc[nH]1)NC(=O)[C@H](C)NC(=O)[C@H](CC(C)C)NC(=O)[C@H](CCCCN)NC(=O)[C@H](CCC(N)=O)NC(=O)[C@@H](NC(=O)[C@@H](NC(=O)[C@@H]1CSSC[C@H](NC(=O)CNC(=O)CN)C(=O)N[C@@H](CCCNC(=N)N)C(=O)N[C@@H](Cc2ccccc2)C(=O)NCC(=O)N[C@@H]([C@@H](C)O)C(=O)N1)[C@@H](C)O)C(C)C)C(=O)N[C@@H](Cc1ccc(O)cc1)C(=O)N[C@@H](CCC(N)=O)C(=O)N[C@@H](Cc1ccccc1)C(=O)N[C@H](C(=O)N[C@@H](CC…
CC[C@H](C)[C@H](NC(=O)[C@H](CC(=O)O)NC(=O)CNC(=O)[C@H](CCCCN)NC(=O)[C@H](CCCNC(=N)N)NC(=O)[C@H](CCCCN)NC(=O)CCCCCN)C(=O)N[C@@H](CCCNC(=N)N)C(=O)N[C@@H](CCC(N)=O)C(=O)N[C@@H](C)C(=O)N[C@@H](Cc1cnc[nH]1)C(=O)N[C@@H](CS)C(N)=O
CC(C)C[C@H](NC(=O)[C@@H](NC(=O)[C@H](Cc1ccc(O)cc1)NC(=O)[C@@H]1CCCN1C(=O)[C@H](CCCNC(=N)N)NC(=O)[C@@H](N)CCCNC(=N)N)C(C)(C)C)C(=O)O.O=C(O)C(F)(F)F.O=C(O)C(F)(F)F.O=C(O)C(F)(F)F
CC[C@@H](C)Nc1nc2c(nc1N1CCC(Oc3ccc(F)cc3F)CC1)CCN(C(C)=O)C2.O=C(O)C(F)(F)F
CCCC[C@H](NC(=O)[C@H](CC(=O)O)NC(=O)[C@H](CC(=O)O)NC(=O)[C@H](CO)NC(C)=O)C(=O)N[C@@H](CCC(=O)O)C(=O)N[C@@H](Cc1ccccc1)C(=O)N[C@@H](Cc1c[nH]c2ccccc12)C(=O)N[C@@H](CSSC[C@H](NC(=O)[C@H](Cc1c[nH]c2ccccc12)NC(=O)[C@H](Cc1ccccc1)NC(=O)[C@H](CCC(=O)O)NC(=O)[C@H](CCCC)NC(=O)[C@H](CC(=O)O)NC(=O)[C@H](CC(=O)O)NC(=O)[C@H](CO)NC(C)=O)C(=O)N[C@@H](Cc1cnc[nH]1)C(=O)N[C@H](C(=O)N[C@@H](CCSC)C(=O)N[C@@H](Cc1ccc…
CCC[N+](C)(C)CC(C)(C)CN1C(=O)c2cccc3cccc(c23)C1=O.[Br-]
N[C@@H](CC(=O)NC1(c2nc3ccc(OCCCCCC(=O)NCCS(=O)(=O)O)cc3s2)CCS(=O)(=O)CC1)Cc1cc(F)c(F)cc1F.O=C(O)C(F)(F)F
CC(=O)N[C@@H](CS)C(=O)N[C@@H](C)C(=O)N[C@@H](CC(=O)O)C(=O)N[C@@H](Cc1c[nH]c2ccccc12)C(=O)N[C@H](C(=O)N[C@@H](CS)C(=O)N[C@@H](Cc1ccc(O)cc1)C(=O)N[C@@H](Cc1c[nH]c2ccccc12)C(=O)N[C@@H](CCCNC(=N)N)C(=O)N[C@@H](CCCCN)C(=O)N[C@@H](Cc1ccccc1)C(=O)NCC(=O)NCCC(=O)N[C@H](CCCCN)C(N)=O)C(C)C
CCN(CC)C(=O)[C@]1(c2cccs2)C[C@@H]1CN.Cl
CCOc1cccc(Cl)c1C(=O)Nc1c[nH]nc1C(=O)NC1CCN(S(=O)(=O)c2cccc(NC(=O)/C=C/CN(C)C)c2)CC1.O=C(O)C(F)(F)F
CC(C)C[C@H](NC(=O)[C@H](Cc1ccc(O)cc1)NC(=O)[C@@H]1CCCN1C(=O)[C@@H]1CCCN1C(=O)[C@H](CCCNC(=N)N)NC(=O)[C@@H]1CCCN1C(=O)[C@H](CCCNC(=N)N)NC(=O)[C@H](CCCNC(=N)N)NC(=O)[C@@H](N)CCCNC(=N)N)C(=O)N1CCC[C@H]1C(=O)N[C@@H](CCCNC(=N)N)C(=O)N[C@@H](Cc1ccccc1)C(=O)NCC(=O)O
Cc1cccc(C)c1[Te]Cc1ccc(S(N)(=O)=O)cc1
COc1ccc(CN2CCN(c3nc4cnc(N5CCOCC5)cc4nc3NC3CC3)CC2)c(F)c1.O=C(O)C(F)(F)F
CC(=O)OC(CC1CC[N+]2(CCCC2)CC1)CC1CC[N+]2(CCCC2)CC1.[Br-].[Br-]
Cl.N=C(N)NCCNc1c2c(c(NCCNC(=N)N)c3sccc13)C(=O)c1ccccc1C2=O
C/C=C/C(=O)Nc1ccc(N2CC[C@H](NC(=O)c3n[nH]cc3NC(=O)c3c(Cl)cccc3Cl)C2)cc1.O=C(O)C(F)(F)F
CSCC[C@H](NC(=O)CNC(=O)[C@H](CS)NC(=O)[C@H](Cc1ccccc1)NC(=O)[C@H](Cc1c[nH]c2ccccc12)NC(=O)[C@H](CCCCN)NC(=O)[C@H](Cc1ccc(O)cc1)NC(=O)[C@H](CCCNC(=N)N)NC(=O)[C@H](CO)NC(=O)[C@H](C)NC(=O)CNC(=O)[C@H](CO)NC(C)=O)C(=O)N[C@@H](CCCNC(=N)N)C(=O)N[C@@H](CC(=O)O)C(=O)N[C@@H](CCSC)C(=O)N[C@@H](CCCCN)C(=O)NCC(=O)N[C@H](C(=O)N[C@@H](CCSC)C(=O)N[C@@H](CO)C(N)=O)[C@@H](C)O
CSCC[C@@H]1NC(=O)[C@H](CC(=O)O)NC(=O)[C@H](CCCNC(=N)N)NC(=O)[C@H](CCSC)NC(=O)[C@H](CCC(=O)O)NC(=O)[C@@H](NC(=O)[C@H](Cc2ccccc2)NC(=O)[C@H](Cc2c[nH]c3ccccc23)NC(=O)[C@H](CCCCN)NC(=O)[C@H](Cc2ccc(O)cc2)NC(=O)[C@H](CCCNC(=N)N)NC(=O)[C@H](CO)NC(C)=O)CSSC[C@@H](C(=O)N[C@H](C(=O)N[C@@H](Cc2c[nH]c3ccccc23)C(=O)N[C@H](C(=O)N[C@@H](CCCCN)C(=O)N[C@@H](Cc2ccccc2)C(N)=O)C(C)C)C(C)C)NC(=O)[C@H](CO)NC(=O)[C@H]…
CC(C)C[C@H](NC(=O)[C@H](C)NC(=O)[C@H](C)NC(=O)[C@@H](NC(=O)[C@H](CO)NC(=O)[C@H](CC(C)C)NC(=O)[C@H](CCC(=O)O)NC(=O)[C@H](CO)NC(=O)[C@H](C)NC(=O)[C@H](C)NC(=O)[C@H](CCC(=O)O)NC(=O)CC[C@H](NC(=O)CCCCCCCCCCCCCCCCCCC(=O)O)C(=O)O)[C@@H](C)O)C(=O)NCC(=O)N[C@@H](CCCNC(=N)N)C(=O)N[C@@H](CC(C)C)C(=O)N[C@@H](CO)C(=O)N[C@@H](C)C(=O)N[C@@H](CCC(=O)O)C(=O)N[C@@H](CC(C)C)C(=O)N[C@@H](Cc1cnc[nH]1)C(=O)N[C@@H](CC…
CN(C)CCCN1C(=O)c2ccc3c4c(c(NCCCCCCCNc5cc6c7c(ccc8c7c5C(=O)N(CCCN(C)C)C8=O)C(=O)N(CCCN(C)C)C6=O)cc(c24)C1=O)C(=O)N(CCCN(C)C)C3=O.O=C(O)C(F)(F)F.O=C(O)C(F)(F)F.O=C(O)C(F)(F)F.O=C(O)C(F)(F)F
OB(O)C1=CCCS1
CCCCCCc1c2[n+](cc3c4c(ccc13)OCO4)CCc1cc3c(cc1-2)OCO3.[Cl-]
Cn1c(=N)n(CCCCCCCCCCCCn2c(=N)n(C)c3ccccc32)c2ccccc21.O=C(O)C(=O)O
CCN(CC)CCCCCCCCCCCCCCCCN(CC)CC.I.I
Cc1cc[n+](CCCCCCCCCCCC[n+]2ccc(C)cc2N)c(N)c1.[Br-].[Br-]
C[C@](Cc1c[nH]c2ccccc12)(NC(=O)OC1[C@H]2C[C@@H]3C[C@@H](C[C@H]1C3)C2)C(=O)NC[C@H](NC(=O)CC(=O)O)c1ccccc1.O
Cc1cccc[n+]1CCCC#Cc1cccc(C#CCCC[n+]2ccccc2C)c1.[Br-].[Br-]
CC(=O)O.C[C@](Cc1c[nH]c2ccccc12)(NC(=O)OC1[C@H]2C[C@@H]3C[C@@H](C[C@H]1C3)C2)C(=O)NC[C@H](NC(=O)CCCC(=O)O)c1ccccc1
Cc1cc[n+](CCCC#Cc2cccc(C#CCCC[n+]3ccc(C)cc3)c2)cc1.[Br-].[Br-]
CC(=O)Oc1cc2c(cc1Cl)C(c1c(C(=O)O)cccc1C(=O)O)c1cc(Cl)c(OC(C)=O)cc1O2.CC(=O)Oc1cc2c(cc1Cl)C(c1cc(C(=O)O)ccc1C(=O)O)c1cc(Cl)c(OC(C)=O)cc1O2
Cc1cccc(CN(CC2CNC2)c2ccccc2)c1.O=C(O)C(F)(F)F
CCn1c(CC[C@@H](O)C[C@@H](O)CC(=O)[O-])c(-c2ccc(F)cc2)c(C)c1C(N)=O.[Na+]
C/C=C(\C)C(=O)N[C@@H]1[C@@H](N=[N+]=[N-])C=C(C(=O)[O-])O[C@H]1[C@H](O)[C@H](O)CO.[Na+]
O=C([O-])CC[C@H](NP(=O)([O-])OC[C@H](NC(=O)c1ccccc1)C(=O)[O-])C(=O)[O-].[K+].[K+].[K+].[K+]
NC(N)=NCCC[C@H](NC(=O)[C@H](N)CCCN=C(N)N)C(=O)N1CCC[C@H]1C(=O)N1CC(O)C[C@H]1C(=O)NCC(=O)N[C@@H](Cc1cccs1)C(=O)N[C@@H](CO)C(=O)N[C@H]1CCc2cccc3c2N(C1=O)[C@@H](C(=O)N[C@H](CCCN=C(N)N)C(=O)O)C3
CNC(=O)Cn1c(=O)n(C2CCN(CCC(Oc3cc(OC)ccc3C)C(C)C)CC2)c2ccccc21.CS(=O)(=O)O
COc1cc([C@@H]2c3cc4c(cc3[C@@H](Nc3ccc(C(=O)NCCCC(=O)O[C@@H](C(=O)O[C@H]5C[C@@]6(O)[C@@H](OC(=O)c7ccccc7)[C@H]7[C@](C)(C(=O)[C@H](OC(C)=O)C(=C5C)C6(C)C)[C@@H](O)C[C@H]5OC[C@]57OC(C)=O)[C@@H](NC(=O)c5ccccc5)c5ccccc5)cc3)[C@H]3COC(=O)[C@@H]32)OCO4)cc(OC)c1O
CCN(CCCCOCC(=O)[O-])c1cnc(-c2ccccc2)c(-c2ccccc2)n1.[Na+]
CN(CCCCOCC(=O)[O-])c1cnc(-c2ccccc2)c(-c2ccccc2)n1.[Na+]
Cc1cc[n+](CCCC#Cc2cc(C#CCCC[n+]3ccc(C)cc3)cc(C#CCCC[n+]3ccc(C)cc3)c2)cc1.[Br-].[Br-].[Br-]
CCCCCCCCCCC#CC(O)c1ccccc1-c1ccc(Sc2ccc(OCC)cc2)c(S(=O)(=O)[O-])c1.[Na+]
C[N+](C)(CCCN1c2ccccc2Sc2ccc(C(F)(F)F)cc21)Cc1ccc(F)cc1.[Cl-]
O=[N+]([O-])c1ccc(Cc2c3[n+](cc4c5c(ccc24)OCO5)CCc2cc4c(cc2-3)OCO4)cc1.[Cl-]
C[N+](C)(CCCN1c2ccccc2Sc2ccc(Cl)cc21)Cc1ccc(F)cc1.[Cl-]
CC[C@H](C)[C@H](NCC(=O)O)C(=O)N[C@@H](C)C(=O)N[C@@H](C)C(=O)NCC(=O)NCC(=O)N[C@@H](Cc1ccccc1)C(=O)N[C@@H](CC[C@H](CN)O[C@@H]1O[C@H](CO)[C@H](O)[C@@H](O)[C@H]1O)C(=O)NCC(=O)N[C@@H](CCC(=O)O)C(=O)N[C@@H](CCC(N)=O)C(=O)NCC(=O)N1CCC[C@H]1C(=O)N[C@@H](CCCCN)C(=O)NCC(=O)N[C@@H](CCC(=O)O)C(=O)N[C@H](C(=O)O)[C@@H](C)O
Cl.N=C(N)c1ccc2nc(/C=C/c3ccccc3Cl)[nH]c2c1
Cl.N=C(N)c1ccc2nc3ccc4ccccc4n3c2c1
CN1CCCN(C(=O)c2cccc(Nc3c(Nc4ccccc4)c(=O)c3=O)c2O)CC1.O=C(O)C(F)(F)F
C(#Cc1cc(C#CCCC[n+]2ccc3ccccc3c2)cc(C#CCCC[n+]2ccc3ccccc3c2)c1)CCC[n+]1ccc2ccccc2c1.[Br-].[Br-].[Br-]
CCOC(=O)Cc1c2[n+](cc3c4c(ccc13)OCO4)CCc1cc3c(cc1-2)OCO3.[Cl-]
CN1CCN(CCN2CCN(C3CC(c4ccc(F)cc4)c4ccccc43)CC2)C1=O.Cl.Cl.O
CC(=O)N[C@H]1[C@@H](O)C[C@](OCc2ccccc2)(C(=O)[O-])O[C@@H]1[C@@H](O)[C@H](O)CNC(=O)c1ccc(C)cc1.[Na+]
O=C([O-])CSc1nnc(Br)n1Cc1ccc(Br)c2ccccc12.[Na+]
COc1cc(/C=C/C(=O)C(Cc2cn(CCNC(=O)CCC(=O)NCCCN3CCN(CCCNC(=O)CO[C@H]4CC[C@@]5(C)C(=CC[C@@H]6[C@@H]5CC[C@@]5(C)[C@H]6CC[C@@H]5[C@H](C)CCCC(C)C)C4)CC3)nn2)C(=O)/C=C/c2ccc(O)c(OC)c2)ccc1O
Cc1cc(C2CCCCC2)n(O)c(=O)c1.NCCO
CCc1nc(N)nc(N)c1OCCCOc1ccc(-c2c(N)nc(N)nc2CC)cc1.Cl.Cl
CC(=O)N[C@@H]1[C@@H]([C@H](O)[C@H](O)CO)O[C@](SCCCCCSCCC[Si](CCCSCCCCCS[C@@]2(C(=O)O)C[C@@H](O)[C@H](NC(C)=O)[C@@H]([C@H](O)[C@H](O)CO)O2)(CCCSCCCCCS[C@@]2(C(=O)O)C[C@@H](O)[C@H](NC(C)=O)[C@@H]([C@H](O)[C@H](O)CO)O2)c2ccccc2)(C(=O)O)C[C@H]1O
CSCC[C@H](NC(=O)[C@@H]1CCCN1C(=O)[C@@H](NC(=O)[C@@H](NC(=O)[C@H](CCC(N)=O)NC(=O)[C@@H]1CCCN1C(C)=O)[C@@H](C)O)C(C)C)C(=O)N[C@@H](CCCNC(=N)N)C(=O)N[C@@H](CC(C)C)C(=O)N[C@@H](CCCNC(=N)N)C(=O)N[C@@H](CCCCN)C(=O)N[C@@H](CC(C)C)C(=O)N1CCC[C@H]1C(=O)N[C@@H](CC(=O)O)C(=O)N[C@@H](CO)C(=O)N[C@@H](Cc1ccccc1)C(=O)N[C@@H](Cc1ccccc1)C(=O)N[C@@H](CCCCN)C(N)=O
CC(=CCn1cc(CC(P(=O)([O-])[O-])P(=O)([O-])[O-])nn1)CC/C=C(\C)CO.[Na+].[Na+].[Na+].[Na+]
CSCC[C@H](NC(=O)[C@H](CCC(=O)O)NC(=O)[C@H](Cc1c[nH]c2ccccc12)NC(=O)[C@H](CO)NC(=O)[C@H](CCCNC(=N)N)NC(=O)[C@H](CCCCN)NC(=O)[C@H](Cc1cnc[nH]1)NC(=O)[C@@H](NC(=O)[C@H](Cc1cnc[nH]1)NC(=O)[C@H](CC(C)C)NC(=O)[C@H](CCC(N)=O)NC(=O)[C@@H](NC(=O)[C@H](Cc1c[nH]c2ccccc12)NC(=O)[C@H](Cc1c[nH]c2ccccc12)NC(=O)[C@@H]1CCCN1C(=O)[C@H](Cc1ccccc1)NC(=O)[C@H](CO)NC(=O)[C@H](C)NC(=O)[C@H](Cc1ccc(O)cc1)NC(=O)CNC(C)=O)…
CC(=O)N[C@H](C(=O)N[C@@H](C)C(=O)N[C@@H](CC(=O)O)C(=O)N[C@@H](Cc1c[nH]c2ccccc12)C(=O)N[C@H](C(=O)N[C@@H](CS)C(=O)N[C@@H](Cc1ccc(O)cc1)C(=O)N[C@@H](Cc1c[nH]c2ccccc12)C(=O)N[C@@H](Cc1cnc[nH]1)C(=O)N[C@H](C(=O)N[C@@H](Cc1ccccc1)C(=O)NCC(N)=O)[C@@H](C)O)C(C)C)C(C)(C)S
Cc1cc(Cl)nc(NC(=O)[N-]S(=O)(=O)Oc2ccccc2C(=O)Oc2ccccc2)n1.[Na+]
CC[C@H](C)[C@H](NC(=O)CN)C(=O)NCC(=O)N[C@@H](C)C(=O)N[C@H](C(=O)N[C@@H](CC(C)C)C(=O)N[C@@H](CCCCN)C(=O)N[C@H](C(=O)N[C@@H](CC(C)C)C(=O)N[C@H](C(=O)N[C@H](C(=O)NCC(=O)N[C@@H](CC(C)C)C(=O)N1CCC[C@H]1C(=O)N[C@@H](C)C(=O)N[C@@H](CC(C)C)C(=O)N[C@H](C(=O)N[C@@H](CO)C(=O)N[C@@H](Cc1c[nH]c2ccccc12)C(=O)N[C@H](C(=O)N[C@@H](CCCCN)C(=O)N[C@@H](CCCNC(=N)N)C(=O)NCCC[C@@H](CN)C(=O)N[C@@H](CCCNC(=N)N)C(=O)N[C@@…
C=CCNC(CCCC)C(=O)OC.O=C(O)C(F)(F)F
CSCC[C@H](NC(=O)[C@@H]1CCCN1C(=O)[C@@H](NC(C)=O)C(C)C)C(=O)N[C@H]1CCSSC[C@@H](C(=O)N[C@@H](CCCCN)C(=O)N2CCC[C@H]2C(=O)N2CCC[C@H]2C(=O)N[C@@H](CCC(=O)O)C(N)=O)NC(=O)[C@H](Cc2ccccc2)NC(=O)[C@H](CO)NC(=O)[C@H](CC(=O)O)NC(=O)[C@@H]2CCCN2C(=O)[C@H](CC(C)C)NC(=O)[C@H](CCCCN)NC(=O)[C@H](CCCNC(=N)N)NC(=O)[C@H](CC(C)C)NC1=O
COC(=O)Nc1ccc2c(c1)NC(=O)[C@H](C)CCC[C@H](NC(=O)c1nnn(-c3cccc(Cl)c3F)c1C)c1cc-2ccn1.O=C(O)C(F)(F)F
C(=C\C[n+]1ccccc1)\C[n+]1ccccc1.[Cl-].[Cl-]
CC[C@H](C)[C@H](NC(=O)CNC(=O)[C@H](CCCNC(=N)N)NC(=O)[C@H](CCSC)NC(=O)[C@H](CC(C)C)NC(=O)[C@@H](NC(=O)CNC(=O)[C@H](CC(C)C)NC(=O)[C@H](CCSC)NC(C)=O)C(C)C)C(=O)N[C@@H](CO)C(=O)N[C@@H](C)C(=O)N[C@@H](CC(C)C)C(=O)N[C@H](C(=O)NCC(=O)N[C@@H](CC(=O)O)C(=O)N[C@@H](Cc1ccc(O)cc1)C(=O)N[C@H](C(=O)N[C@@H](C)C(=O)N[C@@H](CCCNC(=N)N)C(=O)N[C@@H](Cc1ccccc1)C(=O)N[C@@H](CCC(=O)O)C(=O)N[C@@H](Cc1ccccc1)C(=O)N[C@@H…
Nc1nc2c(ncn2CC[S+]([O-])CCP(=O)([O-])[O-])c(=O)[nH]1.[Na+].[Na+]
C[N+]1(CCCOc2cc(O)c3c(=O)c4ccccc4oc3c2)CCCC1.[I-]
CC(C)(C)CNc1nccc(N2CCc3nc[nH]c3C2)n1.O=C(O)C(F)(F)F.O=C(O)C(F)(F)F
CSCC[C@H](NC(=O)[C@@H]1CCCN1C(=O)[C@@H](NC(C)=O)C(C)C)C(=O)N[C@@H](CCCNC(=N)N)C(=O)N[C@@H](CC(C)C)C(=O)N[C@@H](CCCNC(=N)N)C(=O)N[C@@H](CCCCN)C(=O)N[C@@H](CC(C)C)C(=O)N1CCC[C@H]1C(=O)N[C@@H](CC(=O)O)C(=O)N[C@@H](CO)C(=O)N[C@@H](Cc1ccccc1)C(=O)N[C@@H](Cc1ccccc1)C(=O)N[C@@H](CCCCN)C(=O)N1CCC[C@H]1C(=O)N1CCC[C@H]1C(=O)N[C@@H](CCC(=O)O)C(N)=O
CSCC[C@H](NC(=O)[C@@H]1CCCN1C(=O)[C@@H](NC(C)=O)C(C)C)C(=O)N[C@H]1CCSSC[C@@H](C(=O)N[C@@H](CCCCN)C(=O)N2CCC[C@H]2C(=O)N2CCC[C@H]2C(=O)N[C@@H](CCC(=O)O)C(N)=O)NC(=O)[C@H](Cc2ccccc2)NC(=O)[C@H](CO)NC(=O)[C@H](C)NC(=O)[C@@H]2CCCN2C(=O)[C@H](CCC(C)C)NC(=O)[C@H](CCCCN)NC(=O)[C@H](CCCNC(=N)N)NC(=O)[C@H](CC(C)C)NC1=O
CSCC[C@H](NC(=O)[C@@H]1CCCN1C(=O)[C@@H](NC(=O)[C@@H](NC(=O)[C@H](CCC(N)=O)NC(=O)[C@@H]1CCCN1C(C)=O)[C@@H](C)O)C(C)C)C(=O)N[C@@H](CCCNC(=N)N)C(=O)N[C@@H](CC(C)C)C(=O)N[C@@H](CCCNC(=N)N)C(=O)N[C@@H](CCCCN)C(=O)N[C@@H](CC(C)C)C(=O)N1CCC[C@H]1C(=O)N[C@@H](CC(=O)O)C(=O)N[C@@H](C)C(=O)N[C@@H](Cc1ccccc1)C(=O)N[C@@H](Cc1ccccc1)C(=O)N[C@@H](CCCCN)C(=O)N1CCC[C@H]1C(=O)N1CCC[C@H]1C(=O)N[C@@H](CCC(=O)O)C(N)=O
CC(C)[C@@H]1NC(=O)[C@H](CO)NC(=O)[C@@H]2CSSC[C@H](NC(=O)CN)C(=O)N[C@@H](CSSC[C@@H](C(N)=O)NC(=O)[C@H](CCCNC(=N)N)NC(=O)[C@H](CCC(=O)O)NC(=O)[C@@H]3CCCN3C(=O)[C@H](Cc3cnc[nH]3)NC(=O)[C@H](CC(N)=O)NC1=O)C(=O)N[C@@H](CO)C(=O)N[C@@H](Cc1cnc[nH]1)C(=O)N1CCC[C@H]1C(=O)N[C@@H](C)C(=O)N2
Cl.Cl.Cl.Cl.Cl.Cl.c1ccc2c(CNCCN(CCNCc3ccnc4ccccc34)CCNCc3ccnc4ccccc34)ccnc2c1
CCCC[C@@H]1NC(=O)[C@H](CCCCN)NC(=O)[C@H](CCCNC(=N)N)NC(=O)[C@H](CC(C)C)NC(=O)[C@@H](NC(=O)[C@H](Cc2ccccc2)NC(=O)[C@@H]2CCCN2C(=O)[C@@H](NC(C)=O)C(C)C)CCSSC[C@@H](C(=O)N[C@@H](CCCCN)C(=O)N2CCC[C@H]2C(=O)N2CCC[C@H]2C(=O)N[C@@H](CCC(=O)O)C(N)=O)NC(=O)[C@H](Cc2ccccc2)NC(=O)[C@H](CO)NC(=O)[C@H](C)NC(=O)[C@@H]2CCCN2C1=O
C=CC(=O)N1CCN(c2nc(NCCC(=O)N(C)CCOCCOCCOCC(=O)N[C@H](C(=O)N3C[C@H](O)C[C@H]3C(=O)N[C@@H](C)c3ccc(-c4scnc4C)cc3)C(C)(C)C)nc3c(F)c(-c4cc(O)cc5ccccc45)c(Cl)cc23)CC1
CC(=O)c1ccc(-c2cccc(NC(=O)CCc3ccc4c(c3)COB4O)c2)cc1
Cl.O=C(NCCCCN1CCN(c2cccc(Cl)c2Cl)CC1)c1cc2ccccc2o1
Cl.Cl.O.O=C1OCCN1CCN1CCN(C2CC(c3ccc(F)cc3)c3ccc(F)cc32)CC1
C[N+](C)(C)CCCCC(=O)O.[Cl-]
CN(C)CCN(C)CCNC(=O)[C@@H]1CCCN1S(=O)(=O)c1ccc(NNC(=S)NC(c2ccccc2)c2ccccc2)c([N+](=O)[O-])c1.O=C(O)C(F)(F)F
Cc1[nH]c(-c2ccccc2)cc1C(=O)NCCCN1CCN(c2cccc(Cl)c2Cl)CC1.Cl
Cc1ccc(S(=O)(=O)n2cc3c4c2C(=O)C(NCCc2c[nH]c5ccccc25)=CC4=NCC3)cc1.O=C(O)C(F)(F)F
CC(=O)N(C)c1ccc([C@H](C(=O)N(C)C)[C@H](N)C(=O)N2CC[C@H](F)C2)cc1.O=C(O)C(F)(F)F
CNC1=CC2=NCCc3c[nH]c(c32)C1=O.O=C(O)C(F)(F)F
Cl.FC(F)(F)c1ccc(N2CCNCC2)nc1Cl
Cc1ccc(NC(=O)C[S+](C)C)cc1.[Br-]
CCCCNC(=O)C[S+](C)C.[Br-]
C=CCOC(=O)OCOP(=O)(O)COCCn1cnc2c(N)ncnc21.O=C(O)/C=C/C(=O)O
COc1ccc(CNC(=O)c2c(-c3ccccc3)c(-c3ccc(F)cc3)c(CC[C@@H](O)C[C@@H](O)CC(=O)[O-])n2C(C)C)cc1.[Na+]
[Br-].c1ccc(N2CC[N+]3(CCCC3)CC2)cc1
CC(=O)O[C@H]1C(=O)[C@]2(C)[C@@H](O)C[C@H]3OC[C@@]3(OC(C)=O)[C@H]2[C@H](OC(=O)c2ccccc2)[C@]2(O)C[C@H](OC(=O)[C@@H](OC(=O)CCC(=O)O[C@@H]3C[C@]4(C)[C@@H](O)CC[C@H]4[C@@H]4CCc5cc(O)ccc5[C@H]43)[C@@H](NC(=O)c3ccccc3)c3ccccc3)C(C)=C1C2(C)C
O=C(Nc1ccc(NC(=O)c2cc3cc(c2)OCc2ccc(cc2)COc2ccc4ccccc4c2-c2c(ccc4ccccc24)OCc2ccc(cc2)CO3)c2c1C(=O)c1ccccc1C2=O)c1cc2cc(c1)OCc1ccc(cc1)COc1ccc3ccccc3c1-c1c(ccc3ccccc13)OCc1ccc(cc1)CO2
Nc1ncnc2c1ncn2CCOCP(=O)(OCOC(=O)OCc1ccccc1)OCOC(=O)OCc1ccccc1.O=C(O)/C=C/C(=O)O
CC(=O)N[C@@H](Cc1ccccc1)C(=O)N[C@@H](CCC(N)=O)C(=O)N[C@@H](CO)C(=O)N[C@@H](CCCCN)C(=O)N1CCC[C@@H]1C(=O)N[C@@H](CC(N)=O)C(=O)N[C@H](C(=O)N[C@@H](Cc1cnc[nH]1)C(=O)N[C@H](C(=O)N[C@@H](CC(=O)O)C(=O)NCC(=O)N[C@@H](Cc1ccc(O)cc1)C(=O)N[C@@H](Cc1ccccc1)C(=O)N[C@@H](CCC(=O)O)C(=O)N[C@@H](CCCNC(=N)N)C(=O)N[C@@H](CC(C)C)C(=O)NC1(C(=O)N[C@@H](C)C(=O)N[C@@H](CCCCN)C(=O)N[C@@H](CC(C)C)C(N)=O)CCCCC1)C(C)C)C(C)C
CC(=O)N[C@@H](Cc1ccccc1)C(=O)N[C@@H](CCC(N)=O)C(=O)N[C@@H](CO)C(=O)N[C@@H](CCCCN)C(=O)NCC(=O)N[C@@H](CC(N)=O)C(=O)N[C@H](C(=O)N[C@@H](Cc1ccc(O)cc1)C(=O)N[C@H](C(=O)N[C@@H](CC(=O)O)C(=O)N[C@@H](Cc1ccc(O)cc1)C(=O)N[C@@H](Cc1ccc(O)cc1)C(=O)N[C@@H](Cc1ccccc1)C(=O)N[C@@H](CCC(=O)O)C(=O)N[C@@H](CCCNC(=N)N)C(=O)N[C@@H](CC(C)C)C(=O)N[C@@H](CCCNC(=N)N)C(=O)N[C@@H](C)C(=O)N[C@@H](CCCCN)C(=O)N[C@@H](CC(C)C)…
CC(=O)N[C@H]1CCSC[C@@H](C(=O)N[C@@H](Cc2ccc(OCCN)cc2)C(=O)N[C@@H](Cc2c[nH]c3ccccc23)C(=O)N[C@@H](CCC(C)C)C(=O)N[C@@H](CCC(=O)O)C(=O)N[C@@H](CC(N)=O)C(=O)NCC(N)=O)NC(=O)[C@H](CCC(N)=O)NC(=O)[C@H](Cc2c[nH]c3ccccc23)NC(=O)[C@H]([C@@H](C)O)NC(=O)[C@H](CCC(N)=O)NC1=O
OB1Oc2ccc3ccccc3c2C=C1c1ccc(O)cc1
CCCC[C@H]1C(=O)N(C)CC(=O)N[C@@H](CC(C)=O)C(=O)N[C@@H](C(C)C)C(=O)N(C)[C@@H](Cc2ccccc2)C(=O)N[C@@H](Cc2ccc(O)cc2)C(=O)N(C)CC(=O)N[C@@H](Cc2c[nH]c3ccccc23)C(=O)N[C@@H](Cc2ccc(O)cc2)C(=O)N[C@@H](CC(C)C)C(=O)N[C@H](C(=O)NCC(N)=O)CSCC(=O)N[C@@H](Cc2ccccc2)C(=O)N(C)[C@@H](Cc2ccccc2)C(=O)N1C
CC(C)n1c(CC[C@@H](O)C[C@@H](O)CC(=O)[O-])c(-c2ccc(F)cc2)c(-c2ccccc2)c1C(=O)NCc1ccc(C(=O)N(C)C)cc1.[Na+]
COCc1ccc(CNC(=O)c2c(-c3ccccc3)c(-c3ccc(F)cc3)c(CC[C@@H](O)C[C@@H](O)CC(=O)[O-])n2C(C)C)cc1.[Na+]
Cc1ccc(C[n+]2csc(CCO)c2)c(N)n1.[Cl-]
CCCCCCCCCCCCCCCC(=O)OC[C@@H](CSC[C@H](NC(C)=O)C(=O)N[C@@H](CO)C(=O)N[C@@H](CCCCN)C(=O)N[C@@H](CCCCN)C(=O)N[C@@H](CCCCN)C(=O)N[C@@H](CCCCN)C(=O)N[C@@H](CO)C(=O)N[C@@H](CC(C)C)C(=O)N[C@@H](CC(C)C)C(=O)N[C@@H](CCSC)C(=O)N[C@@H](Cc1c[nH]c2ccccc12)C(=O)N[C@H](C(=O)N[C@H](C(=O)N[C@@H](CCC(N)=O)C(=O)N[C@H](C(=O)O)C(C)C)[C@@H](C)O)[C@@H](C)CC)OC(=O)CCCCCCCCCCCCCCC
COc1ccc(COCC(O)C[SeH])cc1
CN1/C(=C\C=C\C=C\C2N(CCCCCC(=O)NCCCCCC(=O)N3Cc4ccccc4C[C@H]3C(=O)NCC(=O)N3C4CCCCC4C[C@H]3C(=O)NC(CCCNC(=N)N)P(=O)(Oc3ccccc3)Oc3ccccc3)c3ccccc3C2(C)C)C(C)(C)c2ccccc21
CSCC[C@@H]1NC(=O)CNC(=O)[C@@H](NC(=O)[C@H](Cc2ccccc2)NC(=O)[C@H](Cc2c[nH]c3ccccc23)NC(=O)[C@H](CCCCN)NC(=O)[C@H](Cc2ccc(O)cc2)NC(=O)[C@H](CCCNC(=N)N)NC(=O)[C@H](CO)NC(C)=O)CSSC[C@@H](C(=O)N[C@H](C(=O)N[C@@H](Cc2c[nH]c3ccccc23)C(=O)N[C@H](C(=O)N[C@@H](CCCCN)C(=O)N[C@@H](Cc2ccccc2)C(=O)O)C(C)C)C(C)C)NC(=O)[C@H](CO)NC(=O)[C@H](CCSC)NC(=O)[C@H]([C@@H](C)O)NC(=O)CNC(=O)[C@H](CCCCN)NC(=O)[C@H](CCSC)NC(…
CN(C)C1CN(c2ccnc(N)n2)C1.O=C(O)/C=C/C(=O)O
CC(C)c1c(C(=O)N(C)Cc2cccc(F)c2F)nn(-c2ccc(F)cc2)c1CC[C@@H](O)C[C@@H](O)CC(=O)[O-].[Na+]
CC[C@H](C)[C@H](NC(C)=O)C(=O)N[C@@H](CCC(=O)O)C(=O)N[C@@H](C)C(=O)N[C@@H](CC(C)C)C(=O)N[C@H](C(=O)N[C@@H](CCCNC(=N)N)C(=O)N[C@@H](C)C(=O)N[C@@H](C)C(=O)N[C@H]1CSCc2cccc(c2)CSC[C@@H](C(=O)N[C@@H](CCCCN)C(=O)N[C@@H](CC(N)=O)C(=O)N[C@@H](CCC(=O)O)C(=O)N[C@@H](C)C(=O)N[C@@H](C)C(=O)N[C@@H](CC(C)C)C(=O)N[C@@H](CCCNC(=N)N)C(=O)N[C@@H](CCC(=O)O)C(=O)N[C@@H](CC(C)C)C(N)=O)NC(=O)[C@H](CCC(N)=O)NC(=O)[C@H]…
CC(C)CCC[C@@H](C)[C@H]1CC[C@H]2[C@@H]3C[C@H](n4cc[n+](CC(=O)c5ccc6ccccc6c5)c4)[C@]45C[C@H]4CC[C@]5(C)[C@H]3CC[C@@]21C.[Br-]
N=C(N)c1ccc(NC(=O)c2ccccc2O)c(F)c1.O=CO
COC(=O)C(Cc1cn(C(=O)OC(C)(C)C)c2cc(B3OC(C)(C)C(C)(C)O3)ccc12)N(C(=O)OC(C)(C)C)C(=O)OC(C)(C)C
C[C@H](NC(=O)[C@@H](NC(=O)[C@@H]1CCCN1C(=O)[C@H](CCC(=O)O)NC(=O)[C@@H]1CCCN1C(=O)CCCCNC(=S)Nc1ccc2c(c1)C1(OC2=O)c2ccc(O)cc2Oc2cc(O)ccc21)[C@@H](C)O)C(=O)N1CCCCC1C(=O)N1C[C@H](O/N=C\c2cnc3ccccc3c2)C[C@H]1C(=O)N[C@@H](CCC(=O)O)C(=O)N[C@@H](CCC(=O)O)C(N)=O
O=C(CCCCCCCCCCCCCCC[P+](c1ccccc1)(c1ccccc1)c1ccccc1)c1ccc(O)cc1O.[Br-]
CC(C)(C)CNc1nccc(N2CC[C@@H](N)C2)n1.O=C(O)C(F)(F)F.O=C(O)C(F)(F)F
Cc1nn[se]c1C(=O)N(C(C)C)C(C)C
CC[C@H](C)[C@H](NC(=O)[C@H](CC(C)C)NC(=O)[C@H](CCCCN)NC(=O)[C@@H]1CSCc2cccc(c2)CSC[C@H](N)C(=O)N[C@@H]([C@@H](C)O)C(=O)N[C@@H](CC(C)C)C(=O)N[C@@H](CCCCN)C(=O)N1)C(N)=O
CCCCCCCC[C@H](NC(=O)[C@@H]1CSCC[C@H](NC(C)=O)C(=O)N[C@@H](CCC(N)=O)C(=O)N[C@@H]([C@@H](C)O)C(=O)N[C@@H](Cc2c[nH]c3ccccc23)C(=O)N[C@@H](CCC(N)=O)C(=O)N1)C(=O)N[C@@H](Cc1ccc2ccccc2c1)C(=O)N[C@@](C)(CCCCN)C(=O)N[C@@H](CCCCNC(C)=O)C(=O)N[C@@H](CC(N)=O)C(=O)NCC(N)=O
CC(C)C[C@@H]1NC(=O)[C@H](CCC(=O)O)NC(=O)[C@@H]2CCCN2C(=O)[C@H](Cc2cnc[nH]2)NC(=O)[C@H](CCCC(=O)O)NC(=O)[C@H](C(C)C)NC(=O)[C@H](CO)NC(=O)[C@@H]2CSSC[C@H](NC(=O)CN)C(=O)N[C@@H](CSSC[C@@H](C(N)=O)NC1=O)C(=O)N[C@@H](CO)C(=O)N[C@@H](Cc1cnc[nH]1)C(=O)N1CCC[C@H]1C(=O)N[C@@H](C)C(=O)N2
Cl.O=c1[nH]c(-c2ccc(C3CCNCC3)cc2)nc2c(F)cc(F)cc12
NCCO.O=C(Nc1cc(C(F)(F)F)cc(C(F)(F)F)c1)c1cc(Cl)ccc1OP(=O)(O)O
CC(C)c1c(S(=O)(=O)Nc2ccc(S(N)(=O)=O)cc2)c(-c2ccc(F)cc2)c(-c2ccc(F)cc2)n1CC[C@@H](O)C[C@@H](O)CC(=O)[O-].[Na+]
CC(C)c1c(C(=O)N2CCCC(c3ccccc3)C2)nn(-c2ccc(F)cc2)c1CC[C@@H](O)C[C@@H](O)CC(=O)[O-].[Na+]
C[N+](C)(C)CCOC(=O)Nc1ccncc1Br.[I-]
CCN(Cc1ccccc1)C(=O)c1nn(-c2ccc(F)cc2)c(CC[C@@H](O)C[C@@H](O)CC(=O)[O-])c1C(C)C.[Na+]
CC1(C)[C@@H](O)CC[C@@]2(C)[C@H]1CC[C@]1(C)[C@@H]2C(=O)C=C2[C@@H]3C[C@@](C)(C(=O)OCCCCCCn4cc(F)c(=O)n(CCCCCCOC(=O)[C@@]5(C)CC[C@]6(C)CC[C@]7(C)C(=CC(=O)[C@@H]8[C@@]9(C)CC[C@H](O)C(C)(C)[C@@H]9CC[C@]87C)[C@@H]6C5)c4=O)CC[C@]3(C)CC[C@]21C
COc1ccc(OC2CCN(c3nc4c(N5CCOCC5)nccc4nc3NC3CC3)CC2)c(F)c1.O=C(O)C(F)(F)F
CSCC[C@H](NC(=O)[C@H](CCC(=O)O)NC(=O)[C@H](Cc1c[nH]c2ccccc12)NC(=O)[C@H](CO)NC(=O)[C@H](CCCNC(=N)N)NC(=O)[C@H](CCCCN)NC(=O)[C@H](Cc1cnc[nH]1)NC(=O)[C@@H](NC(=O)[C@H](Cc1cnc[nH]1)NC(=O)[C@H](CC(C)C)NC(=O)[C@H](CCC(N)=O)NC(=O)[C@@H](NC(=O)[C@H](Cc1ccccc1)NC(=O)[C@H](Cc1c[nH]c2ccccc12)NC(=O)[C@@H]1CCCN1C(=O)[C@H](Cc1ccccc1)NC(=O)[C@H](CO)NC(=O)[C@H](C)NC(=O)[C@H](Cc1ccc(O)cc1)NC(=O)[C@@H](NC(C)=O)[C…
CCCCOc1nc(N)c2nc(O)n(Cc3ccc(CCCN)cc3)c2n1.O=C(O)C(F)(F)F
O=C(CCc1ccccc1)N[C@@H](Cc1ccc([C@@H]2CC(=O)NS2(=O)=O)cc1)c1nc2ccccc2[nH]1.O=C(O)C(F)(F)F
CCCCCCCCc1ccc([C@H]2CCN[C@@H]2COCCCC(O)c2cccnc2)cc1.Cl
CSCC[C@H](NC(=O)[C@@H](CC1CCCC1)NC(=O)[C@H](Cc1cnc[nH]1)NC(=O)[C@H](CSSC[C@H](NC(=O)[C@H](Cc1c[nH]c2ccccc12)NC(=O)[C@H](Cc1ccccc1)NC(=O)[C@H](CCC(=O)O)NC(=O)[C@H](CC(C)C)NC(=O)[C@H](CC(=O)O)NC(=O)[C@H](CC(=O)O)NC(=O)[C@H](CO)NC(C)=O)C(=O)N[C@@H](Cc1cnc[nH]1)C(=O)N[C@H](CC1CCCC1)C(=O)N[C@@H](CCSC)C(=O)N[C@@H](Cc1ccc(O)cc1)C(N)=O)NC(=O)[C@H](Cc1c[nH]c2ccccc12)NC(=O)[C@H](Cc1ccccc1)NC(=O)[C@H](CCC(=…
COc1cc(-c2cc(=O)[nH]c3c(O)c(OC)ccc23)cc([Se]C)c1OC
CSCC[C@H](NC(=O)[C@H](CCC(=O)O)NC(=O)[C@H](Cc1c[nH]c2ccccc12)NC(=O)[C@H](CO)NC(=O)[C@H](CCCNC(=N)N)NC(=O)[C@H](CCCCN)NC(=O)[C@H](Cc1cnc[nH]1)NC(=O)[C@@H](NC(=O)[C@H](Cc1cnc[nH]1)NC(=O)[C@H](CC(C)C)NC(=O)[C@H](CCC(N)=O)NC(=O)[C@@H](NC(=O)[C@H](Cc1ccccc1)NC(=O)[C@H](Cc1c[nH]c2ccccc12)NC(=O)[C@@H]1CCCN1C(=O)[C@H](Cc1ccccc1)NC(=O)[C@H](CO)NC(=O)[C@H](C)NC(=O)[C@H](CCCNC(=N)N)NC(=O)CNC(C)=O)C(C)C)C(C)…
CCCCCCCCCCCCCCCC(=O)N[C@H](C(=O)N[C@H](C(=O)N[C@@H](CC(C)C)C(=O)N[C@@H](C)C(=O)N[C@@H](CC(C)C)C(=O)N[C@@H](Cc1c[nH]c2ccccc12)C(=O)N[C@@H](C)C(=O)N[C@H](C(=O)N[C@@H](Cc1ccc(O)cc1)C(=O)N[C@H](C(=O)N[C@@H](Cc1ccc(O)cc1)C(=O)N[C@@H](CCCNC(=N)N)C(N)=O)[C@@H](C)O)[C@@H](C)O)[C@@H](C)O)C(C)C
CC(C)Nc1nc2c(nc1N1CCC(C(=O)c3cc(Cl)ccc3F)CC1)CCN(C)C2.O=C(O)C(F)(F)F
CCC(=O)CC(O)CC(C)C[C@H](NC(=O)[C@@H]1C[C@H](C)CN1C(=O)/C=C/C(C)CC)C(=O)N[C@H](C(=O)NC(C)(C)C(=O)N[C@@H](CC(C)C)C(=O)N[C@@H](CC(C)C)C(=O)NC(C)(C)C(=O)NC(C)(C)C(=O)NCCC(=O)NC(C)C(=O)O)[C@H](O)C(C)C
CC1=CC(C)=C(C(=O)O)C2=N[N+]3(CCN(c4cc5c(cc4F)c(=O)c(C(=O)O)cn5C4CC4)CC3)CN12.[Cl-]
CCc1nc(C(N)=O)c(Nc2ccc(N3CCC(N4CCN(C)CC4)CC3)c(OC)c2)nc1NC1CCOCC1.CCc1nc(C(N)=O)c(Nc2ccc(N3CCC(N4CCN(C)CC4)CC3)c(OC)c2)nc1NC1CCOCC1.O=C(O)/C=C/C(=O)O
CCc1ccc(NC(=O)c2cccc(Oc3cc(CN)cc(C(F)(F)F)n3)c2)cc1.Cl
COc1ccc(OC)c(NC(=S)N/N=C2\CC[Se]c3ccccc32)c1
COc1cc(/C=C/C(=O)CC(=O)/C=C/c2ccc(O)cc2)ccc1OCCCCC[n+]1ccccc1.[Br-]
COc1cc(Cl)nc(NC(=O)[N-]S(=O)(=O)Oc2ccccc2C(=O)OCCI)n1.[Na+]
COC(=O)[C@@]1(C)CC[C@]2(C(=O)O[C@@H]3O[C@H](CO)[C@@H](O)[C@H](O)[C@H]3O)CC[C@]3(C)C(=CC[C@@H]4[C@@]5(C)CC[C@H](O[C@@H]6OC[C@@H](O)[C@H](O[C@@H]7OC[C@@H](O)[C@H](O)[C@H]7O[C@@H]7O[C@H](CO)[C@@H](O)[C@H](O)[C@H]7O[C@@H]7O[C@@H](C)[C@H](O)[C@@H](O)[C@H]7O)[C@H]6O)[C@@](C)(CO)[C@@H]5CC[C@]43C)[C@@H]2C1
O=C(O)/C=C\C(=O)O.O=C(O)/C=C\C(=O)O.O=C1NCCN1CCN1CCN([C@@H]2C[C@@H](c3ccccc3F)c3ccccc32)CC1
CO[C@@H]1[C@@H](CO)O[C@H](O[C@H]2[C@H](O)[C@@H](OS(=O)(=O)[O-])[C@H](OC[C@@H](O)[C@@H](O)[C@H](O)[C@@H](O)CNc3cccc(NC(=O)CCCCC4CCSS4)c3)O[C@H]2C(=O)[O-])[C@H](NS(=O)(=O)[O-])[C@H]1O.[Na+].[Na+].[Na+]
COc1ccccc1OCCNCCC1COC(c2ccccc2)(c2ccccc2)O1.O=C(O)C(=O)O
COc1ccc(C(=O)Cn2c[n+](N)cn2)c(O)c1.[Br-]
CC[N+](C)(C)CCCNC(c1cc(C(C)(C)C)c(O)c(C(C)(C)C)c1)P(=O)(OC(C)C)OC(C)C.[Br-]
COc1cc(N)c(Cl)cc1C(=O)OCCN1CCC(CNC(=O)CCCN(CCCc2cccc(CCCN(CCCC(=O)NCC3CCN(CCOC(=O)c4cc(Cl)c(N)cc4OC)CC3)C(=O)OC(C)(C)C)c2)C(=O)OC(C)(C)C)CC1
CN[C@@H](C)C(=O)N[C@H](C(=O)N1C[C@@H](NC(=O)c2ccc(CN(C(=O)[C@@H]3Cc4ccccc4CN3C(=O)[C@@H](NC(=O)[C@H](C)NC)C(C)(C)C)[C@H](COC)c3ccccc3)cc2)C[C@H]1C(=O)N[C@@H]1CCCc2ccccc21)C(C)(C)C
CCCCCCCCCCCCCCCCOC(=O)NCCSC[C@H](NC(=O)CCCCCCCCCCCCCCC)C(=O)N[C@H](CO)C(=O)N[C@@H](CCCCN)C(=O)N[C@@H](CCCCN)C(=O)N[C@@H](CCCCN)C(=O)N[C@@H](CCCCN)C(=O)O
CC[C@H](C)[C@H](NC(=O)[C@H](CC(C)C)NC(=O)[C@H](CCCNC(=N)N)NC(=O)[C@@H](N)C(C)C)C(=O)N[C@@H](CN)C(=O)N[C@@H](C)C(=O)N[C@H](C(=O)N[C@@H](CCCNC(=N)N)C(=O)N[C@H](C(=O)N[C@@H](Cc1c[nH]c2ccccc12)C(=O)N[C@@H](CCCNC(=N)N)C(=O)N[C@@H](CCCNC(=N)N)C(N)=O)[C@@H](C)CC)C(C)C
O=C([O-])c1cccc(Cc2cc(Cl)ccc2OCc2ccccc2)n1.[Na+]
Cl.O=[N+]([O-])c1ccc(O/N=[N+](\[O-])N2CCNCC2)c([N+](=O)[O-])c1
CSCC[C@@H]1NC(=O)CNC(=O)[C@@H](NC(=O)[C@H](Cc2ccccc2)NC(=O)[C@H](Cc2c[nH]c3ccccc23)NC(=O)[C@H](CCCCN)NC(=O)[C@H](Cc2ccc(O)cc2)NC(=O)[C@H](CCCNC(=N)N)NC(=O)[C@H](CO)NC(C)=O)CSSC[C@@H](C(=O)N[C@H](C(=O)N[C@@H](Cc2c[nH]c3ccccc23)C(=O)N[C@H](C(=O)N[C@@H](CCCCN)C(=O)N[C@@H](Cc2ccccc2)C(N)=O)C(C)C)C(C)C)NC(=O)[C@H](CO)NC(=O)[C@H](CCSC)NC(=O)[C@H]([C@@H](C)O)NC(=O)CNC(=O)CNC(=O)[C@H](CCSC)NC(=O)[C@H](CC…
CC(=O)N[C@@H](CS)C(=O)N[C@@H](CCC(N)=O)C(=O)N[C@@H](CCC(=O)O)C(=O)N[C@@H](Cc1c[nH]c2ccccc12)C(=O)N[C@@H](CCC(N)=O)C(=O)N[C@@H](CS)C(=O)N[C@@H](Cc1ccc(O)cc1)C(=O)N[C@@H](Cc1c[nH]c2ccccc12)C(=O)N[C@@H](CCC(C)C)C(=O)N[C@@H](CCC(=O)O)C(=O)N[C@@H](CC(N)=O)C(=O)NCC(N)=O
CSCC[C@@H]1NC(=O)[C@H](CC(=O)O)NC(=O)[C@H](CCCNC(=N)N)NC(=O)[C@H](CCSC)NC(=O)[C@H](CCSC)NC(=O)[C@@H](NC(=O)[C@H](Cc2ccccc2)NC(=O)[C@H](Cc2c[nH]c3ccccc23)NC(=O)[C@H](CCCCN)NC(=O)[C@H](Cc2ccc(O)cc2)NC(=O)[C@H](CCCNC(=N)N)NC(=O)[C@H](CO)NC(C)=O)CSSC[C@@H](C(=O)N[C@H](C(=O)N[C@@H](Cc2c[nH]c3ccccc23)C(=O)N[C@H](C(=O)N[C@@H](CCCCN)C(=O)N[C@@H](Cc2ccccc2)C(N)=O)C(C)C)C(C)C)NC(=O)[C@H](CO)NC(=O)[C@H](CCS…
COc1cccc(-c2cc(C(=O)Nc3ccc(-c4ccc(OCCC[P+](c5ccccc5)(c5ccccc5)c5ccccc5)cc4)cc3)ccc2OC)c1.[Br-]
CC(=O)N[C@H](C(=O)N[C@H](C(=O)N[C@H](C(=O)N[C@@H](Cc1c[nH]c2ccccc12)C(=O)N[C@@H](CCC(N)=O)C(=O)N[C@H](C(=O)N[C@@H](Cc1ccc(OCCN)cc1)C(=O)N[C@@H](Cc1ccc2ccccc2c1)C(=O)N[C@@](C)(CCCCN)C(=O)N[C@@H](CCC(=O)O)C(=O)N[C@@H](CC(N)=O)C(=O)NCC(N)=O)C(C)(C)S)[C@@H](C)O)[C@@H](C)O)C(C)(C)S
CN1CCN(CCCC(O)(c2ccccc2)c2ccccc2)CC1.Cl.Cl
CNC1(CCCOc2cccnc2)CC1.O=C(O)/C=C/C(=O)O
CN(C)C/C=C/C(=O)Nc1cccc(S(=O)(=O)N2CCC(NC(=O)c3nscc3NC(=O)c3c(Cl)cccc3Cl)CC2)c1.O=C(O)C(F)(F)F
COc1cnc2[n-]c([S+]([O-])Cc3ncc(C)c(OC)c3C)nc2c1.[Na+]
C=C1C(=O)[C@@]23[C@@H]([C@@H](O)C[C@@H]1[C@H]2OC(=O)[C@@H](N)CCc1ccccc1)[C@]1(COC(C)=O)CCCC(C)(C)[C@H]1C[C@H]3OC.O=C(O)C(F)(F)F
C/C=C/C(=O)Nc1cccc(N2CC[C@@H](NC(=O)c3n[nH]cc3NC(=O)c3c(Cl)cccc3Cl)C2)c1.O=C(O)C(F)(F)F
CC(=O)NCCCC[C@H](NC(=O)[C@](C)(CCCCN)NC(=O)[C@](C)(Cc1ccccc1)NC(=O)[C@H](Cc1ccc(OCCN)cc1)NC(=O)[C@@H]1CSCC[C@H](NC(C)=O)C(=O)N[C@@H](CCC(N)=O)C(=O)N[C@@H]([C@@H](C)O)C(=O)N[C@@H](Cc2c[nH]c3ccccc23)C(=O)N[C@@H](CCC(N)=O)C(=O)N1)C(=O)N[C@@H](CC(N)=O)C(=O)NCC(N)=O
CSCC[C@H](NC(=O)[C@@H]1CCCN1C(=O)[C@H](Cc1ccc(O)cc1)NC(=O)[C@H](CS)NC(=O)[C@H](Cc1cnc[nH]1)NC(=O)[C@@H]1CCCN1C(=O)[C@H](Cc1cnc[nH]1)NC(=O)[C@H](CC(N)=O)NC(=O)[C@H](CCCNC(=N)N)NC(=O)[C@H](CS)NC(=O)[C@H](CCCCN)NC(=O)[C@H](Cc1ccccc1)NC(=O)[C@H](Cc1ccc(O)cc1)NC(=O)[C@H](CO)NC(=O)[C@H](C)NC(=O)[C@@H]1CCCN1C(=O)[C@@H](N)CS)C(=O)N[C@@H](CCC(=O)O)C(=O)N[C@@H](Cc1c[nH]c2ccccc12)C(=O)N[C@@H](CCCNC(=N)N)C(=…
CCCCCOc1ccc(-c2cc(-c3ccc(C(=O)N[C@H]4C[C@@H](O)[C@@H](O)NC(=O)[C@@H]5[C@@H](O)[C@@H](C)CN5C(=O)[C@H]([C@H](O)CC(N)=O)NC(=O)[C@H]([C@H](O)[C@@H](O)c5ccc(O)c(OS(=O)(=O)[O-])c5)NC(=O)[C@@H]5C[C@@H](O)CN5C(=O)C([C@@H](C)O)NC4=O)cc3)no2)cc1.[Na+]
O=C([O-])c1ccnc(Cc2cc(Cl)ccc2OCc2ccccc2)c1.[Na+]
CC/N=c1/cc2oc3cc(N)c4ccccc4c3nc-2cc1C.Cl
CC/N=c1/cc2oc3cc(NCCCC(=O)OCC)c4ccccc4c3nc-2cc1C.Cl
Cc1cc(N)c2ccccc2[n+]1CCCC/C=C/CCCC[n+]1c(C)cc(N)c2ccccc21.[I-].[I-]
CC[N+](CC)=c1ccc2nc3c(cc(NCCCO)c4ccccc43)oc-2c1.[Cl-]
[Cl-].c1ccc(Nc2n[n+](-c3ccccc3)c(CCc3ccc4c(c3)OCO4)s2)cc1
O=C([O-])/C(=C\c1ccc(O)cc1)O[C@@H]1O[C@H](CO)[C@H](O)[C@H](O)[C@H]1O.[K+]
COc1cc([C@H]2Oc3cc([C@H]4Oc5cc(O)cc(O)c5C(=O)[C@@H]4O)ccc3O[C@H]2COP(=O)([O-])OC2O[C@H](CO)[C@H](O)[C@H](O)[C@H]2O)ccc1O.[Na+]
N=C(N)NCCCNC(=O)[C@@H]1CS[C@H]2CC[C@@H](NS(=O)(=O)c3cccc4ccccc34)C(=O)N21.O=C(O)C(F)(F)F
CSCC[C@H](NC(=O)[C@@H](CC(C)C)NC(=O)CNC(=O)[C@H](Cc1ccccc1)NC(=O)[C@H](Cc1ccccc1)NC(=O)[C@H](CCC(N)=O)NC(=O)[C@H](CCC(N)=O)NC(=O)[C@H]1CCCN1C(=O)[C@@H](CCCCN)NC(=O)[C@@H]1CCCN1C(=O)[C@@H](N)CCCN=C(N)N)C(N)=O
CN(C(=O)Cc1ccccc1)[C@H](Cc1ccc(O)cc1)C(=O)N[C@@H](Cc1ccccc1)C(=O)N[C@@H](CCC(N)=O)C(=O)N[C@@H](CC(N)=O)C(=O)N[C@@H](CCCN=C(N)N)C(=O)N1CCC[C@H]1C(=O)N[C@@H](CCCN=C(N)N)C(N)=O
CN1C(=O)[C@@H](CCCCNC(=O)c2ccc(NNC(=O)OC(C)(C)C)nc2)NC(=O)c2cccc(c2)CNC(=O)[C@H](CC(=O)O)NC(=O)CNC(=O)[C@@H]1CCCN=C(N)N.O=C(O)C(F)(F)F.O=C(O)C(F)(F)F
Nc1nc(N)c2ncn([C@@H]3C[C@H](OS(=O)(=O)[O-])[C@@H](O)[C@H]3O)c2n1.[Na+]
C[C@@H]1C(=O)CC[C@]2(C)C3CC=C4[C@@H]5CC(C)(C)CC[C@]5(C(=O)O[C@@H]5O[C@H](C)[C@H](O)[C@H](O)[C@H]5O[C@@H]5O[C@@H](C)[C@H](O[C@@H]6OC[C@@H](O)[C@H](O[C@@H]7OC[C@H](O[C@@H]8OC[C@H](O)[C@H](O)[C@H]8O)[C@H](O)[C@H]7O)[C@H]6O)[C@@H](O)[C@H]5O)[C@H](O)C[C@@]4(C)[C@]3(C)CC[C@@H]12
COc1ccc(-c2[nH]nc3c2-c2cc(OC)c(OC)c(OC)c2CC3)cc1NC(=O)[C@@H](N)CO.Cl
CC/N=c1/cc2oc3cc(NCCN)c4ccccc4c3nc-2cc1C.Cl
CC/N=c1/cc2oc3cc(NCCNC(=O)C(NC(=O)OC(C)(C)C)C(C)C)c4ccccc4c3nc-2cc1C.Cl
CC(C)=CCC/C(C)=C/CC(P(=O)([O-])[O-])P(=O)([O-])[O-].[Na+].[Na+].[Na+].[Na+]
NCCCC[C@@H](C=O)NC(=O)[C@H](Cc1c[nH]cn1)NC(=O)[C@H](CCCCN)NC(=O)[C@H](Cc1c[nH]cn1)NC(=O)[C@H](CCCCN)NC(=O)[C@H](Cc1c[nH]cn1)NC(=O)[C@H](CCCCN)NC(=O)[C@H](Cc1c[nH]cn1)NC(=O)[C@@H](N)CCCCN
CCCNC(=O)CNC(=O)[C@H](CCCN=C(N)N)NC(=O)[C@@H]1CCCN1C(=O)[C@H]1CSSC2(CCCCC2)CC(=O)N(C)[C@@H](Cc2ccc(O)cc2)C(=O)N[C@H](Cc2ccccc2)C(=O)N[C@@H](CCC(N)=O)C(=O)N[C@H](CC(N)=O)C(=O)N1
C/C=C1/NC(=O)[C@H]([C@H](C)O)NC(=O)[C@@H](CCN)NC(=O)[C@H](CCCCN)NC(=O)[C@H](CC(=O)O)NC(=O)[C@@H](CCN)NC(=O)[C@@H](NC(=O)C[C@H](O)CCCCCCCCCCCCC)COC(=O)[C@H]([C@H](O)CCl)NC(=O)[C@H]([C@H](O)C(=O)O)NC1=O
NC[C@@H]1O[C@H](O[C@@H]2[C@@H](CSCCCCCCSCC(=O)NCCN(CC(=O)NCCN(CC(N)=O)C(=O)Cn3cnc4c(O)nc(N)nc43)C(=O)Cn3cnc4c(O)nc(N)nc43)O[C@@H](O[C@@H]3[C@@H](O)[C@H](N)C[C@H](N)[C@H]3O[C@H]3O[C@H](CN)[C@@H](O)[C@H](O)[C@H]3N)[C@@H]2O)[C@H](N)[C@@H](O)[C@@H]1O
C[C@@H](O)[C@H]1NC(=O)[C@H](CCCCN)NC(=O)[C@@H]([C@H](C)c2ccc3ccccc3c2)NC(=O)[C@H](Cc2ccc(O)cc2)NC(=O)[C@@H](Cc2ccccc2)NC(=O)[C@H](N)CSSC[C@@H](C(=O)O)NC(=O)[C@H](Cc2ccccc2)NC1=O
CC[C@H](C)[C@H](NC(=O)[C@@H]1CCCN1C(=O)[C@H](CCC(=O)O)NC(=O)[C@H](Cc1ccc(O)cc1)NC(=O)CCC(=O)O)C(=O)N1CCC[C@H]1C(=O)N[C@@H](CCC(=O)O)C(=O)N[C@@H](CCC(=O)O)C(=O)N[C@@H](Cc1ccc(NS(=O)(=O)O)cc1)C(=O)N[C@@H](CC(C)C)C(=O)N[C@@H](CCC(=O)O)C(=O)O
NCCCC[C@H](N)C(=O)N[C@@H](CCCCN)C(=O)N(CCCCN)CC(=O)N[C@@H](CCCCN)C(=O)N[C@@H](CCCCN)C(=O)N(CCCCN)CC(=O)N[C@@H](CCCCN)C(=O)N[C@@H](CCCCN)C(=O)N[C@@H](CCCCN)C(=O)O
NC(=O)[C@H](Cc1ccccc1)NC(=O)[C@H](Cc1ccccc1)NC(=O)[C@@H]1CCCN1C(=O)[C@H](Cc1ccc(O)cc1)NCCCCC(=O)[C@H](Cc1ccccc1)NC(=O)[C@H](Cc1ccccc1)NC(=O)[C@@H]1CCCN1C(=O)[C@@H](N)Cc1ccc(O)cc1
CC(=O)N[C@@H](Cc1ccc2ccccc2c1)C(=O)N[C@H](Cc1ccc(Cl)cc1)C(=O)N[C@H](Cc1ccccn1)C(=O)Nc1ccccc1C(=O)N[C@H](CCCN=C(N)N)C(=O)N1CCC[C@@H]1C(=O)N[C@@H](C)C(N)=O
NC(=O)CC[C@@H]1NC(=O)[C@H](Cc2ccc(O)cc2)NC(=O)[C@H](C(c2ccccc2)c2ccccc2)NC(=O)[C@H](N)CSSC[C@H](C(=O)N2CCC[C@H]2C(=O)N[C@@H](CCCN=C(N)N)C(=O)NCC(N)=O)NC(=O)[C@H](CC(N)=O)NC1=O
C[C@@H]1O[C@@H](O[C@H]2[C@H](OC(=O)[C@]34CCC(C)(C)C[C@H]3C3=CCC5[C@@]6(C)CC[C@H](O)[C@@](C)(O)[C@@H]6CC[C@@]5(C)[C@]3(C)C[C@H]4O)O[C@H](C)[C@H](O)[C@@H]2O)[C@H](O)[C@H](O)[C@H]1O[C@@H]1OC[C@@H](O)[C@H](O[C@@H]2OC[C@H](O[C@@H]3OC[C@H](O)[C@H](O)[C@H]3O)[C@H](O)[C@H]2O)[C@H]1O
CC(C)CN(NC(=O)OCc1ccccc1)C(=O)CN(Cc1ccccc1)/N=C/c1ccc(B(O)O)cc1
CNCCCOc1cc(F)c(-c2c(Cl)nc3ncnn3c2N[C@@H](C)C(F)(F)F)c(F)c1.Cl
CC(C)C[C@H](N)C(=O)N1CCC[C@H]1C(=O)N[C@@H](CC(N)=O)C(=O)N[C@@H](Cc1ccc(O)cc1)C(=O)N[C@@H](CC(N)=O)C(=O)N[C@@H](Cc1c[nH]c2ccccc12)C(=O)N[C@@H](CC(N)=O)C(=O)N[C@@H](CO)C(=O)N[C@@H](Cc1ccccc1)C(=O)N[C@@H](CC(C)C)C(=O)N[C@@H](CCCNC(=N)N)C(=O)N[C@@H](Cc1ccccc1)C(N)=O
C/C=C\COC(=O)/C=C(\CO)OC1OC(COS(=O)(=O)[O-])C(OC2OC(C(=O)OC/C=C/C)C(OC3OC(COS(=O)(=O)[O-])C(OC4OC(C(=O)OC/C=C/C)C(OC5OC(COS(=O)(=O)[O-])C(O)C(O)C5NS(=O)(=O)[O-])C(O)C4OS(=O)(=O)[O-])C(O)C3NS(=O)(=O)[O-])C(O)C2OS(=O)(=O)[O-])C(O)C1NS(=O)(=O)[O-].[Na+].[Na+].[Na+].[Na+].[Na+].[Na+].[Na+].[Na+]
CCOC(=O)/C=C/[C@H](CCC(N)=O)NC(=O)[C@H](Cc1ccccc1)NC(=O)[C@H](CCN1CCOCC1)NC(=O)OCc1ccccc1.O=C(O)C(F)(F)F
CCSCC1OC(OC2C(NC(=O)OC(C)(C)C)CC(NC(=O)OC(C)(C)C)C(OC3OC(CNC(=O)OC(C)(C)C)C(O)C(O)C3NC(=O)OC(C)(C)C)C2O)C(O)C(NC(=O)OC(C)(C)C)C1O
COc1cc2c(cc1OC)[C@H](c1cc(OC)c(OC)c(OC)c1)[N@@+](C)(CCCOC(=O)CCCCCCC(=O)OCCC[N@+]1(C)CCc3cc(OC)c(OC)cc3[C@H]1Cc1cc(OC)c(OC)c(OC)c1)CC2.[Cl-].[Cl-]
CC(C)C[C@H](NC(=O)CNC(=O)[C@@H](NC(=O)[C@H](Cc1ccccc1)NC(=O)[C@H](CO)NC(=O)[C@H](CC(=O)O)NC(=O)[C@@H](NC(=O)[C@H](CCCCN)NC(=O)[C@@H](Cc1ccc(NC(=S)c2ccccc2)cc1)NC(=O)[C@@H](N)Cc1c[nH]cn1)[C@@H](C)O)C(C)C)C(=O)N[C@@H](CCS)C(N)=O
NC(N)=NCCC[C@H](N)C(=O)N[C@@H](CCCN=C(N)N)C(=O)NCCCCCCCCCCCC(=O)N[C@@H](CO)C(=O)N1CCc2ccccc2C1C(=O)N1CC(C(=O)N[C@@H](CCCN=C(N)N)C(=O)O)C2CCCCC21
C[N+](C)(CCCCCC[N+](C)(C)CCCN1C(=O)c2ccccc2C1Cc1ccccc1)CCCN1C(=O)c2ccccc2C1Cc1ccccc1.[Br-].[Br-]
CCOc1ccc(C[C@H]2NC(=O)CC3(CCCCC3)SSC[C@H](C(=O)NCCNC(=O)[C@@H](CCCN=C(N)N)NC(=O)[C@H](N)CCCN=C(N)N)NC(=O)[C@@H](CC(N)=O)NC(=O)[C@H](C(C)C)NC(=O)[C@@H](Cc3ccccc3)NC2=O)cc1
CC(C)C[C@@H]1NC(=O)[C@H](CCCN)NC(=O)[C@H](C)NC(=O)[C@H](Cc2ccc(O)cc2)NC(=O)[C@H](CCC(N)=O)NC(=O)[C@H](CC(N)=O)NC(=O)[C@@H](Cc2ccccc2)NC(=O)[C@H](Cc2ccccc2)NC(=O)[C@@H]2CCCN2C(=O)[C@@H](Cc2ccccc2)NC1=O
CC[C@H](C)[C@H](NC(=O)[C@@H](Cc1ccccc1)NC(=O)[C@@H](Cc1c[nH]c2ccccc12)NC(=O)[C@@H](N)CCCN=C(N)N)C(=O)N[C@H](Cc1ccccc1)C(=O)N[C@@H](Cc1c[nH]cn1)C(=O)N[C@@H](CCCCN)C(=O)N[C@@H](CCCCN)C(=O)N[C@H](C(N)=O)C(C)C
CC[C@H](C)[C@H](NC(=O)[C@H](CCCN=C(N)N)NC(=O)[C@H](C)NC(=O)[C@H](CCC(N)=O)NC(=O)[C@H](CC(C)C)NC(=O)[C@H](CCC(N)=O)NC(=O)[C@H](CCCCN)NC(=O)[C@@H](NC(=O)CNC(=O)[C@H](Cc1c[nH]c2ccccc12)NC(=O)[C@@H](NC(=O)[C@@H](NC(=O)[C@H](CC(C)C)NC(=O)[C@H](CCC(N)=O)NC(=O)[C@@H](N)CC(C)C)[C@@H](C)O)C(C)C)[C@@H](C)CC)C(=O)O
CC[C@H](C)[C@H](NC(=O)[C@H](CC(C)C)NC(=O)[C@@H](NC(=O)[C@@H](N)CCSC)[C@@H](C)O)C(=O)NCC(=O)N[C@@H](C)C(=O)N[C@@H](C)C(=O)N[C@@H](Cc1c[nH]cn1)C(=O)N[C@@H](CC(N)=O)C(=O)NCC(=O)N[C@@H](CO)C(=O)N[C@@H](C)C(=O)N[C@@H](CCC(N)=O)C(=O)N[C@@H](CC(C)C)C(=O)N[C@H](CC(C)C)C(=O)N[C@@H](CCCN=C(N)N)C(=O)N[C@@H](CCC(N)=O)C(=O)N[C@@H](C)C(=O)N[C@@H](CCCN=C(N)N)C(=O)NCC(=O)N[C@@H](CCC(N)=O)C(=O)N[C@@H](CC(C)C)C(=O…
CC[C@H](C)[C@H](NC(=O)[C@H](C)NC(=O)[C@H](CC(=O)O)NC(=O)[C@@H](NC(=O)[C@H](Cc1ccccc1)NC(=O)[C@H](CO)NC(=O)[C@H](Cc1c[nH]cn1)NC(=O)[C@H](CC(C)C)NC(=O)[C@@H](N)C(C)C)[C@@H](C)O)C(=O)O
CSCC[C@H](NC(=O)[C@H](CC(C)C)NC(=O)CNC(=O)[C@H](Cc1ccccc1)NC(=O)[C@H](Cc1ccccc1)NC(=O)[C@@H](CCC(N)=O)NC(=O)[C@@H](CCC(N)=O)NC(=O)[C@H]1CCCN1C(=O)[C@H](CCCCN)NC(=O)[C@@H]1CCCN1C(=O)[C@H](N)CCCN=C(N)N)C(N)=O
CSCC[C@H](NC(=O)[C@H](Cc1ccc(O)cc1)NC[C@H](Cc1ccccc1)NC(=O)[C@H](CC(C)C)NC(=O)[C@H](C)NC(=O)[C@@H](N)CC1CCCCC1)C(=O)N[C@@H](Cc1ccc(O)cc1)C(=O)N[C@@H](Cc1ccc(O)cc1)C(=O)O
CC(C)(S)[C@H](NC(=O)[C@@H](N)Cc1ccc(O)cc1)C(=O)N[C@@H](Cc1ccc(O)cc1)C(=O)NCC(=O)N[C@@H](CO)C(=O)N[C@@H](Cc1ccccc1)C(=O)N[C@@H](CS)C(=O)N[C@@H](CCCCN)C(=O)N[C@@H](CCCCN)C(N)=O
CC(C)(C)c1ccc(OCc2cn(C/C(F)=C/CN)nn2)cc1.Cl
CC(C)[C@H](NC(=O)[C@@H]1CCC(=O)NCC(=O)N2CCC[C@@H]2C(=O)N[C@H](Cc2ccccc2)C(=O)N[C@H](CCCN=C(N)N)C(=O)N[C@@H](Cc2c[nH]c3ccccc23)C(=O)N1)C(=O)N[C@H](C(=O)NCC(N)=O)C(C)C
CC(C)[C@H](NC(=O)[C@H](C)NC(=O)[C@H](Cc1c[nH]c2ccccc12)NC(=O)[C@H](Cc1c[nH]cn1)NC(=O)CCN1c2ccccc2Sc2ccccc21)C(=O)N[C@H](C)C(=O)N[C@@H](Cc1c[nH]cn1)C(=O)N1CCC[C@@H]1CN[C@@H](Cc1ccccc1)C(N)=O
CN1CCN(C(=O)COc2ccc(C(=O)/C=C/c3ccccc3C(F)(F)F)cc2)CC1.Cl
CC(=O)O.CCN(CCc1ccc(Cl)c(Cl)c1)C(=O)CNC(=O)[C@@H](CCCN=C(N)N)NC(=O)[C@@H](N)Cc1ccc(O)cc1
NC(=O)CC[C@H](NC(=O)C1(NC(=O)[C@H](Cc2ccc(O)cc2)NC(=O)C2(S)CCCCC2)CCCCC1)C(=O)N[C@@H](CC(N)=O)C(=O)N[C@@H](CS)C(=O)N1CCC[C@H]1C(=O)N[C@@H](CCCN=C(N)N)C(=O)NCC(N)=O
CC(C)C[C@H](NC(=O)[C@@H](N)Cc1ccc(O)cc1)C(=O)N[C@@H](Cc1ccccc1)C(=O)N[C@@H](CCC(N)=O)C(=O)N1CCC[C@@H]1C(=O)N[C@@H](CCC(N)=O)C(=O)N[C@@H](CCCN=C(N)N)C(=O)N[C@@H](Cc1ccccc1)C(N)=O
CC(C)=CCC/C(C)=C\CC(CC=C(C)C)(P(=O)([O-])[O-])P(=O)([O-])[O-].[Na+].[Na+].[Na+].[Na+]
CC(C)C[C@@H]1NC(=O)[C@H](CO)NC(=O)[C@@H]2CSSC[C@H](NC(=O)CN)C(=O)N[C@@H](CSSC[C@@H](C(N)=O)NC(=O)[C@H](CC(C)C)NC(=O)[C@H](CCC(=O)O)NC(=O)[C@@H]3CCCN3C(=O)[C@H](Cc3cnc[nH]3)NC(=O)[C@H](CC(N)=O)NC1=O)C(=O)N[C@@H](CO)C(=O)N[C@@H](Cc1cnc[nH]1)C(=O)N1CCC[C@H]1C(=O)N[C@@H](C)C(=O)N2
CN1/C(=C/C=C/C2=[N+](CCCCCC(=O)NCCCNC(=N)Nc3ccc4[nH]c5c(c4c3)C[C@@]3(O)[C@H]4Cc6ccc(O)c7c6[C@@]3(CCN4CC3CC3)[C@H]5O7)c3ccc(S(=O)(=O)[O-])cc3C2(C)C)C(C)(C)c2cc(S(=O)(=O)O)ccc21
CN(C)CCCNC(=O)c1cc(NC(=O)c2cc(NC(=O)c3ccc(N(CCCl)CCCl)cc3)cn2CCCCCCCCCCCn2cc(NC(=O)c3ccc(N(CCCl)CCCl)cc3)cc2C(=O)Nc2cc(C(=O)NCCCN(C)C)n(C)c2)cn1C
CC(C)[C@H](NC(=O)[C@H](Cc1ccccc1)NC(=O)[C@H](CCCCN)NC(=O)CNC(=O)[C@H](Cc1c[nH]c2ccccc12)NC(=O)[C@H](CCCN=C(N)N)NC(=O)[C@@H](Cc1ccc2ccccc2c1)NC(=O)[C@@H](N)Cc1c[nH]cn1)C(N)=O
C[C@H]1[C@H]2[C@H](C[C@H]3[C@@H]4CC=C5C[C@@H](O[C@@H]6O[C@H](CO)[C@@H](O[C@H]7O[C@H](C)[C@@H](OCCNC(=O)OCC8c9ccccc9-c9ccccc98)[C@H](O)[C@@H]7O)[C@H](O)[C@H]6O[C@H]6O[C@H](C)[C@@H](O)[C@H](O)[C@@H]6O)CC[C@]5(C)[C@H]4CC[C@@]32C)O[C@]12CC[C@@H](C)CO2
CSCC[C@H](NC(=O)[C@@H](NC(=O)[C@@H](N)CCC(=O)O)C(C)C)C(=O)N[C@@H](Cc1ccccc1)[C@@H](O)C(=O)N[C@@H](CC(=O)O)C(=O)N[C@@H](C)C(=O)N[C@@H](CCC(=O)O)C(=O)N[C@@H](Cc1ccccc1)C(=O)O
CCCCC/C=C\[C@H]1O[C@H]2C[C@H]3O[C@H]4CC[C@H]5O[C@H]6C[C@@]7(C)O[C@@]8(C)[C@@H](OCc9ccccc9)C[C@H](CCCOCc9ccccc9)O[C@@H]8C[C@@H]7O[C@@H]6C[C@@H]5O[C@]4(C)C[C@]3(C)O[C@@H]2CC[C@]1(C)O[Si](C)(C)C(C)(C)C
CNC(=O)C[C@@H]1NC(=O)c2csc(n2)-c2ccc(-c3nc(CNC(=O)NCC(O)CC(=O)O)cs3)nc2-c2csc(n2)-c2csc(n2)C(C(O)c2ccccc2)NC(=O)CNC(=O)c2nc(sc2COC)[C@H](C(C)C)NC(=O)c2nc1sc2C
CCCCc1nn(-c2ccccc2C(F)(F)F)c(=O)n1Cc1ccc(-c2ccccc2S(=O)(=O)NC(=O)c2ccc(C)s2)cc1.ClCCl
COC[C@H]1O[C@@H](O[C@@H]2OC[C@@H]3O[C@@]4(OC[C@@H](OC(=O)c5c(C)cc(O)cc5O)[C@@H]5OCO[C@H]54)O[C@H]3[C@H]2O)[C@@H](OC)[C@@H](O)[C@@H]1O[C@@H]1O[C@H](C)[C@H](OC)[C@H](O[C@@H]2O[C@H](C)[C@H]3O[C@]4(C[C@@H](O)[C@H](O[C@H]5C[C@@H](O[C@H]6C[C@](C)(NC(C)=O)[C@@H](OC)[C@H](C)O6)[C@H](OC(=O)c6c(C)c(Cl)c(O)c(Cl)c6OC)[C@@H](C)O5)[C@@H](C)O4)O[C@]3(C)[C@@H]2O)[C@@]1(C)O
CC[C@H](C)[C@@H]1NC(=O)[C@@H](Cc2ccc(OC)cc2)NC(=O)[C@H](N)CSSC[C@@H](C(=O)N2CCC[C@@H]2C(=O)N[C@@H](CC(C)C)C(=O)NCC(N)=O)NC(=O)[C@H](CC(N)=O)NC(=O)[C@@H](CCC(N)=O)NC1=O
CC(=O)NCSC[C@@H](NC(=O)[C@H](Cc1ccc(O)cc1)NC(=O)[C@H](CSCNC(C)=O)NC(=O)[C@H](CCCN=C(N)N)NC(=O)[C@@H](N)CC(=O)O)C(=O)N[C@@H](Cc1c[nH]cn1)C(=O)N1CCC[C@H]1C(=O)N[C@@H](Cc1ccccc1)C(=O)O
CC[C@H]1OC(=O)C[C@@H](O)[C@H](C)[C@@H](O[C@@H]2O[C@H](C)[C@@H](O[C@H]3C[C@@](C)(O)[C@@H](O)[C@H](C)O3)[C@H](N(C)C)[C@H]2O)[C@@H](CCOc2ccc(C=O)cc2)C[C@@H](C)C(=O)/C=C/C(C)=C/[C@@H]1CO[C@@H]1O[C@H](C)[C@@H](O)[C@@H](OC)[C@H]1OC
CCc1nc(N)nc(N)c1-c1ccc(OCCCOc2ccc(-c3c(N)nc(N)nc3CC)cc2)cc1.Cl.Cl
C=C1C[C@@H]2CC[C@@]34C[C@@H]5O[C@@H]6C(O[C@H]7CC[C@H](CC(=O)O[C@H]8C(CC9OC(CCC1O2)C[C@@H](C)C9=C)O[C@H]1C[C@H]2O[C@@]9(C[C@@H]%10O[C@]%11(C[C@H](C)[C@@H]%12O[C@H]([C@@H](O)C[C@@H](O)CO)C[C@@H]%12O%11)C[C@H](C)[C@@H]%10O9)C[C@H]2O[C@H]1[C@@H]8C)O[C@@H]7[C@@H]6O3)[C@H]5O4
C[C@H](NC(=O)[C@@H](NC(=O)[C@@H]1CCCN1C(=O)[C@H](CCC(=O)O)NC(=O)[C@@H]1CCCN1C(=O)CCCCNC(=S)Nc1ccc2c(c1)C1(OC2=O)c2ccc(O)cc2Oc2cc(O)ccc21)[C@@H](C)O)C(=O)N1CCCCC1C(=O)N1C[C@H](O/N=C\c2ccncc2)C[C@H]1C(=O)N[C@@H](CCC(=O)O)C(=O)N[C@@H](CCC(=O)O)C(N)=O
CSCC[C@H](N)C(=O)N[C@@H](CC(C)C)C(=O)N[C@@H](CC(=O)O)C(=O)N[C@@H](CC(C)C)C(=O)N[C@@H](CCC(N)=O)C(=O)N1CCC[C@H]1C(=O)N[C@@H](CCC(=O)O)C(=O)N[C@H](C(=O)N[C@H](C(=O)O)[C@@H](C)O)[C@@H](C)O
CC[C@H](C)[C@H](NC(=O)[C@H](CN)NC(=O)[C@@H](NC(=O)[C@H](C)NC(=O)[C@@H](NC(=O)[C@@H](NC(=O)[C@H](CC(C)C)NC(=O)[C@H](CCCNC(=N)N)NC(=O)[C@@H](N)C(C)C)[C@@H](C)CC)C(C)C)C(C)C)C(=O)N[C@@H](Cc1c[nH]c2ccccc12)C(=O)N[C@@H](CCCNC(=N)N)C(=O)N[C@@H](CCCNC(=N)N)C(N)=O
COc1ccc(C[C@H]2C(=O)O[C@H](C)[C@H](NC(=O)[C@@H](CC(C)C)N(C)C(=O)C3CCCN3C(=O)[C@H](O)c3ccccc3)C(=O)NC(C(C)C)[C@H](O)CC(=O)O[C@@H](C(C)C)C(=O)[C@H](C)C(=O)N[C@@H](CC(C)C)C(=O)N3CCC[C@H]3C(=O)N2C)cc1
CC(C)C[C@H](NC(=O)[C@@H](NC(=O)c1cnc(-c2ccccc2)cn1)[C@@H](C)O)B(O)O
COc1c2occc2c(CN(C(C)C)C(C)C)c2ccc(=O)oc12.Cl
CC(=O)N[C@@H](Cc1ccccc1)C(=O)N[C@@H](CCC(N)=O)C(=O)N[C@@H](CO)C(=O)N[C@@H](CCCCN)C(=O)N1CCC[C@@H]1C(=O)N[C@@H](CC(N)=O)C(=O)N[C@H](C(=O)N[C@@H](Cc1cnc[nH]1)C(=O)N[C@H](C(=O)N[C@@H](CC(=O)O)C(=O)NCC(=O)N[C@@H](Cc1ccc(O)cc1)C(=O)N[C@@H](Cc1ccccc1)C(=O)N[C@@H](CCC(=O)O)C(=O)N[C@@H](CCCNC(=N)N)C(=O)N[C@@H](CC(C)C)C(=O)NC(C)(C)C(=O)N[C@@H](C)C(=O)N[C@@H](CCCCN)C(=O)N[C@@H](CC(C)C)C(N)=O)C(C)C)C1CCCCC1
COc1ccc(C[C@@H]2NC(=O)[C@@H](CC(=O)O)NC(=O)CNC(=O)[C@@H](CCCN=C(N)N)NC(=O)[C@@H]3CCCN3C(=O)[C@@H](CC(N)=O)NC(=O)[C@H](NC(C)=O)CSSC[C@H](C(N)=O)NC(=O)[C@@H](CCCCN)NC2=O)cc1
CC[C@H](NC(C)=O)C(=O)N[C@@H](Cc1ccc(F)cc1)C(=O)N[C@@H](Cc1c[nH]c2ccccc12)C(=O)N[C@@H]1CCC(=O)N(CC(N)=O)C(=O)[C@H]2CCCN2C(=O)[C@H](CCCCN)NC(=O)[C@@H](CC(C)C)NC(=O)[C@H](CCCN=C(N)N)NC(=O)[C@@H](CCC(=O)O)NC1=O
CSCC[C@H](N)C(=O)N[C@@H](CC(C)C)C(=O)c1nnc([C@H](Cc2ccccc2)NC(=O)[C@H](Cc2ccccc2)NC(=O)[C@H](CCC(N)=O)NC(=O)[C@H](CCC(N)=O)NC(=O)[C@@H]2CCCN2C(=O)[C@H](CCCCN)NC(=O)[C@@H]2CCCN2C(=O)[C@@H](N)CCCN=C(N)N)o1
CSCC[C@H](NC(=O)[C@H](CC(C)C)NC(=O)CNC(=O)[C@H](Cc1ccccc1)NC(=O)[C@@H](Cc1ccccc1)NC(=O)[C@@H](CCC(N)=O)NC(=O)[C@@H](CCC(N)=O)NC(=O)[C@H]1CCCN1C(=O)[C@H](CCCCN)NC(=O)[C@H]1CCCN1C(=O)[C@H](N)CCCN=C(N)N)C(N)=O
CCOC(=O)CO[C@H]1[C@H](C)O[C@@H](OC2[C@H](C)O[C@@H](OC3/C(C)=C/C[C@@H]4C[C@@H](C[C@]5(C/C(=N\OC)[C@H](C)[C@@H](C(C)CC)O5)O4)OC(=O)C4C=C(C)[C@@H](O)[C@H]5OC/C(=C\C=C\[C@@H]3C)C45O)C[C@@H]2OC)C[C@@H]1OC
CC(C)[C@H]1NC(=O)c2cc(cc(NC(=O)CCCCCNC(=O)c3ccc(NN)nc3)c2)CNC(=O)[C@H](CC(=O)O)NC(=O)CNC(=O)[C@H](CCCN=C(N)N)N(C)C1=O.O=C(O)C(F)(F)F.O=C(O)C(F)(F)F
Cc1cc[n+](CCCCCc2cc(CCCCC[n+]3ccc(C)cc3)cc(CCCCC[n+]3ccc(C)cc3)c2)cc1.[Br-].[Br-].[Br-]
CC(C)C[C@H](NC(=O)[C@H]1CCCN1C(=O)[C@H](CCCCN)NC(=O)CNC(=O)[C@H](Cc1c[nH]c2ccccc12)NC(=O)[C@H](CCCN=C(N)N)NC(=O)[C@H](Cc1ccccc1)NC(=O)[C@@H](N)Cc1c[nH]cn1)C(N)=O
COc1cccc2c1C(=O)c1c(O)c3c(c(O)c1C2=O)C[C@@](O)(C(C)=O)C[C@@H]3OC1CC(/N=c2/c(O)c(O)/c2=N/C2CC(O[C@@H]3C[C@@](O)(C(C)=O)Cc4c(O)c5c(c(O)c43)C(=O)c3c(OC)cccc3C5=O)OC(C)C2O)C(O)C(C)O1
CCNC(=O)Nc1ccc(-c2nc3n(Cc4c(F)cccc4F)cc(C(=O)OCC)c(=O)n3c2CN(CC(=O)N2CCC[C@H]2C(=O)NCC#Cc2cccc(C#CCNC(=O)[C@@H]3CCCN3C(=O)CN(Cc3ccccc3)Cc3c(-c4ccc(NC(=O)NCC)cc4)nc4n(Cc5c(F)cccc5F)cc(C(=O)OCC)c(=O)n34)c2)Cc2ccccc2)cc1
CCCCC/C=C/C=C/[C@@H](O)C/C=C/C=C/C(=O)O[C@@H]1[C@@H](O)[C@H](c2c(O)cc(O)cc2CO)O[C@H](CO)[C@H]1O[C@@H]1O[C@H](COC(=O)c2ccc(-c3ccc(OC(C)C)cc3)cc2)[C@H](O)[C@H](O)[C@H]1O[C@@H]1O[C@H](CO)[C@H](O)[C@H](O)[C@H]1O
CS(=O)(=O)O.Nc1nc2ccc(Cl)cc2c2nc(-c3ccoc3)nn12
NC(=O)CC[C@H](NC(=O)C1(NC(=O)[C@H](Cc2ccc(O)cc2)NC(=O)CCS)CCCCC1)C(=O)N[C@@H](CC(N)=O)C(=O)N[C@@H](CS)C(=O)N1CCC[C@H]1C(=O)N[C@@H](CCCN=C(N)N)C(=O)NCC(N)=O
CC[C@H](C)[C@@H]1NC(=O)[C@@H]2CCCN2C(=O)[C@@H]2CCCN2C(=O)[C@H]([C@@H](C)CC)NC(=O)[C@H](CO)NC(=O)[C@H](CCCCN)NC(=O)[C@H]([C@@H](C)O)NC(=O)[C@@H]2CSCSC[C@H](NC1=O)C(=O)N[C@@H](Cc1ccccc1)C(=O)N1CCC[C@@H]1C(=O)N[C@@H](CC(=O)O)C(=O)NCC(=O)N[C@@H](CCCNC(=N)N)C(=O)N2
CC[C@H](C)[C@H](N)C(=O)N[C@@H](CC(C)C)C(=O)N[C@@H](CO)C(=O)N[C@@H](CO)C(=O)N[C@H](C(=O)N[C@@H](CC(N)=O)C(=O)N[C@H](C(=O)NCC(=O)N[C@@H](CO)C(=O)N[C@@H](CCC(=O)O)C(=O)N[C@@H](C)C(=O)N[C@@H](Cc1ccccc1)C(=O)O)C(C)C)[C@@H](C)O
Cc1cc(CC(=O)[O-])n(C)c1C(=O)c1ccc(Cl)cc1.[Na+]
CC(C)[C@H](NC(=O)[C@H](CC(=O)O)NC(=O)[C@@H](NC(=O)[C@@H]1CCCN1C(=O)[C@@H](NC(=O)[C@@H](N)Cc1ccccc1)C(C)C)[C@@H](C)O)C(=O)NCC(=O)N[C@H]1C[C@H]2CCC[C@@H](C(=O)N[C@@H](C)C(=O)N[C@@H](Cc3ccccc3)C(N)=O)N2C1=O
CC[C@H](C)[C@H](NC(=O)[C@H](CCCNC(=N)N)NC(=O)[C@H](CO)NC(=O)[C@H](CO)NC(=O)[C@H](CCCNC(=N)N)NC(=O)[C@H](Cc1ccccc1)NC(=O)[C@@H]1CCCN1C(=O)[C@H](CO)NC(=O)[C@H](Cc1ccccc1)NC(=O)CNC(=O)c1ccccc1N)C(=O)N[C@@H](CCC(N)=O)C(=O)NCCNc1ccc([N+](=O)[O-])cc1[N+](=O)[O-]
CC(=O)OCC1=C(C(=O)[O-])N2C(=O)/C(=C\Br)[C@H]2S(=O)(=O)C1.[Na+]
CNCC(=O)N[C@@H](CCCN=C(N)N)C(=O)N[C@H](C(=O)N[C@@H](Cc1cc(I)c(N)c(I)c1)C(=O)N[C@H](C(=O)N[C@@H](Cc1c[nH]cn1)C(=O)N1CCC[C@@H]1C(=O)N[C@@H](Cc1ccccc1)C(=O)O)C(C)C)C(C)C
CC(C)C[C@H](NC(=O)[C@@H](NC(=O)c1ccc2ccccc2c1)[C@@H](C)O)B(O)O
CC1(CC2CCCCC2)C(=O)C(C2=NS(=O)(=O)c3cc(NS(C)(=O)=O)ccc3N2)=C([O-])c2ccccc21.[Na+]
CC(=O)N[C@@H](Cc1ccc(Cl)cc1)C(=O)N[C@@H](Cc1ccc(Cl)cc1)C(=O)N[C@@H](Cc1csc2ccccc12)C(=O)N[C@@H](CO)C(=O)N(C)[C@@H](Cc1ccc(O)cc1)C(=O)N[C@@H](CCCCN)C(=O)N[C@@H](CC(C)C)C(=O)N[C@@H](CCCN=C(N)N)C(=O)N1CCC[C@@H]1C(=O)N[C@@H](C)C(N)=O
Cc1c(OCCN(C)C)ccc2c3c(c(=O)oc12)CN(C(=O)c1ccc2c(c1)CS(=O)(=O)N2)CC3.O=C(O)C(F)(F)F
CCCCCCCCCCCCCCCC(=O)N[C@H]1CSSC[C@@H](C(=O)N2CCC[C@H]2C(=O)N[C@@H](CC(C)C)C(=O)NCC(N)=O)NC(=O)[C@H](CC(N)=O)NC(=O)[C@H](CCC(N)=O)NC(=O)[C@H]([C@@H](C)CC)NC(=O)[C@H](Cc2ccc(OC(=O)NCCCCCCCCCCCCCC)cc2)NC1=O
N[n+]1cnn(CC(=O)c2ccccc2O)c1.[Br-]
Cc1ccc(NC(=S)N/N=C2\CC[Se]c3ccc(F)cc32)cc1
CC(=O)N[C@@H](CO)C(=O)NCC(=O)NCC(=O)N[C@@H](CCCNC(=N)N)C(=O)N[C@@H](CCCCN)C(=O)N[C@@H](Cc1cnc[nH]1)C(=O)N[C@@H](CCCCN)C(=O)N[C@@H](Cc1cnc[nH]1)C(=O)N[C@@H](Cc1ccccc1)C(=O)N[C@@H](CC(C)C)C(=O)N[C@@H](CCCNC(=N)N)C(=O)N[C@@H](CO)C(=O)N[C@@H](CC(N)=O)C(=O)NCC(=O)N[C@@H](CCCCN)C(=O)N1CCC[C@H]1C(=O)N[C@@H](CO)C(=O)N[C@@H](CCCNC(=N)N)C(=O)N[C@@H](C)C(N)=O
O=c1ccn([C@H]2O[C@@H](COP(=O)(O)OP(=O)(O)OP(=O)(O)OP(=O)(O)OP(=O)(O)OP(=O)(O)OP(=O)(O)OC[C@H]3O[C@@H](n4ccc(=O)[nH]c4=O)[C@H](O)[C@@H]3O)[C@H](O)[C@@H]2O)c(=O)[nH]1
CS(=O)(=O)O.Cc1nc(-c2ccc(F)cc2)c(-c2ccc3nc(N)n(S(=O)(=O)C(C)C)c3c2)[nH]1
CSCC[C@H](NC(=O)[C@H](CCC(=O)O)NC(=O)[C@H](CCCCN)NC(=O)[C@H](CO)NC(=O)[C@H](CCCNC(=N)N)NC(=O)[C@H](CCCCN)NC(=O)[C@H](CO)NC(=O)[C@@H](NC(=O)[C@H](Cc1cnc[nH]1)NC(=O)[C@H](CC(C)C)NC(=O)[C@H](CCC(N)=O)NC(=O)[C@@H](NC(=O)[C@H](C)NC(=O)[C@H](CC(C)C)NC(=O)[C@@H]1CCCN1C(=O)[C@H](C)NC(=O)[C@H](CO)NC(=O)[C@H](C)NC(=O)[C@H](Cc1ccc(O)cc1)NC(=O)CNC(=O)[C@H](CO)NC(C)=O)C(C)C)C(C)C)C(=O)N[C@@H](C)C(=O)N[C@@H](C…
CC(C)[C@@H]1NC(=O)[C@H](CCCN)NC(=O)[C@@H]2CCCN2C(=O)[C@@H](Cc2ccccc2)NC(=O)[C@H](CCCN)NC(=O)[C@@H](C(C)C)NC(=O)[C@H](CCCN)NC(=O)[C@@H]2CCCN2C(=O)[C@@H](Cc2ccccc2)NC(=O)[C@H](CCCN)NC1=O
CC[C@H](C)[C@H](NC(=O)[C@H](CCCNC(=N)N)NC(=O)[C@H](CCCNC(=N)N)NC(=O)[C@H](CC(C)C)NC(=O)[C@H](Cc1ccccc1)NC(=O)CNC(=O)CNC(=O)[C@H](Cc1ccc(O)cc1)NCc1ccccc1)C(=O)N[C@@H](CCCNC(=N)N)C(=O)N1CCC[C@H]1C(=O)N[C@@H](CCCCN)C(=O)O
[Cl-].c1ccc(COc2ccc(-c3nn(-c4ccccc4)[n+](-c4ccccc4)n3)cc2)cc1
COc1cc2c(cc1OC)C(=O)C(CN(C)C)C2.Cl
CC(C)CCC1(C)C(=O)C(C2=NS(=O)(=O)c3cc(NS(C)(=O)=O)ccc3N2)=C([O-])c2ccccc21.[Na+]
CC(=O)O.CN/N=C(\N)NCCC[C@H](N)C(=O)O
CC(C)(C)Cn1cnc2ccc(-c3[nH]c(C(C)(C)C)nc3-c3ccc(F)cc3F)nc21.CS(=O)(=O)O
O=C([O-])C1=CS[C@@H]2/C(=C/c3cc4oc5c(n4n3)CCOC5)C(=O)N12.[Na+]
Fc1ccccc1-[n+]1nc(-c2ccc(-c3ccccc3)cc2)nn1-c1ccccc1.[Cl-]
C[C@]12CC[C@H]3[C@@H](CC[C@H]4C[C@@H](OCCCOP(=O)([O-])N[C@@H](CCC(=O)[O-])C(=O)[O-])CC[C@@]43C)[C@@H]1CCC2=O.[K+].[K+].[K+]
Clc1cccc(-n2nc(-c3ccc(OCc4ccccc4)cc3)n[n+]2-c2ccccc2)c1.[Cl-]
[Cl-].c1ccc(-n2nc(-c3cccc4ccccc34)n[n+]2-c2ccccc2)cc1
C[N+]1(CCCl)CCc2cccc([N+](=O)[O-])c2C1.[Cl-]
CCNCc1cc(Cl)cc([N+](=O)[O-])c1.Cl
C[n+]1ccc(-c2cccc(O)c2)cc1.[I-]
CCCCCCCCCCCCCCCC(=O)NNC(=O)C[n+]1ccccc1.[Cl-]
CCC1(O)CC(=O)OCc2c1cc1n(c2=O)Cc2c-1nc1cc(Cl)ccc1c2C[n+]1ccccc1.[Cl-]
C#CCN(C)CCCCC.O=C(O)C(=O)O
[Cl-].c1ccc(-c2nn(-c3ccccc3)[n+](-c3cccc4ccccc34)n2)cc1
CCNc1cccnc1N1CCN(CC(=O)[C@H]2[C@H](C)CC3C4CCC5=CC(=O)C=C[C@]5(C)C4=CC[C@@]32C)CC1.O=C(O)/C=C/C(=O)O
NC(=O)CCCN(CCCC(N)=O)S(=O)(=O)c1cccc(Nc2nc(Nc3cccc(S(=O)(=O)N(CCCC(N)=O)CCCC(N)=O)c3)nc(Nc3ccc(-c4ccc(Nc5nc(Nc6cccc(S(=O)(=O)N(CCCC(N)=O)CCCC(N)=O)c6)nc(Nc6cccc(S(=O)(=O)N(CCCC(N)=O)CCCC(N)=O)c6)n5)cc4S(=O)(=O)[O-])c(S(=O)(=O)[O-])c3)n2)c1.[Na+].[Na+]
CCN(CCCCCC(C)(C)F)CCC[C@H](O)c1ccc(NS(C)(=O)=O)cc1.O=C(O)/C=C/C(=O)O
CCCC(=O)O.CCN1[C@@H](C)CN(C(=O)N2Cc3c(C(=O)OC(C)(C)C)ncn3-c3ccc(Cl)cc32)C[C@H]1C
C[n+]1c(-c2cccc(C(=O)NCCCCCC(=O)NCCC(=O)NC(CCCN=C(N)N)C(=O)O)c2)c2cc(N)ccc2c2ccc(N)cc21.[Cl-]
CCCOC(=O)c1c(CCSC(C)=O)c(C(=O)SCC)c(CC)[n+](C)c1-c1ccccc1.[I-]
CSCC[C@H](NC(=O)c1ccc(COCc2ccc(-c3ccccc3C(F)(F)F)o2)cc1-c1ccccc1C)C(=O)[O-].[Li+]
CC(C)C1CCCCC1NS(=O)(=O)[O-].[Na+]
O=C([O-])C1(CCCCCc2ccccc2)CO1.[Na+]
CC(=O)O[C@H]1CO[C@@H](O[C@H]2CC[C@@]3(C)[C@@H](CC[C@]4(C)[C@@H]3CC=C3[C@@H]5CC(C)(C)CC[C@]5(C(=O)O[C@@H]5O[C@H](CO[C@@H]6O[C@H](CO)[C@@H](O[C@@H]7O[C@@H](C)[C@H](O)[C@@H](O)[C@H]7O)[C@H](O)[C@H]6O)[C@@H](O)[C@H](O)[C@H]5O)CC[C@]34C)[C@]2(C)CO)[C@H](O)[C@H]1OC(C)=O
CCCCCCCCCCC#CC(O)c1ccccc1-c1ccc(Sc2ccc(OCCCCCC)cc2)c(S(=O)(=O)[O-])c1.[Na+]
COc1ccc(C(=O)/C(Cc2cc(OC(C)C)c(OC(C)C)c(OC(C)C)c2)=C(\C(=O)[O-])c2ccc3nsnc3c2)cc1.[Na+]
[Cl-].c1ccc(CNCCCCCN2CCCN(CCCCCNCc3ccccc3)CC[N+](CCCCCNCc3ccccc3)(CCCCCNCc3ccccc3)CCCN(CCCCCNCc3ccccc3)CC2)cc1
Br.Cn1cc(NC=O)cc1C(=O)Nc1cc(C(=O)Nc2c[nH]c(C(=O)NCCC(=N)N)c2)n(C)c1
CCCCNCc1cc(F)cc(F)c1.Cl
CC(C)OC(=O)[C@@H]1CN(Cc2ccc(-c3ccccc3S(N)(=O)=O)cc2)C[C@H]1c1cccc(C(=N)N)c1.O=C(O)C(F)(F)F.O=C(O)C(F)(F)F
CCNC(=O)C1CCCN1C(=O)[C@H](CCCN=C(N)N)NC(=O)[C@H](CC(C)C)NC(=O)[C@@H](Cc1ccc2ccccc2c1)NC(=O)[C@H](Cc1ccc(O)cc1)NC(=O)[C@H](CO)NC(=O)Cc1cccc2ccccc12
O=C([O-])C1(CCCc2cccc(C(F)(F)F)c2)CO1.[Na+]
Cc1nnnn1C(/C=C/[C@@H](O)C[C@@H](O)CC(=O)[O-])=C(c1ccc(F)cc1)c1ccc(F)cc1.[Na+]
N=C(N)c1ccc(C2=NO[C@@H](CC(=O)NC[C@H](NS(=O)(=O)c3ccccc3)C(=O)O)C2)cc1.O=C(O)C(F)(F)F
CNCc1cccc([N+](=O)[O-])c1.Cl
OB1OC(N2CCOCC2)c2cc(F)ccc21
COc1ccccc1CN[C@H]1C2CC[N+](C)(CC2)[C@H]1C(c1ccccc1)c1ccccc1.[I-]
Nc1cc(Oc2ccccc2)c(S(N)(=O)=O)cc1S(=O)(=O)[O-].[K+]
CC(C)CC(CP(=O)([O-])C(N)Cc1ccccc1)C(=O)N[C@@H](Cc1c[nH]c2ccccc12)C(=O)[O-].[Na+].[Na+]
Cc1cccc(S(=O)(=O)N(C)[C@@H](CNC(=O)C[C@H]2CC(c3ccc(C(=N)N)cc3)=NO2)C(=O)O)c1.O=C(O)C(F)(F)F
CO/N=C(/C(=O)N[C@@H]1C(=O)N2C(C(=O)O)=C(CSc3cc[n+](CC(C)=O)cc3)OC[C@H]12)c1csc(N)n1.O=S(=O)([O-])O
C=CC[C@H](NC(=O)[C@@H]1C[C@H](CCCc2ccc3ccccc3c2)c2c(Cl)nc(NCc3cccc(C(F)(F)F)c3)c(=O)n21)B1OC2CC3CC(C3(C)C)[C@@]2(C)O1
CCOC(=O)C(C(=O)OCC)[n+]1ccc(/C=C/c2cccc3ccccc23)cc1.[Br-]
CCCCCCCCCCCC[N+](C)(C)CCNC(c1cc(C(C)(C)C)c(O)c(C(C)(C)C)c1)P(=O)(OCC)OCC.[Br-]
CCNC(=O)[C@H]1CCCN1C(=O)[C@H](CCCN=C(N)N)NC(=O)[C@H](CC(C)C)NC(=O)[C@@H](Cc1c[nH]c2ccccc12)NC(=O)[C@H](Cc1ccc(O)cc1)NC(=O)[C@H](CO)NC(=O)[C@H](Cc1c[nH]c2ccccc12)NC(=O)CCc1ccc(OC)cc1
CC(=O)N[C@H](C(=O)N[C@@H](CCC(N)=O)C(=O)N[C@H](C(=O)N[C@@H](Cc1c[nH]c2ccccc12)C(=O)N[C@@H](CCC(N)=O)C(=O)N[C@H](C(=O)N[C@@H](Cc1ccc(Cl)c(Cl)c1)C(=O)N[C@@H](Cc1ccc2ccccc2c1)C(=O)N[C@@](C)(CCCN)C(=O)N[C@@H](CCC(=O)O)C(=O)N[C@@H](CC(N)=O)C(=O)NCC(N)=O)C(C)(C)S)[C@@H](C)O)C(C)(C)S
C[C@H]1[C@H]2[C@H](C[C@H]3[C@@H]4CC=C5C[C@@H](n6cc[n+](Cc7ccccc7Br)c6)CC[C@]5(C)[C@H]4CC[C@@]32C)O[C@]12CC[C@@H](C)CO2.[Br-]
NCCCC[C@@H](NC(=O)[C@H](CCCC[C@H](NC(=O)[C@H](CC(=O)O)NC(=O)[C@H](CCC(=O)O)NC(=O)[C@@H]1CCC(=O)N1)C(=O)N[C@H](CCCCN)C(=O)O)NC(=O)[C@H](CC(=O)O)NC(=O)[C@H](CCC(=O)O)NC(=O)[C@@H]1CCC(=O)N1)C(=O)O
CC(C)C[C@H](NP(=O)([O-])[O-])C(=O)N[C@@H](Cc1c[nH]c2ccccc12)C(=O)[O-].[K+].[K+].[K+]
CC(=O)[O-].CCn1c(=O)/c(=C2\Sc3ccccc3N2C)s/c1=C\c1sc2ccccc2[n+]1CC
CCCN(CCn1cc[n+](C)c1/C=N/O)S(=O)(=O)C(F)(F)F.[Cl-]
CCCCCCCCCCCCCCCCCCOCC[N+](C)(C)CC(O)CO.[I-]
N.NS(=O)(=O)c1cc(S(=O)(=O)O)c(NCc2ccco2)cc1Oc1ccccc1
COc1ccc(CN(CC(=O)N(CCCCN)CC(=O)N[C@@H](CCCCN)C(=O)N[C@H](CCCCN)C(=O)N[C@@H](C)C(=O)NCCCCC(NC(=O)[C@H](C)NC(=O)[C@@H](CCCCN)NC(=O)[C@H](CCCCN)NC(=O)CN(CCCCN)C(=O)CN(Cc2ccc(OC)cc2)C(=O)CN(C(=O)CN(Cc2ccc3c(c2)OCO3)C(=O)CN[C@H](C)c2ccccc2)[C@H](C)c2ccccc2)C(N)=O)C(=O)CN(C(=O)CN(Cc2ccc3c(c2)OCO3)C(=O)CN[C@H](C)c2ccccc2)[C@H](C)c2ccccc2)cc1
C[N+](C)(C)CCO.[Cl-]
CC(C)[C@@H]1NC(=O)[C@@H](NC(=O)[C@H](Cc2ccc(O)cc2)NC(=O)[C@@H]2CCCN2C(=O)[C@H](C)N)CSSC[C@@H](C(N)=O)NC(=O)[C@H](CCC(=O)O)NC(=O)[C@H](Cc2c[nH]c3ccccc23)NC(=O)[C@H](CCC(=O)O)NC(=O)CCNC(=O)[C@H](CCCNC(=N)N)NC(=O)[C@H](Cc2ccc(O)cc2)NC1=O
Cc1c2c(-c3ccc(F)cc3)c(/C=C/[C@@H](O)C[C@@H](O)CC(=O)[O-])c(C(C)C)nc2nn1-c1ccccc1.[Na+]
CC(C)c1nc2cc(-c3ccco3)nn2c(-c2ccc(F)cc2)c1/C=C/[C@@H](O)C[C@@H](O)CC(=O)[O-].[Na+]
Cc1cccc(CCB(O)O)c1
COc1cc(/C=C/C(=O)Nc2cccc(COc3ccc(OC4CCNCC4)cc3)c2)ccc1O.Cl
CSCC[C@H](NC(=O)[C@H](CCC(=O)O)NC(=O)[C@H](Cc1c[nH]c2ccccc12)NC(=O)[C@H](CO)NC(=O)[C@H](CCCNC(=N)N)NC(=O)[C@H](CCCCN)NC(=O)[C@H](Cc1cnc[nH]1)NC(=O)[C@@H](NC(=O)[C@H](CCCCN)NC(=O)[C@H](CC(C)C)NC(=O)[C@H](CCC(N)=O)NC(=O)[C@@H](NC(=O)[C@H](Cc1ccccc1)NC(=O)[C@H](Cc1c[nH]c2ccccc12)NC(=O)[C@@H]1CCCN1C(=O)[C@H](Cc1ccccc1)NC(=O)[C@H](CO)NC(=O)[C@H](C)NC(=O)[C@H](Cc1ccc(O)cc1)NC(=O)CNC(C)=O)C(C)C)C(C)C)C(…
CC(C)C[C@H](NC(=O)[C@H](CCC(=O)O)NC(=O)[C@H](C)NC(=O)[C@H](CO)NC(=O)[C@H](CC(C)C)NC(=O)[C@H](CCCNC(=N)N)NC(=O)CNC(=O)[C@H](CC(C)C)NC(=O)[C@@H](NC(=O)[C@H](C)NC(=O)[C@@H](NC(=O)[C@H](CO)NC(=O)[C@H](CC(C)C)NC(=O)[C@H](CCC(=O)O)NC(=O)[C@H](CO)NC(=O)[C@H](C)NC(=O)[C@H](CCC(=O)O)NC(=O)CCCCCCCCCCCCCCCCC(=O)O)[C@@H](C)O)C(C)C)C(=O)N[C@@H](C)C(=O)N[C@@H](CCC(=O)O)C(=O)N[C@@H](CC(C)C)C(=O)N[C@@H](C)C(=O)N…
COC(=O)c1ccc(-c2c3[nH]c4ccccc4c3cc[n+]2Cc2ccccc2)cc1.[Br-]
NC[C@H]1O[C@@H](O[C@@H](CNCC2CCCO2)[C@@H]2C[C@@H](O)[C@H](n3ccc(=O)[nH]c3=O)O2)[C@H](O)[C@@H]1O.O=C(O)C(F)(F)F
CCP([O-])(=S)N[C@@H](CCC(=O)[O-])C(=O)[O-].[Li+].[Li+].[Li+]
COc1ccc2[nH]c3ccc4cc[n+](CCN5CCC(CCCC6CCN(CC[n+]7ccc8ccc9[nH]c%10ccc(OC)cc%10c9c8c7)CC6)CC5)cc4c3c2c1.[Cl-].[Cl-]
CS(=O)(=O)O.C[C@H]1CN(c2nc3c(cc2F)c(=O)c(C(=O)O)cn3C(C)(C)C)C[C@@H]1N
CN(CCOCCn1cc[n+](C)c1/C=N/O)S(=O)(=O)C(F)(F)F.[Cl-]
CC(=O)OC[C@H]1O[C@@H](O[C@H]2[C@H](OC(C)=O)[C@@H](OC(C)=O)[C@H](Oc3c(-c4cc(OCc5ccccc5)c(OCc5ccccc5)c(OCc5ccccc5)c4)oc4cc(OCc5ccccc5)cc(O)c4c3=O)O[C@@H]2COC(C)=O)[C@H](OC(C)=O)[C@@H](OC(C)=O)[C@H]1OC(C)=O
CC[C@H](N)C(=O)N[C@@H]1C(=O)N2[C@H](CC[C@H]2C(=O)NC(c2ccccc2)c2ccccc2)CC[C@@H]1CNC(=O)c1ccccc1.Cl
O=C(CCSC1OC(CO)C(O)C(O)C1O)NCCCCC(NC(=O)[C@@H](CCCCNC(=O)CCSC1OC(CO)C(O)C(O)C1O)NC(=O)CCSC1OC(CO)C(O)C(O)C1O)C(=O)O
N=C(N)NCCC[C@H](NC(=O)[C@H](CCCNC(=N)N)NC(=O)[C@H](Cc1ccc(O)cc1)NC(=O)[C@@H]1CSSC[C@H](NC(=O)[C@@H](N)Cc2ccc(O)cc2)C(=O)N[C@@H](Cc2c[nH]c3ccccc23)C(=O)N[C@@H](CC(N)=O)C(=O)N[C@@H](CO)C(=O)N[C@@H](CC(=O)O)C(=O)N[C@H](CS)C(=O)N[C@@H](CCC(=O)O)C(=O)N[C@@H](CS)C(=O)N1)C(=O)O
C[C@@H](O)[C@H]1C(=O)N2C(C(=O)[O-])=C(Sc3cc4ccccc4s3)[C@H](C)[C@H]12.[Na+]
Nc1c(CC(=O)[O-])ccc(Cl)c1C(=O)c1ccccc1.[Na+]
CO[C@H]1CO[C@@H]([n+]2ccc3c(C)c4[nH]c5ccc(O)cc5c4c(C)c3c2)[C@H](O)[C@H]1O.[Br-]
COC(=O)c1csc2sc(SC3=C(C(=O)[O-])N4C(=O)[C@H]([C@@H](C)O)[C@H]4[C@H]3C)nc12.[Na+]
O=CCCOP(=O)(NCCCl)N(CCCl)CCCl.O=P1(N(CCCl)CCCl)OCCC(O)N1CCCl
[Br-].[Br-].c1cc[n+](C[n+]2ccccc2)cc1
CC(C)(C)S(=O)(=O)c1cc2c(Nc3ccc4scnc4c3)ncnc2cc1OCCOP(=O)(O)O.Cl
COC(=O)[C@]12CC[C@@H](C(C)C)[C@@H]1[C@H]1CC[C@@H]3[C@@]4(C)C[C@H](CCC[P+](c5ccccc5)(c5ccccc5)c5ccccc5)[C@@H](O)C(C)(C)[C@@H]4CC[C@@]3(C)[C@]1(C)CC2.[I-]
CCC1C2Cc3ccc(O)cc3C1(CC)CCN2C(=O)CN.Cl
CC[C@H](C)[C@H](NC(=O)[C@@H](NC(=O)[C@H](CC(C)C)NC(=O)[C@H](Cc1ccccc1)NC(=O)[C@H](Cc1ccc(O)cc1)NC(=O)[C@H](CC(C)C)NC(=O)[C@H](CC(C)C)NC(=O)CCC(=O)NCCCOCCOCCOCCCNC(=O)CCCC[C@@H]1SC[C@@H]2NC(=O)N[C@H]12)[C@@H](C)O)C(=O)NCC(=O)N[C@@H](CC(N)=O)C(=O)N[C@@H](CCSC)C(=O)NCC(=O)N[C@@H](CCSC)C(=O)N[C@@H](Cc1ccc(O)cc1)C(=O)N[C@@H](C)C(=O)N[C@@H](C)C(=O)N[C@@H](CCC(N)=O)C(=O)N[C@@H](CC(C)C)C(=O)N[C@@H](CCCCN…
C[C@]12CC[C@@H]3[C@H]4CCC(=O)C=C4CC[C@H]3[C@@H]1CC[C@@H]2O.O=C(O)CCC(=O)O
CC[C@H](C)[C@@H]1NC(=O)CNC(=O)[C@@H](CCCCN)NC(=O)[C@H](CCSC)NC(=O)[C@H](CC(=O)O)NC(=O)[C@H](CCCNC(=N)N)NC(=O)[C@H](CCSC)NC(=O)CNC(=O)[C@@H](NC(=O)[C@H](Cc2cnc[nH]2)NC(=O)[C@H](Cc2c[nH]c3ccccc23)NC(=O)[C@H](CCCCN)NC(=O)[C@H](Cc2ccc(O)cc2)NC(=O)[C@H](Cc2ccc(O)cc2)NC(=O)[C@H](CO)NC(C)=O)CSSC[C@@H](C(=O)N[C@@H](C)C(=O)N[C@@H](Cc2c[nH]c3ccccc23)C(=O)N[C@H](C(=O)N[C@@H](CCCCN)C(=O)N[C@@H](Cc2ccccc2)C(N…
O=C(OC[C@H]1O[C@H](O[C@H]2O[C@H](COC(=O)c3cc(O)c(O)c(O)c3)[C@@H](OC(=O)c3cc(O)c(O)c(O)c3)[C@H](OC(=O)c3cc(O)c(O)c(O)c3)[C@H]2OC(=O)c2cc(O)c(O)c(O)c2)[C@@H](OC(=O)c2cc(O)c(O)c(O)c2)[C@@H](OC(=O)c2cc(O)c(O)c(O)c2)[C@@H]1OC(=O)c1cc(O)c(O)c(O)c1)c1cc(O)c(O)c(O)c1
O=C(O)C(=O)O.c1ccc(OCCNCC2COC3(CCCCC3)O2)cc1
Cn1cc(-c2noc(C3CCC[N+](C)(C)C3)n2)c2ccccc21.[I-]
COc1ccc(OCc2ccc(CN3CCCCC3)cc2)cc1.O=C(O)C(=O)O
O=C([O-])c1ccc(Cn2cnc3c2NC=NCC3O)cc1.[Na+]
CC(C)(C)NCC(O)COc1ccc(Cl)cc1/C=C/CO.O=C(O)C(=O)O
COC(=O)NS(=O)(=O)c1ccccc1-c1ccc(C(=O)N[C@@H](CCCN=C(N)N)B2O[C@@H]3CC4CC(C4(C)C)[C@]3(C)O2)c(C)c1
CN(C)S(=O)(=O)c1cccc(-c2ccn(C/C(F)=C/CN)c2)c1.Cl
Cc1nc(-c2ccccc2)ccc1C(=O)N[C@@H](CCCCN)B1O[C@@H]2CC3CC(C3(C)C)[C@]2(C)O1
CCCC[C@@H]1NC(=O)[C@H](Cc2cnc[nH]2)NC(=O)[C@@H]2CSSC[C@H](NC(=O)CN)C(=O)N[C@@H](CSSC[C@@H](C(N)=O)NC(=O)[C@H](CC(C)C)NC(=O)[C@H](CCC(=O)O)NC(=O)[C@@H]3CCCN3C(=O)[C@H](Cc3cnc[nH]3)NC(=O)[C@H](CCCCC(=O)O)NC1=O)C(=O)N[C@@H](CO)C(=O)N[C@@H](Cc1cnc[nH]1)C(=O)N1CCC[C@H]1C(=O)N[C@@H](C)C(=O)N2
CN1/C(=C/C=C/C=C/C2=[N+](CCCCCC(=O)NCCCNC(=N)Nc3ccc4[nH]c5c(c4c3)C[C@@]3(O)[C@H]4Cc6ccc(O)c7c6[C@@]3(CCN4CC3CC3)[C@H]5O7)c3ccc(S(=O)(=O)[O-])cc3C2(C)C)C(C)(C)c2cc(S(=O)(=O)O)ccc21
CN(C)C(=O)CNCCc1cccc(OCCCC(F)(F)F)c1.Cl
CC(=O)N[C@@H](Cc1ccccc1)C(=O)N[C@@H](CCC(N)=O)C(=O)N[C@@H](CO)C(=O)N[C@@H](CCCCN)C(=O)N1CCC[C@@H]1C(=O)N[C@@H](CC(N)=O)C(=O)N[C@H](C(=O)N[C@@H](Cc1cnc[nH]1)C(=O)N[C@H](C(=O)N[C@@H](CC(=O)O)C(=O)N[C@H](C)C(=O)N[C@@H](Cc1ccc(O)cc1)C(=O)N[C@@H](Cc1ccccc1)C(=O)N[C@@H](CCC(=O)O)C(=O)N[C@@H](CCCNC(=N)N)C(=O)N[C@@H](CC(C)C)C(=O)NC(C)(C)C(=O)N[C@@H](CC(C)C)C(=O)N[C@@H](CCCCN)C(=O)N[C@@H](CC(C)C)C(N)=O)C(…
COc1ccc(C(=O)C[n+]2c(C)n(CCCN3C[C@@H]4Cc5ccc(Br)cc5[C@@H]4c4cccc(OC)c43)c3ccccc32)cc1.[Br-]
COc1cccc(NC(=O)c2sccc2S(=O)(=O)Nc2onc(C)c2Br)c1.O=C(O)C(F)(F)F
COc1cccc(OC)c1OCCNCC1CO[C@@H](c2ccccc2)O1.O=C(O)C(=O)O
O=C(NCc1cn([C@@H]2O[C@H](CO)[C@H](O)[C@H](O)[C@H]2O)nn1)c1cc(NC(=S)Nc2ccc3c(c2)C(=O)CC32c3ccc(O)cc3Oc3cc(O)ccc32)cc(C(=O)NCc2cn([C@@H]3O[C@H](CO)[C@H](O)[C@H](O)[C@H]3O)nn2)c1
CSCC[C@@H]1NC(=O)CNC(=O)[C@@H](NC(=O)[C@H](Cc2ccccc2)NC(=O)[C@H](Cc2c[nH]c3ccccc23)NC(=O)[C@H](CCCCN)NC(=O)[C@H](Cc2ccc(O)cc2)NC(=O)[C@H](CCCNC(=N)N)NC(=O)[C@H](CO)NC(C)=O)CSSC[C@@H](C(=O)N[C@H](C(=O)N[C@@H](Cc2c[nH]c3ccccc23)C(=O)N[C@H](C(=O)N[C@@H](CCCCN)C(=O)N[C@@H](Cc2ccccc2)C(N)=O)C(C)C)C(C)C)NC(=O)[C@H](CO)NC(=O)[C@H](CCSC)NC(=O)[C@H](CO)NC(=O)CNC(=O)[C@H](CCCCN)NC(=O)[C@H](CCSC)NC(=O)[C@H]…
C[N+]1(CC2CCCCCCC2)CCC(NC(=O)c2c3ccccc3cc3ccccc23)CC1.[I-]
Cl.Cn1c(=O)c(-c2c(Cl)cccc2Cl)cc2cnc(N3CCN(C4CCNCC4)CC3)nc21
[N-]=[N+]=NCCCC(=O)N[C@@H](CCCNC(=N)N)C(=O)NCC(=O)N[C@@H](CC(=O)N[C@H]1CSSC[C@@H](C(=O)O)NC(=O)[C@H](CC(=O)O)NC(=O)CNC(=O)[C@H](CCCNC(=N)N)NC(=O)[C@H](CC(=O)O)NC(=O)CNC(=O)[C@H](CCCNC(=N)N)NC1=O)C(=O)N[C@@H](CCCNC(=N)N)C(=O)NCC(=O)N[C@@H](CC(=O)O)C(=O)NCCCC[C@@H]1NC(=O)[C@H](Cc2ccccc2)NC(=O)[C@H](CC(=O)O)NC(=O)CNC(=O)[C@H](CCCN=C(N)N)NC1=O
CC(C)C[C@@H]1NC(=O)[C@H](CCCN)NC(=O)[C@H](C(C)C)NC(=O)[C@@H]2CCCN2C(=O)[C@@H](Cc2ccccc2)NC(=O)[C@H](CC(C)C)NC(=O)[C@H](CCCN)NC(=O)[C@H](C(C)C)NC(=O)[C@@H]2CCCN2C(=O)NC(=O)[C@H](Cc2ccccc2)NC(=O)[C@H](CCCCN)NC1=O
CC[C@H]1OC(=O)[C@H](C)[C@@H](O[C@H]2C[C@@](C)(OC)[C@@H](OC(=O)NCCNC(=O)[C@H]3NC(=O)[C@H]4NC(=O)[C@H](NC(=O)[C@@H]5NC(=O)[C@H](CC(N)=O)NC(=O)[C@H](NC(=O)[C@@H](CC(C)C)NC)[C@H](O)c6ccc(c(Cl)c6)Oc6cc5cc(c6O[C@@H]5O[C@H](CO)[C@@H](O)[C@H](O)[C@H]5O[C@H]5C[C@](C)(N)[C@H](O)[C@H](C)O5)Oc5ccc(cc5Cl)[C@H]4O)c4ccc(O)c(c4)-c4c(O)cc(O)cc43)[C@H](C)O2)[C@H](C)[C@@H](O[C@@H]2O[C@H](C)C[C@H](N(C)C)[C@H]2O)[C@]…
CO[C@@]1(NC(=O)Cc2ccc(O)cc2)C(=O)N2C(C(=O)[O-])=C(CSc3nnnn3C)COC21.[Na+]
C[C@@H]1[C@H]2C3=CC[C@@H]4[C@@]5(C)CC[C@H](O[C@@H]6O[C@H](CO)[C@@H](O[C@@H]7O[C@@H](C)[C@H](O)[C@@H](O)[C@H]7O)[C@H](O)[C@H]6O[C@@H]6O[C@@H](C)[C@H](O)[C@@H](O)[C@H]6O)C(C)(C)[C@@H]5CC[C@@]4(C)[C@]3(C)CC[C@@]2(C(=O)NCCN2CCCCC2)CC[C@H]1C
CNCC(=O)OCc1cc(F)ccc1N(C)C(=O)OC(C)[n+]1cnn(C[C@](O)(c2cc(F)ccc2F)[C@@H](C)c2nc(-c3ccc(C#N)cc3)cs2)c1.[Cl-]
NC[C@H]1O[C@H](O[C@@H]2[C@@H](N)C[C@@H](N)[C@H](O[C@H]3O[C@H](CO)[C@@H](O)[C@H](N)[C@H]3O)[C@H]2OCCCCCCCCn2cc(CCCCO[C@@H]3[C@@H](O[C@H]4O[C@H](CO)[C@@H](O)[C@H](N)[C@H]4O)[C@H](N)C[C@H](N)[C@H]3O[C@H]3O[C@H](CN)[C@@H](O)C[C@H]3N)nn2)[C@H](N)C[C@@H]1O.O=C(O)C(F)(F)F.O=C(O)C(F)(F)F.O=C(O)C(F)(F)F.O=C(O)C(F)(F)F.O=C(O)C(F)(F)F.O=C(O)C(F)(F)F.O=C(O)C(F)(F)F.O=C(O)C(F)(F)F.O=C(O)C(F)(F)F.O=C(O)C(F)(F)F
CC[C@H](C)[C@H](NC(=O)[C@H](CCCNC(=N)N)NC(=O)[C@H](CCCNC(=N)N)NC(=O)[C@H](C)NC(=O)[C@H](Cc1ccc(O)cc1)NC(=O)[C@H](CCCNC(=N)N)NC(=O)[C@H](CCCNC(=N)N)NC(=O)[C@H](CCCNC(=N)N)NC(=O)[C@H](CCCNC(=N)N)NC(=O)[C@H](CC(=O)O)NC(=O)[C@H](Cc1ccc(O)cc1)NC(=O)[C@@H]1CCCN1C(=O)[C@H](CO)NC(=O)[C@H](CCCNC(=N)N)NC(=O)[C@H](C)NC(=O)[C@H](Cc1ccc(O)cc1)NC(=O)[C@H](CCCNC(=N)N)NC(=O)CNC(=O)[C@H](CO)NC(=O)[C@H](CO)NC(=O)[…
CCOC(C)=O.O=C(N[C@H]1CCO[C@H]2CCC[C@@H](C(=O)O)N2C1=O)[C@@H](S)Cc1ccccc1
CC(=O)OCc1ccccc1N(C)C(=O)OC[n+]1cnn(C[C@](O)(c2cc(F)ccc2F)[C@@H](C)c2nc(-c3ccc(C#N)cc3)cs2)c1.[Cl-]
O=S(=O)([O-])c1ccc2[nH]c3c(S(=O)(=O)[O-])cc(S(=O)(=O)[O-])cc3c2c1.[Na+].[Na+].[Na+]
CCCCCCCCC(NC(=O)[C@@H]1CCCN1C(=O)[C@H](Cc1ccccc1)NC(=O)OCc1ccccc1)B1O[C@@H]2CC3CC(C3(C)C)[C@]2(C)O1
CCCCCCCCCCCCCCCC(=O)OCC(COC(=O)CCCCCCCCCCCCCCC)OC(=O)C(CC)Cc1c(I)cc(I)c(N)c1I
CC(=O)N[C@@H](CS)C(=O)N[C@@H](C)C(=O)N[C@@H](CC(=O)O)C(=O)N[C@@H](Cc1c[nH]c2ccccc12)C(=O)N[C@H](C(=O)N[C@@H](CS)C(=O)N[C@@H](Cc1ccc(O)cc1)C(=O)N[C@@H](Cc1c[nH]c2ccccc12)C(=O)N[C@@H](Cc1cnc[nH]1)C(=O)N[C@H](C(=O)N[C@@H](Cc1ccccc1)C(=O)NCC(=O)N[C@@H](CCC(=O)O)C(=O)N[C@@H](CCCNC(=N)N)C(N)=O)[C@@H](C)O)C(C)C
Cl.O=C(O)C1CCN(CCO/N=C/c2ccccc2-c2ccc(Cl)cc2Cl)C1
CCCCCCCC[n+]1cccc([C@@H]2CCCN2C)c1.[I-]
CC(N)C(=O)N[C@H](B(F)F)c1ccccc1
CN1CC2CCC1CC2OC(=O)n1c(=O)[nH]c2ccccc21.O=C(O)CC(O)(CC(=O)O)C(=O)O
O=c1c(OS(=O)(=O)[O-])c(-c2ccc(OS(=O)(=O)[O-])c(OS(=O)(=O)[O-])c2)oc2cc(OS(=O)(=O)[O-])cc(OC/C=C/COc3cc(OS(=O)(=O)[O-])cc4oc(-c5ccc(OS(=O)(=O)[O-])c(OS(=O)(=O)[O-])c5)c(OS(=O)(=O)[O-])c(=O)c34)c12.[Na+].[Na+].[Na+].[Na+].[Na+].[Na+].[Na+].[Na+]
CC(=O)N[C@@H]1[C@@H](NC(=N)N)C=C(C(=O)O)O[C@H]1[C@H](F)[C@H](O)CO.O=C(O)C(F)(F)F
Cl.N#CC(CCCNCc1cc2ccccc2c2ccccc12)(c1ccccc1)c1ccccc1
CNc1ncnc2c1nc(C)n2Cc1ccccc1F.CS(=O)(=O)O
CC(=O)N1CCc2nc(N3CCC(Oc4ccc(F)cc4F)CC3)c(NC3CCC3)nc2C1.O=C(O)C(F)(F)F
CN(C)CCCS/C(=N\O)C(=O)c1ccc(Br)cc1.O=C(O)C(=O)O
CCCCCCCCCCCCCCCCCCC1(O)C[N+](C)(C)CCO1.[Br-]
CCNC/C=C\CNCCCCNCCCCNC/C=C\CNCC.Cl.Cl.Cl.Cl.Cl
O=C(NCP(=O)([O-])N[C@@H](Cc1ccccc1)C(=O)[O-])OCc1ccccc1.[Li+].[Li+]
CCCCCCCCCCCCCCCC1(OC)C[N+](C)(C)CCO1.[Br-]
CC[C@H](C)[C@H](NC(=O)[C@@H]1CCCN1C(=O)[C@H](Cc1ccccc1)NC(=O)[C@H](CO)NC(=O)[C@H](C)NC(=O)[C@H](Cc1ccc(O)cc1)NC(=O)CNC(C)=O)C(=O)N[C@@H](Cc1ccccc1)C(=O)N[C@H](C(=O)N[C@@H](CCC(N)=O)C(=O)N[C@@H](CC(C)C)C(=O)N[C@@H](Cc1cnc[nH]1)C(=O)N[C@H](C(=O)N[C@@H](Cc1cnc[nH]1)C(=O)N[C@@H](CCCCN)C(=O)N[C@@H](CCCNC(=N)N)C(=O)N[C@@H](CO)C(=O)N[C@@H](Cc1c[nH]c2ccccc12)C(=O)N[C@@H](CCC(=O)O)C(=O)N[C@@H](CCSC)C(=O)N…
CC(=O)N[C@@H](C)C(=O)N[C@@H](CS)C(=O)N[C@@H](CC(=O)O)C(=O)N[C@@H](Cc1c[nH]c2ccccc12)C(=O)N[C@H](C(=O)N[C@@H](CS)C(=O)N[C@@H](Cc1ccc(O)cc1)C(=O)N[C@@H](Cc1c[nH]c2ccccc12)C(=O)N[C@@H](CCCNC(=N)N)C(=O)N[C@@H](CCCCN)C(=O)N[C@@H](Cc1ccccc1)C(=O)NCC(=O)NCCOCC(=O)N[C@H](CCCCN)C(N)=O)C(C)C
CSCC[C@H](NC(=O)[C@H](CCC(=O)O)NC(=O)[C@H](Cc1c[nH]c2ccccc12)NC(=O)[C@H](CO)NC(=O)[C@H](CCCNC(=N)N)NC(=O)[C@H](CCCCN)NC(=O)[C@H](Cc1cnc[nH]1)NC(=O)[C@@H](NC(=O)[C@H](Cc1cnc[nH]1)NC(=O)[C@H](CC(C)C)NC(=O)[C@H](CCC(N)=O)NC(=O)[C@@H](NC(=O)[C@H](CC(C)C)NC(=O)[C@H](Cc1c[nH]c2ccccc12)NC(=O)[C@@H]1CCCN1C(=O)[C@H](Cc1ccccc1)NC(=O)[C@H](CO)NC(=O)[C@H](C)NC(=O)[C@H](Cc1ccc(O)cc1)NC(=O)CNC(C)=O)C(C)C)C(C)C…
CCCCCC[C@@H](C)C[C@H](NC(=O)C(C)(C)NC(=O)C(C)(C)NC(=O)[C@H](C[C@H](C)C[C@@H](O)CC(=O)CC)NC(=O)[C@@H]1CCCN1C(=O)CCC)C(=O)N[C@@H](CC(C)C)C(=O)NC(C)(C)C(=O)N[C@@H](CC(C)C)C(=O)NCCC(=O)N[C@@H](C)CNCCO
CS(=O)(=O)O.CS(=O)(=O)O.C[C@H](CNCCNC[C@@H](C)N1C(=O)c2cccc3c2c(cc2cc(F)cnc23)C1=O)N1C(=O)c2cccc3cc([N+](=O)[O-])cc(c23)C1=O
CC(C)c1ccc2c(CCCC(=O)NS(=O)(=O)c3ccc(Cl)cc3)cc(S(=O)(=O)[O-])c-2cc1.[Na+]
CC[C@H](C)[C@H](NC(=O)[C@H](C)NC(=O)CNC(=O)[C@H](CCCNC(=N)N)NC(=O)[C@@H](NC(=O)CCCC(C)=O)[C@@H](C)O)C(=O)N[C@H](C(=O)N[C@@H](CCC(N)=O)C(=O)N[C@H](C(=O)N1CCC[C@H]1C(=O)N[C@H](C(=O)N[C@@H](CC(C)C)C(=O)NCC(=O)N1CCC[C@H]1C(=O)N[C@H](C(=O)N[C@@H](CCC(N)=O)C(=O)N1CCC[C@H]1C(=O)N[C@H](C(=O)N[C@@H](CCCNC(=N)N)C(=O)N[C@H](C(N)=O)C(C)C)[C@@H](C)O[C@H]1O[C@H](CO)[C@@H](O)[C@H](O)[C@@H]1O[C@@H]1O[C@H](CO)[C@…
C[n+]1cc(C(=O)NCCOC(=O)C2N3C(=O)[C@@H](NC(=O)Cc4ccccc4)[C@H]3SC2(C)C)c2ccccc2c1.[I-]
CC(C)c1ccc2c(CCCCS(=O)(=O)Nc3ccc(Cl)cc3)cc(S(=O)(=O)[O-])c-2cc1.[Na+]
CC[C@H](C)[C@H](NC(=O)[C@H](CCCCN)NC(=O)[C@@H](NC(=O)[C@H](C)NC(=O)[C@@H](NC(=O)[C@@H](NC(=O)[C@H](CC(C)C)NC(=O)[C@H](CCCNC(=N)N)NC(=O)[C@@H](N)C(C)C)[C@@H](C)CC)C(C)C)C(C)C)C(=O)N[C@@H](Cc1c[nH]c2ccccc12)C(=O)N[C@@H](CCCNC(=N)N)C(=O)N[C@@H](CCCNC(=N)N)C(N)=O
CCCN(CCC)C(=O)c1ccc(-c2cc([C@@H](O)[C@@H]3CCCCN3)c3ccccc3n2)cc1.Cl.Cl
CC(C)[C@H](NC(=O)[C@@H](N)Cc1c[nH]c2ccccc12)C(=O)N[C@@H](CCCNC(=N)N)C(=O)N[C@@H](CCCCN)C(=O)N[C@H](C(=O)N[C@@H](CCCNC(=N)N)C(=O)N[C@@H](CCCNC(=N)N)C(=O)N[C@@H](Cc1c[nH]c2ccccc12)C(=O)N[C@@H](Cc1c[nH]c2ccccc12)C(=O)N[C@@H](CCCCN)C(=O)N[C@@H](CCCCN)C(=O)N[C@H](C(=O)N[C@@H](CCCCN)C(=O)N[C@@H](CCCCN)C(=O)N[C@H](C(=O)N[C@H](C(=O)N[C@@H](CCCCN)C(=O)N[C@@H](CCCCN)C(N)=O)C(C)C)C(C)C)C(C)C)C(C)C
C[N+]12CC[C@@]34c5ccccc5N5/C=C6/[C@H]7C[C@H]8[C@@]9(CC[N+]8(C)C/C7=C/CO)c7ccccc7N(/C=C(/[C@@H](C[C@@H]31)/C(=C\CO)C2)[C@H]54)[C@@H]69.[Cl-].[Cl-]
CC[C@H](N)C(=O)N[C@@H]1C(=O)N2[C@H](CC[C@H]2C(=O)NC(c2ccccc2)c2ccccc2)CC[C@@H]1CNC(C)=O.Cl
C#CC[C@@H](NC(=O)[C@H](C)N)C(=O)O.O=C(O)C(F)(F)F
Cn1ncc(Cl)c1-c1cc(C(=O)NC2CNCCC2c2ccc(F)c(F)c2)oc1Cl.O=C(O)[C@H](O)[C@@H](O)C(=O)O
N[C@@H](C(=O)N1CCC[C@H]1C(=O)NCc1ccncc1)C(c1ccccc1)c1ccccc1.O=C(O)C(F)(F)F.O=C(O)C(F)(F)F
Cl.NCc1cc(Oc2cccc(C(=O)N3C[C@H](O)[C@@H](F)C3)c2)ncn1
CC(N)C(=O)NC(B(F)F)c1ccccc1
C#CC[C@H](N)C(=O)N[C@@H](CC#C)C(=O)O.O=C(O)C(F)(F)F
Cc1onc(-c2ccccc2)c1C(=O)NC1C(=O)N2C1SC(C)(C)[C@@H]2C(=O)OCOC(=O)c1ccc[n+](C)c1.[I-]
Br.COc1ccc2cc(-c3ccc(C4(OCCCS)CN(C)CCO4)cc3)ccc2c1
O=C(/C=C(\[O-])c1ccc(F)c(F)c1)C(F)(F)C(F)(F)C(F)(F)F.[Na+]
Br.CN(C(=O)CCCOc1ccc2c(c1)CN(CC(=O)N1CCOCC1)C(N)=N2)C1CCCCC1
Br.CC(=O)SCCNC(=O)CN
CC[C@@]1(OC(=O)CN)C(=O)OCc2c1cc1n(c2=O)Cc2cc3ccccc3nc2-1.O=C(O)C(F)(F)F
C/C=C/C[C@@H](C)[C@@H](O)[C@H]1C(=O)N[C@@H](C(C)C)C(=O)N(C)CC(=O)N(C)[C@@H](CC(C)C)C(=O)N[C@@H](C(C)C)C(=O)N(C)[C@@H](CC(C)C)C(=O)N[C@@H](C)C(=O)N[C@H](C)C(=O)N(C)[C@@H](CC(C)C)C(=O)N(C)[C@@H](CC(C)C)C(=O)N(C)[C@@H](C(C)C)C(=O)N1C
COc1ccc(C[C@H](NC(=O)[C@@H](NC(=O)[C@H](CCC(N)=O)NC(=O)[C@H](Cc2c[nH]c3ccccc23)NC(=O)[C@@H](NC(=O)[C@H](CCC(N)=O)NC(=O)[C@@H](NC(C)=O)C(C)(C)S)[C@@H](C)O)C(C)(C)S)C(=O)N[C@@H](Cc2ccc3ccccc3c2)C(=O)NC(C)(C)C(=O)N[C@@H](CCCCNC(C)=O)C(=O)N[C@@H](CC(N)=O)C(=O)N[C@@H](C)C(N)=O)cc1
Cl.NCc1cc(=O)c2cc(C(=O)NCCO)ccc2o1
CC[C@H](C)[C@H](NC(=O)[C@H](CCCNC(=N)N)NC(=O)[C@H](CO)N(C)C(=O)[C@@H](NC(=O)[C@H](CCCNC(=N)N)NC(=O)[C@H](CCSC)NC(=O)[C@@H](N)CCC(=O)O)[C@@H](C)CC)C(=O)N[C@H](C(=O)N[C@@H](CC(C)C)C(=O)N[C@@H](CC(=O)O)C(=O)N[C@@H](Cc1ccccc1)C(=O)N[C@@H](CC(C)C)C(=O)N[C@@H](Cc1ccccc1)C(=O)O)[C@@H](C)CC
CCC12CN3CCc4c([nH]c5ccccc45)C(C(=O)OC)(c4cc5c(cc4OC)N(C)C4C(O)(C(=O)OC)C(OC(C)=O)C6(CC)C=CCN7CCC54C76)CC(C3)C1O2.O=S(=O)(O)O
CC(C)(C)C1=C(C(=O)[O-])N2C(=O)[C@H]([C@@H](O)CCc3ccc(O)cc3)[C@H]2O1.[Na+]
C[C@@H](O)[C@H]1C(=O)N2C(C(=O)[O-])=C(CSC(=S)N3CCN(C)CC3)S[C@H]12.[Na+]
CN(C)C/C=C/C(=O)Nc1ccc(C(=O)Nc2cccc(NC(=O)c3n[nH]cc3NC(=O)c3c(Cl)cccc3Cl)c2)cc1.O=C(O)C(F)(F)F
C=CC[N+]12CC[C@@]34c5ccccc5N5/C=C6/[C@H]7C[C@H]8[C@@]9(CC[N+]8(CC=C)C[C@H]7CC)c7ccccc7N(/C=C(/[C@@H](C[C@@H]31)[C@H](CC)C2)[C@H]54)[C@@H]69.[Br-].[Br-]
CC[C@H](C)[C@H](NC(=O)[C@H](CCCNC(=N)N)NC(=O)[C@H](CCCNC(=N)N)NC(=O)[C@H](CC(C)C)NC(=O)[C@H](Cc1ccccc1)NC(=O)CNC(=O)CNC(=O)[C@@H](N)Cc1ccc(O)cc1)C(=O)N[C@@H](CCCNC(=N)N)C(=O)N1CCC[C@@H]1C(=O)N[C@@H](CCCNC(=N)N)C(=O)N[C@@H](CC(C)C)C(=O)N[C@@H](CCCCN)C(=O)O
Cl.O=C(N[C@@H]1CC[C@@]2(O)[C@H]3Cc4ccc(O)c5c4[C@@]2(CCN3CC2CC2)[C@H]1O5)c1cccc2ccsc12
Cl.N=C(N)c1ccc(C2Cc3ccccc3B(O)O2)cc1
CCC(=O)N[C@@H](Cc1ccccc1)B(O)O
CS(=O)(=O)O.CS(=O)(=O)O.O=C(O)CNCc1ccc([C@H]2CC[C@]3(CC2)OOC2(O3)C3CC4CC2CC(C3)N4)cc1
COC(=O)[C@H](CCSC)NC(=O)[C@@H]1C[C@H](Oc2ccccc2)CN1C(=O)CCC[C@@H](N)CS.O=C(O)C(F)(F)F.O=C(O)C(F)(F)F
Cl.O=C(c1cccs1)N1CCN(c2ncccn2)CC1
Cl.c1ccc2c(c1)CN(c1ccc(C3=NCCN3)nc1)/C2=N/c1ccc(C2=NCCN2)nc1
CC(=O)N[C@@H](CS)C(=O)N[C@@H](C)C(=O)N[C@@H](CC(=O)O)C(=O)N[C@@H](Cc1c[nH]c2ccccc12)C(=O)N[C@H](C(=O)N[C@H](C(=O)N[C@@H](Cc1ccc(O)cc1)C(=O)N[C@@H](Cc1c[nH]c2ccccc12)C(=O)N[C@@H](Cc1cnc[nH]1)C(=O)N[C@H](C(=O)N[C@@H](Cc1ccccc1)C(=O)NCC(=O)NCCOCC(=O)N[C@H](CCCCN)C(N)=O)[C@@H](C)O)C(C)(C)S)C(C)C
COC(=O)C[n+]1ccc2c(C)c3[nH]c4ccccc4c3c(C)c2c1.[Br-]
CC(C)CCOc1ccc2ccccc2c1-c1c(OCc2cn([C@H](CCCCN)C(=O)N[C@H](CCCNC(=N)N)Cn3cc(CC4CCCCC4)nn3)nn2)ccc2ccccc12.Cl.Cl
C=C1C(=O)[C@@]23[C@@H]([C@@H](O)C[C@@H]1[C@H]2OC(=O)[C@@H](N)Cc1ccccc1)[C@]1(COC(C)=O)CCCC(C)(C)[C@H]1C[C@H]3OC.O=C(O)C(F)(F)F
COC(=O)[C@H](CCSC)NC(=O)[C@@H]1C[C@H](Oc2ccccc2)CN1C(=O)[C@H](/C=C/[C@@H](N)CS)C(C)C.O=C(O)C(F)(F)F.O=C(O)C(F)(F)F
C[C@@H](F)[C@H]1C(=O)N2C(C(=O)[O-])=C(C(C)(C)C)O[C@H]12.[Na+]
COc1ccc2nc(SCCN(C)C)c(-c3ccccc3)cc2c1.O=C(O)C(=O)O
N#CC[n+]1ccc(SCC2=C(C(=O)O)N3C(=O)[C@@H](NC(=O)/C(=N\OC4CCCC4)c4csc(N)n4)[C@H]3CO2)cc1.O=S(=O)([O-])O
COc1cc(CNC(=O)CCCCCN)ccc1O.O=C(O)C(F)(F)F
O=C(CN(CCOS(=O)(=O)[O-])C(=O)C1OC(OS(=O)(=O)[O-])C(OS(=O)(=O)[O-])C(OS(=O)(=O)[O-])C1OS(=O)(=O)[O-])NC1CCCCC1.[Na+].[Na+].[Na+].[Na+].[Na+]
CC(=O)NCCCC[C@H](NC(=O)[C@H](CCC(=O)O)NC(=O)C(C)(C)NC(=O)[C@H](Cc1ccc2ccccc2c1)NC(=O)[C@H](Cc1ccc(OCCN)cc1)NC(=O)[C@@H]1CSCC[C@H](NC(C)=O)C(=O)N[C@@H](CCC(N)=O)C(=O)N[C@@H]([C@@H](C)O)C(=O)N[C@@H](Cc2c[nH]c3ccccc23)C(=O)N[C@@H](CCC(N)=O)C(=O)N1)C(=O)NCC(N)=O
CCCCCCCCCC(=O)NCC(=O)N[C@@H](CC(C)C)C(=O)N[C@@H](CC(C)C)C(=O)N[C@H](CCCCN)C(=O)N[C@@H](CCCNC(=N)N)C(=O)N[C@H](C(=O)N[C@H](CCCCN)C(=O)N[C@H](C(=O)N[C@@H](CC(C)C)C(=O)N[C@@H](CC(C)C)C(N)=O)[C@@H](C)O)[C@@H](C)CC
CS(=O)(=O)c1ccc(-c2ccccc2)c(S(=O)(=O)c2cnc(CN)s2)c1.Cl.Cl
Nc1sc2ccccc2[n+]1CCCCCCCCCCCC[n+]1c(N)sc2ccccc21.O=C(O)C(=O)O.O=C([O-])C(=O)[O-]
CN(C)CCNC1=CC2=NCCc3c[nH]c(c32)C1=O.O=C(O)C(F)(F)F.O=C(O)C(F)(F)F
CCn1cc(C(=O)O)c(=O)c2cc(F)c(N3CC[N+]4(CC3)CN3C(C)=CC(C)=C(C(=O)O)C3=N4)nc21.[Cl-]
Cc1n(C)cc[n+]1CC(=O)c1ccccc1.[Cl-]
Br.CC(=O)SCCNC(=O)[C@H](C)N
C#C[C@H](CC(=O)OC)NC(=O)c1cccc(Oc2cc(CN)ncn2)c1.Cl
CC[C@H](C)[C@@H]1NC(=O)[C@H](CCSC)NC(=O)[C@H]([C@@H](C)O)NC(=O)CNC(=O)[C@@H](CCCCN)NC(=O)[C@H](CCSC)NC(=O)[C@H](CC(=O)O)NC(=O)[C@H](CCCNC(=N)N)NC(=O)[C@H](CCSC)NC(=O)CNC(=O)[C@@H](NC(=O)[C@H](Cc2cnc[nH]2)NC(=O)[C@H](Cc2c[nH]c3ccccc23)NC(=O)[C@H](CCCCN)NC(=O)[C@H](Cc2ccc(O)cc2)NC(=O)[C@H](Cc2ccc(O)cc2)NC(=O)[C@H](CO)NC(C)=O)CSSC[C@@H](C(=O)N[C@H](C(=O)N[C@@H](Cc2c[nH]c3ccccc23)C(=O)N[C@H](C(=O)N[C…
CCCC[n+]1c2c(n(C(C)C)c1C)C(=O)c1ccccc1C2=O.[Br-]
CSCC[C@H](NC(=O)[C@H](CCC(=O)O)NC(=O)[C@H](Cc1c[nH]c2ccccc12)NC(=O)[C@H](CO)NC(=O)[C@H](CCCNC(=N)N)NC(=O)[C@H](CCCCN)NC(=O)[C@H](Cc1cnc[nH]1)NC(=O)[C@@H](NC(=O)[C@H](Cc1cnc[nH]1)NC(=O)[C@H](CC(C)C)NC(=O)[C@H](CCC(N)=O)NC(=O)[C@@H](NC(=O)[C@H](Cc1ccccc1)NC(=O)[C@H](Cc1c[nH]c2ccccc12)NC(=O)[C@@H]1CCCN1C(=O)[C@H](Cc1ccccc1)NC(=O)[C@H](CO)NC(=O)[C@H](CC(=O)O)NC(=O)[C@H](Cc1ccc(O)cc1)NC(=O)CNC(C)=O)C(…
COc1cccc(C(=O)C[n+]2ccsc2)c1.[Br-]
CC(C)CCOc1ccccc1-c1ccccc1OCc1cn(C[C@@H](CCCCN)NC(=O)CCc2ccccc2)nn1.Cl
CCCCc1cc(-c2ccccc2)cc(CCCC)[n+]1-c1ccc(S(=O)(=O)Nc2nnc(S(N)(=O)=O)s2)cc1.[O-][Cl+3]([O-])([O-])[O-]
COC(=O)[C@H]1CCCN1C(=O)c1cccc(S(=O)(=O)c2ccc(CN)s2)c1.Cl
CC(=O)N[C@@H](Cc1ccccc1)C(=O)N[C@@H](CCC(N)=O)C(=O)N[C@@H](CO)C(=O)N[C@@H](CCCCN)C(=O)N1CCC[C@@H]1C(=O)N[C@@H](CC(N)=O)C(=O)N[C@H](C(=O)N[C@@H](Cc1cnc[nH]1)C(=O)N[C@H](C(=O)N1CCC[C@H]1C(=O)N[C@H](C)C(=O)N[C@@H](Cc1ccc(O)cc1)C(=O)N[C@@H](Cc1ccccc1)C(=O)N[C@@H](CCC(=O)O)C(=O)N[C@@H](CCCNC(=N)N)C(=O)N[C@@H](CC(C)C)C(=O)NC(C)(C)C(=O)N[C@@H](CC(C)C)C(=O)N[C@@H](CCCCN)C(=O)N[C@@H](CC(C)C)C(N)=O)C(C)C)C…
CCCCCCCC(=O)O[C@H]1[C@H](C)O[C@@H](O[C@H]2[C@H](C)O[C@@H](O[C@H]3[C@H](C)O[C@H]4O[C@@H]5[C@@H](O)[C@@H](O)[C@@H](C)O[C@H]5O[C@@H](CCCCC)CCCCCCCCCC(=O)O[C@H]3[C@H]4O)[C@H](OC(=O)CCCCCCC)[C@@H]2O[C@@H]2O[C@@H](C)[C@H](O)[C@@H](O)[C@H]2O)[C@H](O)[C@@H]1O
CCCCCCCC(=O)O[C@H]1[C@H](C)O[C@@H](O[C@H]2[C@H](C)O[C@@H](O[C@H]3[C@H](C)O[C@H]4O[C@@H]5[C@@H](O)[C@@H](O)[C@@H](C)O[C@H]5O[C@@H](CCCCC)CCCCCCCCCC(=O)O[C@H]3[C@H]4O)[C@H](OC(=O)CCCCCCC)[C@@H]2O[C@@H]2O[C@H](CO)[C@@H](O)[C@H](O)[C@H]2O)[C@H](O)[C@@H]1O
C=C(C)[C@@H]1CC[C@]2(C(=O)O)CC[C@]3(C)[C@H](CC[C@@H]4[C@@]5(C)CC[C@H](OC(=O)CCc6cn(CC(=O)NCCCC[C@H](NC(=O)CCNC(=O)[C@H](CC(C)C)NC(=O)[C@H](CC(C)C)NC(=O)[C@H](CCC(=O)O)NC(=O)[C@H](CCC(N)=O)NC(=O)[C@H](CCC(=O)O)NC(=O)[C@H](CC(N)=O)NC(=O)[C@H](CCCCN)NC(=O)[C@H](CCC(=O)O)NC(=O)[C@H](CCC(N)=O)NC(=O)[C@H](CCC(N)=O)NC(=O)[C@H](CC(N)=O)NC(=O)[C@H](CCC(N)=O)NC(=O)[C@H](CO)NC(=O)[C@H](CCC(=O)O)NC(=O)[C@H](…
CCCCCCCC(=O)O[C@@H]1[C@@H](O[C@@H]2O[C@@H](C)[C@H](OC(=O)CCCCCCC)[C@@H](O)[C@H]2O)[C@H](C)O[C@@H](O[C@H]2[C@H](C)O[C@H]3O[C@@H]4[C@@H](OC(C)=O)[C@@H](O)[C@@H](C)O[C@H]4O[C@@H](CCCCC)CCCCCCCCCC(=O)O[C@@H]3[C@@H]2O)[C@@H]1O
Cc1cc(C(=O)N[C@@H]2CNCC[C@H]2c2cccc(F)c2)ccc1-c1c(Cl)cnn1C.Cl
CCCCc1ccc(O[C@H]2C[C@@H](C(=O)N[C@@H](CCSC)C(=O)O)N(C/C=C/[C@@H](N)CS)C2)cc1.O=C(O)C(F)(F)F.O=C(O)C(F)(F)F
CC[C@H](C)[C@H](NC(=O)[C@H](CO)NC(=O)[C@H](CCCNC(=N)N)NC(=O)[C@H](CCCCN)NC(=O)[C@H](Cc1cnc[nH]1)NC(=O)[C@@H](NC(=O)[C@H](Cc1cnc[nH]1)NC(=O)[C@H](CC(C)C)NC(=O)[C@H](CCC(N)=O)NC(=O)[C@@H](NC(=O)[C@H](Cc1ccccc1)NC(=O)[C@H](Cc1c[nH]c2ccccc12)NC(=O)[C@@H]1CCCN1C(=O)[C@H](Cc1ccccc1)NC(=O)[C@H](CO)NC(=O)[C@H](C)NC(=O)[C@H](Cc1ccc(O)cc1)NC(=O)CNC(C)=O)C(C)C)C(C)C)C(=O)N[C@@H](CCC(=O)O)C(=O)N[C@@H](CCSC)C…
Cl.NCCCOc1cc2ccccc2cc1C(=O)Nc1ccc(Cl)cc1O
O=C([O-])Cc1ccccc1Nc1c(Cl)cccc1Br.[Na+]
C=Cc1cnn(C)c1-c1ccc(C(=O)N[C@@H]2CNCC[C@H]2c2cccc(F)c2)s1.Cl
O=C([O-])CCC/C=C\C[C@H]1C2CC2C[C@H]1NS(=O)(=O)c1ccccc1.[Na+]
CC[C@H](C)[C@H](NC(=O)[C@H](CCCNC(=N)N)NC(=O)[C@@H](NC(=O)[C@H](C)NC(=O)[C@@H](NC(=O)[C@@H](NC(=O)[C@H](CC(C)C)NC(=O)[C@H](CN)NC(=O)[C@@H](N)C(C)C)[C@@H](C)CC)C(C)C)C(C)C)C(=O)N[C@@H](Cc1c[nH]c2ccccc12)C(=O)N[C@@H](CCCNC(=N)N)C(=O)N[C@@H](CCCNC(=N)N)C(N)=O
C/C=C/C[C@@H](C)[C@@H](O)[C@H]1C(=O)N[C@@H](CC)C(=O)N(C)[C@H](C)C(=O)N(C)[C@@H]([C@H](C)CC#N)C(=O)N[C@@H](C(C)C)C(=O)N(C)[C@@H](CC(C)C)C(=O)N[C@@H](C)C(=O)N[C@H](C)C(=O)N(C)[C@@H](CC(C)C)C(=O)N(C)[C@@H](CC(C)C)C(=O)N(C)[C@@H](C(C)C)C(=O)N1C
Cc1nc(Nc2ncc(C(=O)Nc3c(C)cccc3Cl)s2)cc(N2CCN(C(=O)CCCCCCCCC(=O)N[C@H](C(=O)N3C[C@H](O)C[C@H]3C(=O)NCc3ccc(-c4scnc4C)cc3)C(C)(C)C)CC2)n1
O=C(O)/C=C/C(=O)O.c1cnc(N2CCN(CCCCNC3=Nc4ccccc4OC3)CC2)nc1
C/C=C/C[C@@H](C)[C@@H](O)[C@H]1C(=O)N[C@@H](CC)C(=O)N(C)[C@H](C)C(=O)N(C)[C@@H]([C@H](C)COC)C(=O)N[C@@H](C(C)C)C(=O)N(C)[C@@H](CC(C)C)C(=O)N[C@@H](C)C(=O)N[C@H](C)C(=O)N(C)[C@@H](CC(C)C)C(=O)N(C)[C@@H](CC(C)C)C(=O)N(C)[C@@H](C(C)C)C(=O)N1C
O=C(O)[C@H](CCS)N=[Se]
CSCC[C@H](NC(=O)[C@H](Cc1c[nH]c2ccccc12)NC(=O)[C@H](Cc1c[nH]c2ccccc12)NC(=O)[C@H](CCC(=O)O)NC(=O)[C@@H]1CCCN1C(=O)[C@H](CCCNC(=N)N)NC(=O)CNC(=O)[C@@H](N)C(C)C)C(=O)N[C@@H](CC(=O)O)C(=O)N[C@@H](Cc1ccc(O)cc1)C(=O)N[C@@H](CCC(N)=O)C(=O)N[C@@H](CCCCN)C(=O)N[C@@H](CCCNC(=N)N)C(=O)N[C@@H](Cc1ccc(O)cc1)C(=O)NCC(=O)O
C/C=C/C[C@@H](C)[C@@H](O)[C@H]1C(=O)N[C@@H](CC)C(=O)N(C)[C@H](C)C(=O)N(C)[C@@H]([C@H](C)CN2CCC(F)(F)C2)C(=O)N[C@@H](C(C)C)C(=O)N(C)[C@@H](CC(C)C)C(=O)N[C@@H](C)C(=O)N[C@H](C)C(=O)N(C)[C@@H](CC(C)C)C(=O)N(C)[C@@H](CC(C)C)C(=O)N(C)[C@@H](C(C)C)C(=O)N1C
C/C=C(/C)C(=O)O[C@@H]1C[C@H]2C(=C1C)[C@@H]1OC(=O)[C@@](C)(O)[C@@]1(O)[C@@H](OC(=O)CCOCCOCCOCCOCCOCCOCCOCCOCCOCCOCCn1cc(COc3ccc(C4=C5C=CC=[N+]5[B-](F)(F)n5cccc54)cc3)nn1)C[C@]2(C)OC(C)=O
CC(C)C[C@H](NC(=O)[C@H](C)NC(=O)[C@H](CCCN)NC(=O)OCc1ccccc1)[C@@H](O)CC(=O)NC1CCCCC1.Cl
Cl.NCc1ncc(S(=O)(=O)c2cc3ccccc3c3ccccc23)s1
CCOC(=O)C[n+]1cc(CO)c(/C=N/Nc2ccccn2)c(O)c1C.[Br-]
COc1ccc(CN(C)CCCc2cccc(NC(=O)c3cccc4c(O)c5cccc(OC)c5nc34)c2)cc1OC.O=C(O)C(=O)O
C[C@@H](C1COC(c2ccccc2)(c2ccccc2)O1)N(C)C.O=C(O)C(=O)O
CCOc1cccc(C(=O)C[n+]2ccn(C)c2)c1.[Br-]
CC[C@H]1OC(=O)C[C@@H](O)[C@H](C)[C@@H](O[C@@H]2O[C@H](C)[C@@H](O)[C@H](N(C)C)[C@H]2O)[C@@H](CC(C(=O)NC(C)(C)C)N(C(=O)c2ccccc2)c2ccccc2)C[C@@H](C)C(=O)/C=C/C(C)=C/[C@@H]1CO[C@H]1O[C@@H](C)[C@H](O)[C@H](OC)[C@@H]1OC
CC[C@H](C)[C@H](NC(=O)[C@H](CCCNC(=N)N)NC(=O)OCc1ccccc1)C(=O)N[C@@H](CC(C)C)[C@@H](O)CC(=O)NC1CCCCC1.O=C(O)C(F)(F)F
CC(=N)N1CC[C@H](Oc2ccc(C(Cc3ccc4ccc(C(=N)N)cc4c3)C(=O)O)cc2)C1.Cl.Cl
COc1ccc(OC)c(-n2cc(-c3ccccc3Sc3ccc(C(=O)[O-])cc3)nn2)c1.C[N+](C)(C)CCO
COC(=O)[C@H](CCCB1O[C@@]2(C)CCC3C[C@@]2(O1)C3(C)C)NC(=O)OCc1ccccc1
CC(C)C[C@H](NC(=O)[C@H](C)NC(=O)[C@H](CCCNC(=N)N)NS(=O)(=O)c1ccccc1)[C@@H](O)CC(=O)NCCc1ccccc1.O=C(O)C(F)(F)F
Cc1cccc(CCCOc2ccc(F)cc2)c1OCC(O)C[C@@H](O)CC(=O)[O-].[Na+]
CC[C@H](N)C(=O)N[C@@H]1C(=O)N2[C@H](CC[C@H]2C(=O)NC(c2ccccc2)c2ccccc2)CC[C@@H]1CN.O=C(O)C(F)(F)F.O=C(O)C(F)(F)F
Cl.Cl.Cl.O=C(NCc1cccnn1)c1csc(CCNCCc2nc3ccccc3[nH]2)n1
Cl.N[C@@H](CS)C(=O)Nc1ccc(NC(=O)Cc2cccc(Cl)c2Cl)c(C(=O)c2ccccc2)c1
Br.C/N=C(/NC)N/N=C/c1ccc(OCc2cn3c(C)cccc3[n+]2C)cc1.[Br-]
Br.Cc1ccn2cc(-c3ccc(/C=N/NC(=N)NN4CCOCC4)cc3)[n+](C)c2c1.[Br-]
O=c1[nH]c2ccc(Cc3ccccc3)cc2[se]1
Cc1cc(C)[n+](CC(=O)Nc2ccc(S(=O)(=O)Nc3ccc(S(N)(=O)=O)cc3)cc2)c(C)c1.[O-][Cl+3]([O-])([O-])[O-]
COC(=O)CC(CCc1ccc(C(=N)N)cc1)c1cccc(C(=N)N)c1.O=C(O)C(F)(F)F
Brc1cc(CO/N=C/C2CN3CCC2C3)on1.Cl
CCC(=O)N(CCN)[C@@H](CCCNC(=N)N)C(=O)NCCN(C(=O)CCCCCN)[C@@H](Cc1c[nH]cn1)C(=O)NCCN(C(=O)CCCCNC(=N)N)[C@@H](CCCCN)C(N)=O.O=C(O)C(F)(F)F.O=C(O)C(F)(F)F.O=C(O)C(F)(F)F.O=C(O)C(F)(F)F.O=C(O)C(F)(F)F
C/C=C/C(=O)Nc1ccc(CN2CC[C@@H](NC(=O)c3n[nH]cc3NC(=O)c3c(Cl)cccc3Cl)C2)cc1.O=C(O)C(F)(F)F
CC(=O)Nc1ccc(-c2cn3ccc4ccccc4c3[n+]2C)cc1.[Br-]
CN/C(=C/[N+](=O)[O-])NCCSCc1ccc(CN(C)C)o1.[N-]=[N+]=Nc1ccc(C(=O)NCCSCc2csc(NC(=N)N)n2)cc1
CC(=O)N1CCN(c2ccc(OC[C@H]3CO[C@](Cn4cc[n+](Cc5ccc(OC(=O)C(C)(C)C)cc5)c4)(c4ccc(Cl)cc4Cl)O3)cc2)CC1.[Br-]
CC(/C=C/[C@@H](O)C[C@@H](O)CC(=O)[O-])=C(c1ccc(F)cc1)c1ccc(F)cc1.[Na+]
COc1cccc2c1C(=O)c1c(O)c3c(c(O)c1C2=O)C[C@@](O)(/C(C)=N/OCC(=O)NCC(=O)N[C@@H](Cc1ccccc1)C(=O)N[C@@H](CC(C)C)C(=O)NCC(=O)N[C@H](C(=O)N[C@@H](Cc1cnc[nH]1)C(=O)N[C@@H](CC(C)C)C(=O)NCC(=O)N[C@@H](Cc1ccc(O)cc1)C(=O)N[C@@H](C)C(=O)N[C@H](C(=O)O)[C@@H](C)O)C(C)C)C[C@@H]3O[C@H]1C[C@H](N)[C@H](O)[C@H](C)O1
CNC(=O)c1c(-c2ccc(F)cc2)oc2cc(-c3ncoc3-c3ccc(B(O)O)c(F)c3)c(C3CC3)cc12
CC[C@H](C)[C@H](N)C(=O)N[C@@H](CCCCN)C(=O)N1CCC[C@H]1C(=O)N[C@H](C(=O)N[C@H](C(=O)N[C@@H](CCCCN)C(=O)N1CCC[C@H]1C(=O)N[C@H](C(=O)N[C@H](C(=O)N[C@@H](CCCCN)C(=O)N1CCC[C@H]1C(=O)N[C@H](C(=O)N[C@H](C(=O)N[C@@H](CCCCN)C(=O)N1CCC[C@H]1C(=O)N[C@H](C(=O)N[C@H](C(=O)N[C@@H](CCCCN)C(=O)N1CCC[C@H]1C(=O)N[C@H](C(=O)N[C@H](C(=O)N[C@@H](CCCCN)C(=O)N1CCC[C@H]1C(=O)N[C@H](C(=O)N[C@H](C(=O)N[C@@H](CCCCN)C(=O)N1C…
CC(C)C[C@H](NC(=O)OC(Cc1ccccc1)C1CCNCC1)C(=O)N[C@@H](CCCNC(=N)N)C(=O)c1nc2ccccc2s1.O=C(O)C(F)(F)F
COc1cc2nccc(Oc3cccc(NC(=O)Nc4ccc(N5CCC(NC(=O)[C@H](C)N)CC5)c(C(F)(F)F)c4)c3)c2cc1OC.Cl
C[C@@H](O)[C@H]1C(=O)N2C(C(=O)[O-])=C(S[C@@H]3CCO[C@@H]3CN(C)C)[C@H](C)[C@H]12.[Na+]
CCN(CC)C[C@H]1C[C@@H]2COC(c3ccccc3)(c3ccccc3)[C@@H]2O1.Cl
CC[C@H](C)[C@@H]1NC(=O)[C@@H]2CCCN2C(=O)[C@@H]2CCCN2C(=O)[C@H]([C@@H](C)CC)NC(=O)[C@H](CO)NC(=O)[C@H](C(C)C)NC(=O)[C@H]([C@@H](C)O)NC(=O)[C@@H]2CSSC[C@H](NC1=O)C(=O)N[C@@H](CC(N)=O)C(=O)N1CCC[C@H]1C(=O)N[C@@H](CC(N)=O)C(=O)NCC(=O)N[C@@H]([C@@H](C)O)C(=O)N2
CC(C)CCOc1ccccc1-c1ccccc1OCc1cn([C@H](CCCCN)C(=O)N[C@H](CCCNC(=N)N)Cn2cc(Cc3ccccc3)nn2)nn1.Cl.Cl
Br.Cc1ccc2n(c1)cc(COc1ccc(/C=N/NC(=N)NO)cc1)[n+]2C.[Br-]
CCCCOc1ccc2c3cc[n+]4nc(C)c(C)cc4c3n(C(=O)OC(C)(C)C)c2c1.Cc1cc(C)c(S(=O)(=O)[O-])c(C)c1
CSCC[C@H](NC(=O)[C@H](CCC(=O)O)NC(=O)[C@H](Cc1c[nH]c2ccccc12)NC(=O)[C@H](CO)NC(=O)[C@H](CCCNC(=N)N)NC(=O)[C@H](CCCCN)NC(=O)[C@H](Cc1cnc[nH]1)NC(=O)[C@@H](NC(=O)[C@H](Cc1cnc[nH]1)NC(=O)[C@H](CCCCN)NC(=O)[C@H](CCC(N)=O)NC(=O)[C@@H](NC(=O)[C@H](Cc1ccccc1)NC(=O)[C@H](Cc1c[nH]c2ccccc12)NC(=O)[C@@H]1CCCN1C(=O)[C@H](Cc1ccccc1)NC(=O)[C@H](CO)NC(=O)[C@H](C)NC(=O)[C@H](Cc1ccc(O)cc1)NC(=O)CNC(C)=O)C(C)C)C(C…
CC(C)[C@H](N)C(=O)NCC(=O)N[C@@H](CCC(=O)O)C(=O)N[C@@H](CCCNC(=N)N)C(=O)N[C@H]1CSSC[C@@H]2NC(=O)[C@H](Cc3c[nH]c4ccccc34)NC(=O)[C@H](CCCNC(=N)N)NC(=O)CNC(=O)[C@H](CSSC[C@@H](C(N)=O)NC(=O)[C@H](C)NC(=O)[C@H](CCCNC(=N)N)NC(=O)[C@H](CO)NC(=O)[C@H](Cc3cnc[nH]3)NC(=O)[C@H](CC(=O)O)NC(=O)[C@H](CCCNC(=N)N)NC2=O)NC(=O)CNC(=O)[C@H](CCCNC(=N)N)NC(=O)[C@H](CCCCN)NC(=O)CNC(=O)[C@H](CC(N)=O)NC(=O)[C@H](CCCCN)NC…
CC(C)[C@H](N)C(=O)OCCOP(=O)(CO[C@H](C)Cn1cnc2c(N)ncnc21)OCCOC(=O)[C@@H](N)C(C)C.Cl
Cl.Cn1cc2c(nc(NCCOCCOCCN)n3nc(-c4ccco4)nc23)n1
Nc1ccc(/C=C/c2ccc(N)cc2S(=O)(=O)[O-])c(S(=O)(=O)[O-])c1.[Na+].[Na+]
CCCN(CCCCNC(=O)c1ccc2ccccc2c1)CC1CC1c1ccc(Cl)cc1.Cl
CC(=O)NCC(=O)N[C@@H](Cc1ccc(O)cc1)C(=O)N[C@@H](C)C(=O)N[C@@H](CO)C(=O)NCC(=O)N1CCC[C@H]1C(=O)N[C@@H](Cc1c[nH]c2ccccc12)C(=O)N[C@@H](Cc1ccccc1)C(=O)N[C@H](C(=O)N[C@@H](CCC(N)=O)C(=O)N[C@@H](CC(C)C)C(=O)N[C@@H](Cc1cnc[nH]1)C(=O)N[C@@H](Cc1ccc(O)cc1)C(=O)N[C@@H](Cc1cnc[nH]1)C(=O)N[C@@H](CCCCN)C(=O)N[C@@H](CCCNC(=N)N)C(=O)N[C@@H](CO)C(=O)N[C@@H](Cc1c[nH]c2ccccc12)C(=O)N[C@@H](CCC(=O)O)C(=O)N[C@@H](Cc…
Cc1ccccc1N1CCN(C(=O)COc2ccc3[nH]cc(CCN)c3c2)CC1.O=C(O)/C=C/C(=O)O
CC(C)C[C@H](NC(=O)[C@H](CCC(=O)O)NC(=O)[C@H](CS)NC(=O)[C@@H](N)CS)C(=O)N[C@@H](CS)C(=O)N[C@@H](CS)C(=O)N[C@@H](CC(N)=O)C(=O)N[C@@H](C)C(=O)N[C@@H](C)C(=O)N[C@@H](CS)C(=O)N[C@@H](C)C(=O)NCC(=O)N[C@@H](CS)C(=O)O
Cl.O=C1CCc2c(cccc2N2CCN(CC(O)CN3CCCCCC3)CC2)N1
COc1cccc(/C=C/C(=O)c2ccc(OCCCN3CCOCC3)cc2)c1.Cl
Cl.NCc1cc(=O)c2ccc(-c3cn(-c4ccccc4)nn3)cc2o1
Br.C[n+]1cccc(COc2ccc(/C=N/NC3=NCCCN3)cc2)c1.[Br-]
CCCCCCCCCCCCCCCNC(=O)OCOCCCOCCOC(=O)N(Cc1cccc[n+]1CC)C(C)=O.[I-]
Cc1ccccc1NC(=O)Nc1ccc(CC(=O)N(CCC(C)C)CC(=O)N[C@@H](CC(=O)[O-])c2ccccc2)cc1.[Li+]
CCCCCC=C(c1cc(Cl)c(O)c(C(=O)O)c1)c1cc(Cl)c(O)c(C(=O)O)c1.N.N
CC(C)C[C@H](NC(=O)OC1(Cc2ccccc2)CCNCC1)C(=O)N[C@@H](CCCNC(=N)N)C(=O)c1nc2ccccc2s1.O=C(O)C(F)(F)F
C[n+]1c(-c2ccc(/C=N/NC(=N)N)cc2)cn2ccsc21.Cc1ccc(S(=O)(=O)O)cc1.Cc1ccc(S(=O)(=O)[O-])cc1
C[C@H](N)C(=O)NCc1ccc(Oc2cccc(Cl)c2Cl)cc1.Cl
NC(=O)CC[C@H](NC(=O)[C@@H]1CC[C@@H]2CCN(C(=O)CCCCCCCCC#Cc3cccc4c3CN(C3CCC(=O)NC3=O)C4=O)C[C@H](NC(=O)c3cc4cc(C(F)(F)P(=O)(O)O)ccc4[nH]3)C(=O)N12)C(=O)NC(c1ccccc1)c1ccccc1
Cl.O=C1N=C2C(=Nc3ccccc32)N1c1ccc(O)cc1
COc1ccc(NC(=O)N2CCN(c3cccc4c3CCCC4)CC2)cc1N1CCN(C)CC1.O=C(O)/C=C/C(=O)O
N.Nc1nc(O)c2ncn(C[C@@H]3CO[C@@H](P(=O)(O)O)O3)c2n1
CCCCCCCCCCCCCCN.Cl
C[N+](C)(C)c1ccc(C(=O)OCCCCCCCCn2ccc3cc(OCc4ccccc4)ccc32)cc1.[I-]
CC(=O)O[C@H]1C(CCC[P+](c2ccccc2)(c2ccccc2)c2ccccc2)C[C@@]2(C)[C@@H](CC[C@]3(C)[C@@H]2CC[C@@H]2[C@H]4[C@H](C(C)C)CC[C@]4(C(=O)OCc4ccccc4)CC[C@]23C)C1(C)C.[I-]
O/N=C/c1ccc(OCCCc2c[nH]cn2)cc1.O=C(O)/C=C\C(=O)O
CCCC[C@H](NC(=O)[C@H](Cc1c[nH]c2ccccc12)NC(=O)Cn1cc([C@H](Cc2ccc(O)cc2)NC(=O)[C@H](C)NC(=O)[C@@H](CCC(=O)O)NC(=O)CN2CCN(CC(=O)O)CCN(CC(=O)O)CCN(CC(=O)O)CC2)nn1)C(=O)N[C@@H](CC(=O)O)C(=O)N[C@@H](Cc1ccccc1)C(N)=O
CC(=O)O[C@H]1C(=O)[C@]2(C)[C@@H](O)C[C@H]3OC[C@@]3(OC(C)=O)[C@H]2[C@H](OC(=O)c2ccccc2)[C@]2(O)C[C@H](OC(=O)C(OC(=O)/C=C/N3CCC(COCCC[P+](c4ccccc4)(c4ccccc4)c4ccccc4)CC3)[C@@H](NC(=O)c3ccccc3)c3ccccc3)C(C)=C1C2(C)C.[Br-]
COc1ccc2c(ccn2CCCCOC(=O)c2ccc([N+](C)(C)C)cc2)c1.[I-]
CC(C)CCC[C@@H](C)[C@H]1CC[C@H]2[C@@H]3C[C@H](n4cc[n+](CC(=O)c5cccc(Br)c5)c4)[C@]45C[C@H]4CC[C@]5(C)[C@H]3CC[C@@]21C.[Br-]
C=C[C@H]1CN2CC[C@H]1C[C@@H]2[C@@H](O)c1ccnc2ccc(OC)cc12.O=C(O)[C@H]1O[C@H](O)[C@H](O)[C@@H](O)[C@@H]1O
O=C(Nc1ccccc1)c1cc(Br)ccc1[Te]c1ccc(Br)cc1C(=O)Nc1ccccc1
CS(=O)(=O)c1ccc([C@@H](CO)[C@@H](CCC(=O)[O-])c2ccccc2)cc1.[Na+]
CC(=O)N[C@@H](CCC(N)=O)C(=O)N[C@@H](CCC(N)=O)C(=O)N[C@@H](CO)C(=O)N[C@@H](CCCCN)C(=O)NCC(=O)N[C@@H](CC(N)=O)C(=O)N[C@H](C(=O)N[C@@H](Cc1ccccc1)C(=O)N[C@H](C(=O)N[C@@H](CC(=O)O)C(=O)NCC(=O)N[C@@H](Cc1ccc(O)cc1)C(=O)N[C@@H](Cc1ccccc1)C(=O)N[C@@H](CCC(=O)O)C(=O)N[C@@H](CCCNC(=N)N)C(=O)N[C@@H](CC(C)C)C(=O)N[C@@H](CCCNC(=N)N)C(=O)N[C@@H](C)C(=O)N[C@@H](CCCCN)C(=O)N[C@@H](CC(C)C)C(N)=O)C(C)C)C(C)C
COc1cccc2cc3[nH]c4ccccc4c3[n+](C)c12.[Cl-]
C[N+](C)(C)CCc1cc(I)c(O)c(I)c1.O=C([O-])C(F)(F)F
Br.COc1ccc2c3c([nH]c2c1)C(C)=NCC3
Cl.O=C(c1ccc(OCCN2CCCCC2)cc1)c1[se]c2cc(O)ccc2c1-c1ccc(O)cc1
CCCCOCC1(C(=O)Nc2ccc(-c3ccccc3S(N)(=O)=O)cc2)CC(c2cccc(C(=N)N)c2)=NO1.O=C(O)C(F)(F)F
NC[C@H]1O[C@@H](O[C@@H]2[C@@H](Cn3cc(-c4ccc(-c5cn(C[C@H]6O[C@@H](O[C@@H]7[C@@H](O)[C@H](N)C[C@H](N)[C@H]7O[C@@H]7O[C@H](CN)[C@@H](O)[C@H](O)[C@H]7N)[C@H](O)[C@@H]6O[C@@H]6O[C@H](CN)[C@@H](O)[C@H](O)[C@H]6N)nn5)cc4)nn3)O[C@@H](O[C@@H]3[C@@H](O)[C@H](N)C[C@H](N)[C@H]3O[C@@H]3O[C@H](CN)[C@@H](O)[C@H](O)[C@H]3N)[C@@H]2O)[C@H](N)[C@@H](O)[C@@H]1O
[Cl-].c1ccc(C[n+]2c3ccccc3cc3[nH]c4ccccc4c32)cc1
CCOc1cc(C(=O)N2CCC(CCN3CCC(C(=O)c4nc5ccccc5n4Cc4ccc(F)cc4)CC3)(c3ccc(OC)c(OC)c3)C2)cc(OCC)c1OCC.O=C(O)/C=C/C(=O)O
NC(=O)c1ccc(B(O)O)cc1
Brc1ccc(C2(c3ccc(Br)cc3)CC3c4ccccc4C2c2cccc[n+]23)cc1.[Cl-]
CC(C)C[C@@H](N)C(=O)NCC(=O)N[C@H](C)C(=O)N[C@H](CO)C(=O)N[C@H](Cc1c[nH]c2ccccc12)C(=O)N[C@H](Cc1cnc[nH]1)C(=O)N[C@H](CCCNC(=N)N)C(=O)N[C@H](C)C(=O)N[C@H](CC(=O)O)C(=O)N[C@H](CCCCN)C(=O)NCCOCCOCCOCCC(=O)NCCCC[C@H](NC(=O)CCOCCOCCOCCNC(=O)[C@@H](CCCCN)NC(=O)[C@@H](CC(=O)O)NC(=O)[C@@H](C)NC(=O)[C@@H](CCCNC(=N)N)NC(=O)[C@@H](Cc1cnc[nH]1)NC(=O)[C@@H](Cc1c[nH]c2ccccc12)NC(=O)[C@@H](CO)NC(=O)[C@@H](C)NC(…
CC(C)c1cc2c(cc1S(=O)(=O)[O-])[C@@]1(C)CCC[C@@](C)(C(=O)[O-])[C@@H]1CC2.[Na+].[Na+]
Cn1c2ccccc2c2cc3ccccc3c[n+]21.O=S(=O)([O-])O
CCCC[C@@H]1NC(=O)CNC(=O)[C@H](CC(=O)O)NC(=O)[C@@H]2CCCN2C(=O)[C@H](Cc2ccccc2)NC(=O)[C@@H]2CSSC[C@H](NC1=O)C(=O)N[C@@H](CC(=O)O)C(=O)N[C@@H](Cc1ccc(O)cc1)C(=O)N[C@@H](CO)C(=O)N[C@@H]([C@@H](C)CC)C(=O)N1CCC[C@H]1C(=O)N1CCC[C@H]1C(=O)N[C@@H]([C@@H](C)CC)C(=O)N2
C[N+]1(CCC(=O)Nc2ccc3c(c2)C(=O)c2cc(NC(=O)CC[N+]4(C)CCC(O)CC4)ccc2-3)CCC(O)CC1.[I-].[I-]
C[C@H](NC(=O)[C@H](CCCNC(=N)N)NC(=O)OCc1ccccc1)C(=O)N[C@@H](Cc1ccccc1)[C@@H](O)CC(=O)NC1CCCCC1.O=C(O)C(F)(F)F
C[N+]1(CCC(=O)Nc2ccc3c(c2)C(=O)c2cc(NC(=O)CC[N+]4(C)CCOCC4)ccc2-3)CCOCC1.[I-].[I-]
CC(=O)N/C=C/SC1=C(C(=O)[O-])N2C(=O)[C@@H](C(C)OS(=O)(=O)[O-])[C@H]2C1.[Na+].[Na+]
CCOC(=O)/C=C/[C@H](CCC(N)=O)NC(=O)[C@H](Cc1ccccc1)NC(=O)[C@H](CCCCN)NC(=O)OCc1ccccc1.O=C(O)C(F)(F)F
C[C@H](NC(=O)[C@H](CCCNC(=N)N)NC(=O)OCc1ccccc1)C(=O)N[C@@H](CC1CCCCC1)[C@@H](O)CC(=O)NC1CCCCC1.O=C(O)C(F)(F)F
CCCC[C@H](NC(=O)[C@H](Cc1c[nH]c2ccccc12)NC(=O)CNC(=O)[C@H](Cc1ccc(O)cc1)NC(=O)[C@H](C)NC(=O)[C@@H](CCC(=O)O)NC(=O)CN1CCN(CC(=O)O)CCN(CC(=O)O)CCN(CC(=O)O)CC1)C(=O)N[C@@H](CC(=O)O)C(=O)N[C@@H](Cc1ccccc1)C(N)=O
Clc1ccc(OCCCn2c3c(c4ccccc42)CCNC3)cc1.O=C(O)C(F)(F)F
C[S+](C)CCC(=O)Nc1ccc(C(F)(F)F)cc1.Cc1ccc(S(=O)(=O)[O-])cc1
COc1ccc([C@H]2[C@H](C(=O)O)[C@@H](c3ccc4c(c3)OCO4)CN2CC(=O)NC(c2ccccc2C)c2ccccc2C)cc1.O=C(O)C(F)(F)F
NC(N)=NCCCNC(=O)[C@@H]1CS[C@H]2CC[C@@H](N)C(=O)N21.O=C(O)C(F)(F)F
O=C(/C=C/c1c(C(=O)[O-])[nH]c2cc(Cl)cc(Cl)c12)Nc1ccc(CNC(=O)NC2CC2)cc1.[Na+]
CCCCCCCCc1ccc(NC(=O)[C@@H](N)COP(=O)(O)O)cc1.O=C(O)C(F)(F)F
COc1cc([Te]Cc2ccc(S(N)(=O)=O)cc2)cc(OC)c1OC
CCN1CCC(c2ccccc2)=C(C(=O)OCCCCCc2ccccc2)C1.O=C(O)C(=O)O
O=C(CCc1cccc2c1B(O)OC2)NC1CCCCC1
CCc1ccccc1C(NC(=O)CN1C[C@H](c2ccc3c(c2)OCO3)[C@@H](C(=O)O)[C@@H]1c1ccc(OC)cc1)c1ccccc1C.O=C(O)C(F)(F)F
CN(c1ccc(Cl)cc1)c1cc[n+](Cc2cc(C[n+]3ccc(N(C)c4ccc(Cl)cc4)cc3)cc(C[n+]3ccc(N(C)c4ccc(Cl)cc4)cc3)c2)cc1.[Br-].[Br-].[Br-]
CC(C)OC(=O)c1ccccc1CS(=O)(=O)N[C@H]1CCCCN(CC(=O)N[C@H]2CCCN(C(=N)N)C2O)C1=O.O=C(O)C(F)(F)F
CCCCCCCCCCCCCCNC(=O)[C@H](N)COP(=O)(O)O.O=C(O)C(F)(F)F
CC[N+](CC)(CC)CC.Cn1cc(NC(=O)c2cc(NC(=O)C(Cl)Cl)cn2C)cc1C(=O)NCCC(=N)N.O=S(=O)([O-])O
C=CC(=O)N(CC(=O)N[C@@H](Cc1ccc(C)cc1C)B(O)O)c1ccccc1F
Cl.NCc1ccc(S(=O)(=O)c2cccc(-c3ccccc3)c2)s1
Cc1cc(O)cc(C)c1C[C@H](N)C(=O)N[C@@H]1CCN(S(C)(=O)=O)c2ccc(Cc3cnc4ccccc4c3)cc21.O=C(O)C(F)(F)F
COc1ccc([C@H]2[C@H](C(=O)O)[C@@H](c3ccc4c(c3)OCO4)CN2CC(=O)NC(CC(C)C)c2ccccc2)cc1.O=C(O)C(F)(F)F
Cl.NC(N)=NC(=O)c1ccc2c(c1)C1(CCCC1)c1ccccc1-2
Cl.NC(N)=NC(=O)c1ccc2c(c1)C1(CCCO1)c1ccccc1-2
O=C(O)C(=O)O.OCCCNCC1CCc2ccc(O)cc2O1
CC(=O)Nc1ccc(/C(=C(\CCCO)c2ccccc2)c2ccc(N3CCN(C(C)C)CC3)cc2)cc1.Cl.Cl
Cn1c([Se][Se]c2c(C(=O)O)c3ccccc3n2C)c(C(=O)O)c2ccccc21
CCCc1cc(CCC)n2nc(SCc3cccnc3)nc2n1.O=S(=O)(O)O
N=C(N)c1ccc(C2=NOC(CC(=O)N3CCCC(C(=O)O)C3)C2)cc1.O=C(O)C(F)(F)F
CCOc1ccc(-c2n[se]nc2-c2cc(OC)c(OC)c(OC)c2)cc1
CC(C)C[C@H](NC(=O)[C@H](CO)NC(=O)CN)C(=O)N[C@@H](CO)C(=O)N[C@@H](C)C(=O)N[C@@H](Cc1ccccc1)C(=O)N[C@@H](Cc1ccccc1)C(=O)N[C@@H](CCCNC(=N)N)C(=O)N[C@@H](C)C(=O)N[C@@H](Cc1ccccc1)C(=O)N[C@@H](CC(N)=O)C(=O)N[C@@H](C)C(=O)N[C@@H](C)C(=O)N[C@@H](Cc1ccccc1)C(=O)N[C@H](C(=O)N[C@@H](CCC(N)=O)C(=O)N[C@@H](C)C(=O)O)[C@@H](C)O
CCCCCCCCCCCCCCCCCNOC(=O)CC1COC(COC(=O)N(Cc2cccc[n+]2CC)C(C)=O)C1.[I-]
Cn1c(=O)c2c(ncn2CCCN2CCC(C(c3ccccc3)c3ccccc3)CC2)n(C)c1=O.O=C(O)/C=C/C(=O)O
C=C(C)C1=C[C@@H](COC)N2C[C@@H]1N(OS(=O)(=O)[O-])C2=O.[Na+]
CC(C)CCOc1ccc2ccccc2c1-c1c(OCc2cn(C[C@@H](CCCCN)NC(=O)Cc3ccc4c(c3)OCO4)nn2)ccc2ccccc12.Cl
CCCCCCCCCCCCCCCCOCC1COC(COC(=O)NCCc2cccc[n+]2CC)C1.[I-]
O=C(O)/C=C\C(=O)O.c1ccc(CCCOCC2CCN(Cc3ccccc3)CC2)cc1
OB1Oc2ccc3ccc(O)cc3c2C=C1c1ccc(O)cc1
Cc1cc(N)nc2cc(-c3ccc(C[C@H](C)N)cc3)ccc12.Cl.Cl
CCCc1ccc(CCC(=O)c2c(O)cc(OC(CCC(=O)[O-])C(=O)[O-])cc2O)cc1O.[Na+].[Na+]
C#Cc1ccc2c(=O)cc(CN)oc2c1.Cl
CCCCCS(=O)(=O)NCC1Cc2ccc(CC(=O)[O-])cc2C1.[Na+]
CC(=O)N1CCC[C@H]1C(=O)N[C@@H](CCCN=C(N)N)C(=O)c1nc2ccccc2s1.O=C(O)C(F)(F)F
COc1ccc2[nH]c3c(-c4ccco4)[n+](Cc4ccc(C(F)(F)F)cc4)ccc3c2c1.[Br-]
CCCCCCOC(=O)[C@H]1CN(CC)CC[C@H]1c1ccccc1.O=C(O)C(=O)O
Cc1c(C)c2ccc(OCC3CCN(Cc4ccccc4)CC3)cc2oc1=O.Cl
CCc1cc(-c2ccccn2)c(O)cc1OCCCCCC(C)(C)c1nn[n-]n1.[Na+]
Nc1nc(O)c2ncn([C@@H]3C[Se][C@@H](CO)O3)c2n1
CSCC[C@H](NC(=O)[C@H](CCC(=O)O)NC(=O)[C@H](Cc1c[nH]c2ccccc12)NC(=O)[C@H](CO)NC(=O)[C@H](CCCNC(=N)N)NC(=O)[C@H](CCCCN)NC(=O)CNC(=O)[C@@H](NC(=O)[C@H](Cc1cnc[nH]1)NC(=O)[C@H](CC(C)C)NC(=O)[C@H](CCC(N)=O)NC(=O)[C@@H](NC(=O)[C@H](Cc1ccccc1)NC(=O)[C@H](Cc1c[nH]c2ccccc12)NC(=O)[C@@H]1CCCN1C(=O)[C@H](Cc1ccccc1)NC(=O)[C@H](CO)NC(=O)[C@H](C)NC(=O)[C@H](Cc1ccc(O)cc1)NC(=O)CNC(C)=O)C(C)C)C(C)C)C(=O)N[C@@H](…
CC[C@@]1(O)C(=O)OCc2c1cc1n(c2=O)Cc2c-1nc1cc3c(cc1c2CN1CCN(C)CC1)OCCO3.O=C(O)C(F)(F)F
N=C(N)NCCC[C@H](NC(=O)[C@@H]1CCCN1Cc1ccccc1)C(=O)c1nc2ccccc2s1.O=C(O)C(F)(F)F
Cn1nnnc1SCC(=O)N1CC[C@@H]2[C@H]1C(=O)N2S(=O)(=O)[O-].[Na+]
COc1ccc2nc3c(c(NCCCCCNC(=O)[C@@H](N)Cc4c[nH]c5ccccc45)c2c1)CCCC3.Cl.Cl
CCCCCCCCCCCCCCCCOCC1OCC(COC(=O)N(Cc2cccc[n+]2CC)C(C)=O)O1.[I-]
O=C(OCc1ccccc1)N1CC[C@@H]2[C@H]1C(=O)N2S(=O)(=O)[O-].[Na+]
Cl.NCc1cc(Oc2cccc(C(=O)Nc3nnco3)c2)nc(C(F)(F)F)c1
COc1ccc(CCCN(C)C)cc1.Cl
CO[C@H]1/C=C\C=C(/C)C(=O)NC2=CC(=O)C(NCCNC(=O)CCC3=N/C(=C\c4c(C)cc(C)n4B(F)F)C=C3)=C(C[C@@H](C)C[C@H](OC)[C@@H](O)[C@@H](C)/C=C(\C)[C@@H]1OC(N)=O)C2=O
COC(=O)OC[n+]1cccc([C@H]2SCc3c(C(=O)c4cn(C(=O)N(C)C)c5cc(-c6ccc(F)cc6)ccc45)ccn32)c1.[Cl-]
COc1cccc([C@H]2O[C@H](CC(=O)[O-])C(=O)N(CC(C)(C)C)c3ccc(Cl)cc32)c1OC.[Na+]
CC(C)c1ccc(SC(C)(Cc2ccc(Cl)cc2)C(=O)[O-])cc1.[Na+]
CCc1cccc(CC(C)(Oc2ccc(C(C)C)cc2)C(=O)[O-])c1.[Na+]
CO[C@H]1CCC[C@H]2C1=C(C(=O)[O-])N1C(=O)[C@H]([C@@H](C)O)C21.[K+]
CCCCCCCCCCCCCCOc1c(C)cc(CN(C(C)=O)c2cccc(C[n+]3csc(C)c3)c2)cc1C.[Br-]
Cc1cc(C)cc(-c2c(O)nc3cc(Cl)c(C(=O)Nc4ccncc4)cc3c2OCCC2CCCCN2)c1.O=C(O)C(F)(F)F
Nc1ccc(S(=O)(=O)c2ccc([O-])cc2[O-])cc1.[Na+].[Na+]
CC(C)n1cc2c3c(cccc31)[C@H]1C=C(CO)CN(C)[C@@H]1C2.O=C(O)/C=C\C(=O)O
CC(C)(C)NCC(O)CO.O=C(O)C(=O)O
CC(C)C[C@H](N)C(=O)N[C@@H](CCCCN)C(=O)N1CCC[C@H]1C(=O)N[C@@H](CC(C)C)C(=O)N[C@@H](CC(C)C)C(=O)N[C@@H](CCCCN)C(=O)N1CCC[C@H]1C(=O)N[C@@H](CC(C)C)C(=O)N[C@@H](CC(C)C)C(=O)N[C@@H](CCCCN)C(=O)N1CCC[C@H]1C(=O)N[C@@H](CC(C)C)C(=O)N[C@@H](CC(C)C)C(=O)N[C@@H](CCCCN)C(=O)N1CCC[C@H]1C(=O)N[C@@H](CC(C)C)C(N)=O
N=C(N)c1cccc(-n2ccnc2C(=O)Nc2ccc(-c3ccccc3S(N)(=O)=O)cc2)c1.O=C(O)C(F)(F)F
CSCC[C@@H]1NC(=O)CNC(=O)[C@@H](NC(=O)[C@H](Cc2ccccc2)NC(=O)[C@H](Cc2c[nH]c3ccccc23)NC(=O)[C@H](CCCCN)NC(=O)[C@H](Cc2ccc(O)cc2)NC(=O)[C@H](CCCNC(=N)N)NC(=O)[C@H](CO)NC(C)=O)CSSC[C@@H](C(=O)N[C@H](C(=O)N[C@@H](Cc2c[nH]c3ccccc23)C(=O)N[C@H](C(=O)NCC(=O)N[C@@H](Cc2ccccc2)C(N)=O)C(C)C)C(C)C)NC(=O)[C@H](CO)NC(=O)[C@H](CCSC)NC(=O)[C@H]([C@@H](C)O)NC(=O)CNC(=O)[C@H](CCCCN)NC(=O)[C@H](CCSC)NC(=O)[C@H](CC(…
CC[C@H](C)[C@H](NC(=O)[C@H](CCCNC(=N)N)NC(=O)[C@@H](NC(=O)[C@H](C)NC(=O)[C@@H](NC(=O)[C@@H](NC(=O)[C@H](CC(C)C)NC(=O)[C@H](CCCN)NC(=O)[C@@H](N)C(C)C)[C@@H](C)CC)C(C)C)C(C)C)C(=O)N[C@@H](Cc1c[nH]c2ccccc12)C(=O)N[C@@H](CCCNC(=N)N)C(=O)N[C@@H](CCCNC(=N)N)C(N)=O
O=C(/C=C/c1cccnc1)NCCCCN1CCN(C(c2ccccc2)c2ccc(Cl)cc2)CC1.O=C(O)C(=O)O
Cl.N=C(N)c1ccc(CC2OB(O)c3ccccc32)cc1
Cc1cc2c3c(c(=O)oc2cc1OCCN(C)C)CN(C(=O)c1ccc(C(=O)O)cc1)CC3.Cl
CC[C@H](C)[C@@H]1NC(=O)[C@H](CCCNC(=N)N)NC(=O)[C@H](CCCNC(=N)N)NC(=O)[C@H](C)NC(=O)[C@H](Cc2ccc(O)cc2)NC(=O)[C@H](CCCNC(=N)N)NC(=O)[C@H](CCCNC(=N)N)NC(=O)[C@H](CCCNC(=N)N)NC(=O)[C@H](CCCNC(=N)N)NC(=O)[C@H](CC(=O)O)NC(=O)[C@H](Cc2ccc(O)cc2)NC(=O)[C@@H]2CCCN2C(=O)[C@H](CO)NC(=O)[C@H](CCCNC(=N)N)NC(=O)[C@H](C)NC(=O)[C@H](Cc2ccc(O)cc2)NC(=O)[C@H](CCCNC(=N)N)NC(=O)CNC(=O)[C@H](CO)NC(=O)[C@H](CO)NC(=O)…
Cl.NCCOc1ccc(C(=O)Nc2cccc(-c3ccc(F)cc3)c2)cc1-c1ccc(Cl)c(F)c1
C[N+](C)(C)Cc1cc(OS(=O)(=O)c2ccc([N+](=O)[O-])cc2[N+](=O)[O-])c(C[N+](C)(C)C)cc1O.[I-].[I-]
C=CC[N+]1(CCC(=O)OCCCCCCCCC[N+]2(CC=C)CCc3cc(OC)c(OC)cc3[C@H]2Cc2ccc(OC)c(OC)c2)CCc2c(cc(OC)c(OC)c2OC)C1.[Br-].[Br-]
CCSC(=Cc1cccc[n+]1C)SCC.[I-]
Cc1c(O)c2ccccc2c2c1sc1[n+]2CCN1.[Cl-]
CC(C)CC(CS)C(=O)Nc1cccc(S(=O)(=O)[O-])c1.[Na+]
C1CCNCC1.C1CCNCC1.CC(C)(C)C(=O)OCOP(=O)(O)C(Cl)(Cl)P(=O)(O)OCOC(=O)C(C)(C)C
CSC(=Cc1c2ccccc2cc[n+]1C)SC.[I-]
COC(=O)N[C@H](C(=O)N1CCC[C@@H]1c1ncc(C#CC#Cc2ccc(-c3cnc([C@H]4CCCN4C(=O)[C@@H](NC(=O)OC)C(C)C)[nH]3)cc2)[nH]1)C(C)C.Cl
CCCCCCCCCCCCCCCCCCNC(=O)OCC(COC(=O)N(CC[N+](C)(C)C)C(=O)N(C)C)OC.[I-]
CC(C)NC(=O)OCCCc1c[nH]cn1.O=C(O)/C=C/C(=O)O
CCCCCCCCCCCCCCCC(=O)OCC(COP(=O)([O-])OC1C(O)C(O)C(O)C(O)C1O)OC(=O)CCCCCCCCCCCCCCC.[Na+]
c1ccc2cc(-c3n[se]nc3-c3ccc4c(c3)OCO4)ccc2c1
N#Cc1c(NC(=O)c2nnn[n-]2)cccc1N1CCCCC1.[Na+]
COc1ccc(-c2n[se]nc2-c2ccc3c(c2)OCO3)cc1O
CC(C)C[C@H](NC(=O)CNC(=O)[C@H](CO)NC(=O)[C@H](C)NC(=O)COCCOCCNC(=O)COCCOCCNC(=O)CC[C@H](NC(=O)CCCCCCCCCCCCCCCCCCC(=O)O)C(=O)O)C(=O)N[C@@H](CO)C(=O)N[C@H](C(=O)N[C@@H](C)C(=O)N[C@H](C(=O)N[C@@H](CC(C)C)C(=O)NCC(=O)N[C@@H](CCCNC(=N)N)C(=O)N[C@@H](CC(C)C)C(=O)N[C@@H](CO)C(=O)N[C@@H](CCC(N)=O)C(=O)N[C@@H](CCC(=O)O)C(=O)N[C@@H](CC(C)C)C(=O)N[C@@H](Cc1cnc[nH]1)C(=O)N[C@@H](CCC(=O)O)C(=O)N[C@@H](CC(C)C)…
Cc1cc(O)cc2oc(=O)c(C(=O)CCN3CCOCC3)cc12.Cl
CC(C)C(=O)OC(OP(=O)(OC(OC(=O)C(C)C)C(C)C)C(CCCc1cccc(Oc2ccccc2)c1)S(=O)(=O)[O-])C(C)C.[K+]
[Br-].[Br-].c1cc(C[n+]2ccc(N3CCCC3)cc2)ccc1CCc1ccc(C[n+]2ccc(N3CCCC3)cc2)cc1
Cc1cccc(NC(=O)C(=O)[O-])c1C#N.[Na+]
CC(=O)N[C@@H](Cc1ccccc1)C(=O)N[C@@H](CCC(N)=O)C(=O)N[C@@H](C)C(=O)N[C@@H](CCCCN)C(=O)NCC(=O)N[C@@H](CC(N)=O)C(=O)N[C@H](C(=O)N[C@@H](Cc1ccccc1)C(=O)N[C@H](C(=O)N[C@@H](CC(=O)O)C(=O)NCC(=O)N[C@@H](Cc1ccc(O)cc1)C(=O)N[C@@H](Cc1ccccc1)C(=O)N[C@@H](CCC(=O)O)C(=O)N[C@@H](CCCNC(=N)N)C(=O)N[C@@H](CC(C)C)C(=O)N[C@@H](CCCNC(=N)N)C(=O)N[C@@H](C)C(=O)N[C@@H](CCCCN)C(=O)N[C@@H](CC(C)C)C(N)=O)C(C)C)C(C)C
BrCCC[P+](c1ccccc1)(c1ccccc1)c1ccccc1.[Br-]
O=C(O)CNC(=O)[C@H](CSC(=O)N(O)c1ccc(Cl)cc1)NC(=O)CC[C@H](NC(=O)CCNC(=O)CCNC(=O)CCNC(=O)CCNC(=O)CCNC(=O)CCNC(=O)CCCCCCC(=O)NCCC(=O)NCCC(=O)NCCC(=O)NCCC(=O)NCCC(=O)NCCC(=O)N[C@@H](CCC(=O)N[C@@H](CSC(=O)N(O)c1ccc(Cl)cc1)C(=O)NCC(=O)O)C(=O)O)C(=O)O
Cl.Cl.Cn1cc(-c2cc(S(=O)(=O)c3ccc(CN)s3)ccc2S(C)(=O)=O)cn1
NS(=O)(=O)c1ccc([Se]CCBr)cc1
C[n+]1ccc(NC(=O)Nc2cccc3ccccc23)cc1.[I-]
CC[C@H](C)[C@H](NC(=O)[C@H](CCC(=O)O)NC(=O)[C@H](CO)NC(=O)[C@@H](NC(=O)[C@@H](N)CO)C(C)C)C(=O)N[C@@H](CCC(N)=O)C(=O)N[C@@H](CC(C)C)C(=O)N[C@@H](CCSC)C(=O)NC(Cc1cnc[nH]1)C(=O)N[C@@H](CC(N)=O)C(=O)N[C@@H](CC(C)C)C(=O)NCC(=O)N[C@@H](CCCCN)C(=O)N[C@@H](Cc1cnc[nH]1)C(=O)N[C@@H](CC(C)C)C(=O)N[C@@H](CC(N)=O)C(=O)N[C@@H](CO)C(=O)NC(CCSC)C(=O)N[C@@H](CCC(=O)O)C(=O)N[C@@H](CCCNC(=N)N)C(=O)N[C@H](C(=O)N[C@@…
CC(C)c1ccc(OC(C)(Cc2ccc3c(c2)CCC3)C(=O)[O-])cc1.[Na+]
CCNCCN1Nc2c3cc(OC)ccc3nc3c([N+](=O)[O-])ccc1c23.CS(=O)(=O)O
C[S+](C)CC(=O)c1ccc(O)c(O)c1.[I-]
O=C(/C=C/c1c(C(=O)[O-])[nH]c2cc(Cl)cc(Cl)c12)Nc1ccc(Nc2ccccc2)cc1.[Na+]
CCCCc1cccc(CC(C)(Oc2ccc(C(C)C)cc2)C(=O)[O-])c1.[Na+]
CC[C@H](C)[C@H](NC(=O)[C@H](Cc1ccccc1)NC(=O)[C@H](Cc1ccccc1)NC(=O)[C@H](Cc1c[nH]cn1)NC(=O)[C@H](Cc1ccccc1)NC(=O)[C@@H]1CCCN1C(=O)[C@H](Cc1c[nH]cn1)NC(=O)[C@@H]1CCCN1)C(=O)N[C@@H](Cc1c[nH]cn1)C(=O)N[C@@H](CCCCN)C(=O)O
CCCn1nc(-c2ccc(F)cc2)c2c1CCN(C)C2.CS(=O)(=O)O
CC(=O)N[C@H](CCCCN)C(=O)N[C@@H](CS)C(=O)N[C@@H](CCCNC(=N)N)C(=O)N[C@@H](CC(=O)O)C(=O)N[C@@H](Cc1c[nH]c2ccccc12)C(=O)N[C@@H](CCC(N)=O)C(=O)N[C@@H](CS)C(=O)N[C@@H](Cc1ccc(O)cc1)C(=O)N[C@@H](Cc1cccc2ccccc12)C(=O)N[C@@H](Cc1cnc[nH]1)C(=O)N[C@H](C(=O)N[C@@H](Cc1cnc[nH]1)C(=O)N(C)CC(=O)NCCOCCC(=O)N[C@H](CCCNC(=N)N)C(N)=O)[C@@H](C)O
Cc1cc(C(C)C)[n+](Cc2ccc(S(N)(=O)=O)cc2)c(C(C)C)c1.[O-][Cl+3]([O-])([O-])[O-]
CCCCCCCC(=O)N[C@@H](c1cccc(OC)c1)[C@@H](C)OP(=O)([O-])[O-].[Na+].[Na+]
O=C(O)C(=O)O.O=C(O)C(=O)O.c1ccc(CNCCCCCCOCCSSCCOCCCCCCNCc2ccccc2)cc1
C[N+]1(C)CCCCC1C(=O)O.[Cl-]
O=C(OC1C[N+]2(CCCCc3ccccc3)CCC1CC2)C(O)(c1ccccc1)c1ccccc1.[Br-]
Cl.Nc1ncc2cc(NS(=O)(=O)c3cccs3)ccc2n1
O=C(/C=C/c1c(C(=O)[O-])[nH]c2cc(Cl)cc(Cl)c12)Nc1cccc(O)c1.[Na+]
Nc1ccc([As](=O)(O)O)cc1
Nc1ncnc2c1ncn2C1CCC(COP(=O)([O-])[O-])O1.[Na+].[Na+]
CN(C)c1ccc(NC(=O)/C=C/c2c(C(=O)[O-])[nH]c3cc(Cl)cc(Cl)c23)cc1.[Na+]
CC/C(=C(/CC)c1ccc(OCCCS(=O)(=O)[O-])cc1)c1ccc(OCCCS(=O)(=O)[O-])cc1.[Na+].[Na+]
CCCCc1ccc(CC(C)(Oc2ccc(C(C)C)cc2)C(=O)[O-])cc1.[Na+]
NS(=O)(=O)c1ccc(CC/N=C/c2ccc(S(=O)(=O)[O-])o2)cc1.[Na+]
C=C1C(C)=C(C(=O)[O-])N2C(=O)/C(=C/C(=O)OC(C)(C)C)[C@H]2S1(=O)=O.[Na+]
CSCC[C@H](NC(=O)C(CCN)NC(=O)[C@@H](NC(=O)[C@H](Cc1c[nH]c2ccccc12)NC(=O)[C@H](CCCNC(=N)N)NC(=O)C(N)CCNc1ccc([N+](=O)[O-])cc1[N+](=O)[O-])[C@@H](C)O)C(=O)N[C@@H](CC(C)C)C(=O)O
CC[N+](CC)(CCO)CCCCCCCCCCCCCCCC[N+](CC)(CC)CCOC.[Br-].[Br-]
COc1ccc2c(c1)-c1nn(CCN(C)C)c3ccc([N+](=O)[O-])c(c13)N2.CS(=O)(=O)O
N=C(N)c1ccc2scc(C(Cc3ccc(N)cc3)C(=O)Nc3ccc(-n4cnc5ccccc54)cc3)c2c1.O=C(O)C(F)(F)F
Cc1cc(O)cc(C)c1C[C@H](N)C(=O)NCc1cc(Cc2ccccc2)ccc1O.O=C(O)C(F)(F)F
CC(=O)NCCCC[C@H](NC(=O)[C@](C)(CCCCN)NC(=O)[C@H](Cc1ccc2ccccc2c1)NC(=O)[C@H](Cc1ccc(-c2ccccc2)cc1)NC(=O)[C@@H](NC(=O)[C@H](CCC(N)=O)NC(=O)[C@H](Cc1c[nH]c2ccccc12)NC(=O)[C@@H](NC(=O)[C@H](CCC(N)=O)NC(=O)[C@@H](NC(C)=O)C(C)(C)S)[C@@H](C)O)C(C)(C)S)C(=O)N[C@@H](CC(N)=O)C(=O)NCC(N)=O
CCCCCCCCCCCCCCOc1ccc(CN(C(C)=O)c2cccc(C[n+]3csc(C)c3)c2)cc1OC.[Br-]
COc1ccccc1OCCCn1c2c(c3ccccc31)CCNC2.O=C(O)C(F)(F)F
N=C(N)NCc1ccccc1-c1ccc(C(=O)NC[C@H](NS(=O)(=O)c2ccccc2)C(=O)O)s1.O=C(O)C(F)(F)F
CC(=O)Nc1ccc([C@@]2(O)C[N+](C)(C)CCO2)cc1.[Br-]
CC(C)(C)/[N+]([O-])=C/c1ccccc1S(=O)(=O)[O-].[Na+]
CCCC[C@H](N)C(=O)N[C@H](C(=O)N1CCC[C@H]1C(=O)N[C@@H](Cc1ccccc1)C(=O)N[C@@H](Cc1c[nH]c2ccccc12)C(=O)N[C@@H](CCCNC(=N)N)C(=O)NCC(=O)N[C@H](C(=O)N[C@@H](CO)C(=O)N[C@@H](CC(C)C)C(=O)N[C@@H](CCCNC(=N)N)C(=O)N1CCC[C@H]1C(=O)N[C@H](C(=O)NCC(N)=O)[C@@H](C)CC)C(C)C)[C@@H](C)O
CN1C(=O)c2[nH]c3ccccc3c2CN2CCC1(C)C2.O=S(=O)(O)O
CSCC[C@@H]1NC(=O)[C@H](CC(=O)O)NC(=O)[C@H](CCCNC(=N)N)NC(=O)[C@H](CCCCN)NC(=O)CNC(=O)[C@@H](NC(=O)[C@H](Cc2ccccc2)NC(=O)[C@H](Cc2c[nH]c3ccccc23)NC(=O)[C@H](CCCCN)NC(=O)[C@H](Cc2ccc(O)cc2)NC(=O)[C@H](CCCNC(=N)N)NC(=O)[C@H](CO)NC(C)=O)CSSC[C@@H](C(=O)N[C@H](C(=O)N[C@@H](Cc2c[nH]c3ccccc23)C(=O)N[C@H](C(=O)N[C@@H](CCCCN)C(=O)N[C@@H](Cc2ccccc2)C(N)=O)C(C)C)C(C)C)NC(=O)[C@H](CO)NC(=O)[C@H](CCSC)NC(=O)[…
CCCCC[C@@H](C(=O)NCNC(=O)c1ccc(-c2ccc(C(=O)N[C@@H](CC(=O)O)C(=O)O)c(OCC)c2)o1)[C@@H](CC)N(C=O)OC(=O)c1ccc(N2CCCC2=O)cc1.N.N
C#CC[C@H](NC(=O)[C@H](Cc1ccccc1)NC(=O)[C@H](CCCCN)NC(=O)[C@@H](NC(=O)[C@H](Cc1c[nH]c2ccccc12)NC(=O)[C@@H](NC(=O)[C@@H]1CSSC[C@@H](NC(=O)[C@H](Cc2cnc[nH]2)NC(=O)[C@H](Cc2c[nH]c3ccccc23)NC(=O)[C@H](CCCCN)NC(=O)[C@H](Cc2ccc(O)cc2)NC(=O)[C@H](Cc2ccc(O)cc2)NC(=O)[C@H](CO)NC(C)=O)C(=O)N[C@@H](C)C(=O)N[C@@H](CCSC)C(=O)N[C@@H](CCCNC(=N)N)C(=O)N[C@@H](CC(=O)O)C(=O)N[C@@H](CCSC)C(=O)N[C@@H](CCCCN)C(=O)NCC(…
COC1=C(Sc2ccccc2)C(=O)c2[se]c(C)nc2C1=O
C[C@H](NC(=O)[C@@H](CO)NS(=O)(=O)c1ccccc1)C(=O)N[C@H]1CCCN(C(=N)N)C1O.O=C(O)C(F)(F)F
CN1CCC[C@@H]1Cn1cc(Cc2ccccc2)c2ccccc21.O=C(O)C(=O)O
C[n+]1c2ccc(Br)cc2cc2[nH]c3ccc([N+](=O)[O-])cc3c21.[Cl-]
CN.CNC(=O)C1C(C(=O)O)[C@@H]2C=C[C@H]1O2
CC[C@H](C)[C@H]1C(=O)N(C)[C@@H]([C@@H](C)CC)C(=O)NCC(=O)N(C)[C@@H](C(C)C)C(=O)N[C@@H](Cc2ccc(OC)cc2)C(=O)O[C@H](C(C)C)C(=O)N2CCCC[C@H]2C(=O)N(C)[C@@H](C(C)C)C(=O)N[C@@H](CC(C)C)C(=O)N(C)[C@@H](CC(=O)O)C(=O)N1C
CC(=O)N[C@@H](CS)C(=O)N[C@H](C(=O)N[C@H](C(=O)N[C@@H](Cc1c[nH]c2ccccc12)C(=O)N[C@@H](CCC(=O)O)C(=O)N[C@@H](CS)C(=O)N[C@@H](Cc1ccc(O)cc1)C(=O)N[C@@H](Cc1c[nH]c2ccccc12)C(=O)N[C@@H](Cc1cnc[nH]1)C(=O)N[C@@H](CCC(N)=O)C(=O)N[C@@H](Cc1ccccc1)C(=O)NCC(N)=O)[C@@H](C)O)[C@@H](C)O
CCCCCCCCNC[C@H]1O[C@H](O[C@H]2[C@H](N)C[C@H](N)[C@@H](O[C@H]3O[C@H](CN)[C@@H](O)[C@H](O)[C@H]3O)[C@@H]2O)[C@H](O)[C@@H](N)[C@@H]1O.Cl.Cl.Cl.Cl.Cl
CCC(=O)Nc1cc(C(=O)NCc2cn([C@@H]3O[C@H](CO)[C@H](O[C@@H]4O[C@H](CO)[C@H](O)[C@H](O)[C@H]4O)[C@H](O)[C@H]3O)nn2)cc(C(=O)NCc2cn([C@@H]3O[C@H](CO)[C@H](O[C@@H]4O[C@H](CO)[C@H](O)[C@H](O)[C@H]4O)[C@H](O)[C@H]3O)nn2)c1
CCn1c(=O)/c(=C2\Sc3ccc4ccccc4c3N2C)s/c1=C\c1cccc[n+]1CCO.[Cl-]
COC(=O)[C@@H]1CCCCC1NC(=O)C(Cc1ccccc1)c1csc2ccc(C(=N)N)cc12.O=C(O)C(F)(F)F
N=C(N)c1ccc2scc(C(Cc3ccccc3)C(=O)Nc3ccc(S(=O)(=O)Nc4ccc(Cl)nn4)cc3)c2c1.O=C(O)C(F)(F)F
C[C@@](N)(C[18F])C(=O)O.Cl
COc1ccc(S(=O)(=O)N(CC(=O)O)c2ccc(N(CC(=O)O)S(=O)(=O)c3ccc(NC(=O)CCCC(=O)NCCNC(=S)Nc4ccc5c(c4)C(=O)OC54c5ccc(O)cc5Oc5cc(O)ccc54)cc3)c3ccccc23)cc1
COc1ccc([Te]2(Cl)OC3(CCCCC3)/C2=C\Br)cc1
Cl.c1c2c(cc3c1OCO3)-c1ncc3cc4c(cc3c1C2)OCO4
COC1c2c(COC(N)=O)c3c(n2CC1N)C(=O)C(C)=C(N)C3=O.Cl
Cl.O=C(O)[C@H]1C2C=CC(CC2)[C@@H]1c1nnc2c(F)cnc(-c3c[nH]c4ncc(F)cc34)n12
CN(c1ccccc1)c1cc[n+](Cc2cccc(-c3cccc(C[n+]4ccc(N(C)c5ccccc5)c5ccc(Cl)cc54)c3)c2)c2cc(Cl)ccc12.[Br-].[Br-]
CSCC[C@H](NC(=O)[C@H](CCC(=O)O)NC(=O)[C@H](Cc1c[nH]c2ccccc12)NC(=O)[C@H](CO)NC(=O)[C@H](CCCNC(=N)N)NC(=O)[C@H](CCCCN)NC(=O)[C@H](Cc1cnc[nH]1)NC(=O)[C@@H](NC(=O)[C@H](Cc1cnc[nH]1)NC(=O)[C@H](CC(C)C)NC(=O)[C@@H](NC(=O)[C@@H](NC(=O)[C@H](Cc1ccccc1)NC(=O)[C@H](Cc1c[nH]c2ccccc12)NC(=O)[C@@H]1CCCN1C(=O)[C@H](Cc1ccccc1)NC(=O)[C@H](CO)NC(=O)[C@H](C)NC(=O)[C@H](Cc1ccc(O)cc1)NC(=O)CNC(C)=O)C(C)C)[C@@H](C)O…
CC(C)[C@@H](Oc1ccc(CNC(=O)[C@@H]2CCCN2C(=O)CC(N)Cc2ccc(F)cc2Cl)cc1)C(=O)O.O=C(O)C(F)(F)F
CN(C)C(=O)[C@@H](c1ccc(-c2cccc(S(C)(=O)=O)c2)cc1)[C@H](N)C(=O)N1CC[C@H](F)C1.O=C(O)C(F)(F)F
Cc1ccc(S(=O)(=O)N2N=Cc3c(ccn3Cc3ccccc3)B2O)cc1
CN(C)CCN(Cc1ccc(-c2ccc(CNC3Cc4ccccc4C3)cc2)cc1)C(=O)CCC1CCCC1.O=C(O)C(F)(F)F
CC(C)[C@@H](Oc1ccc(CNC(=O)[C@@H]2CCCN2C(=O)CC(N)Cc2cccc(OC(F)(F)F)c2)cc1)C(=O)O.O=C(O)C(F)(F)F
Cc1ccc(CNCCCCNC(=O)CCCCCCC(=O)NO)cc1.O=C(O)C(F)(F)F
COc1ccc2c3c1O[C@H]1[C@@H](O)C=C[C@H]4[C@@H](C2)N(C)CC[C@]314.O
CC(=O)N[C@@H](Cc1ccccc1)C(=O)N[C@@H](CCC(N)=O)C(=O)N[C@@H](CO)C(=O)N[C@@H](CCCCN)C(=O)N1CCC[C@@H]1C(=O)N(C)[C@@H](CO)C(=O)N[C@H](C(=O)N[C@@H](Cc1cnc[nH]1)C(=O)N[C@H](C(=O)N[C@@H](CC(=O)O)C(=O)NCC(=O)N[C@@H](Cc1ccc(O)cc1)C(=O)N[C@@H](Cc1ccccc1)C(=O)N[C@@H](CCC(=O)O)C(=O)N[C@@H](CCCNC(=N)N)C(=O)N[C@@H](CC(C)C)C(=O)NC(C)(C)C(=O)N[C@@H](C)C(=O)N[C@@H](CCCCN)C(=O)N[C@@H](CC(C)C)C(N)=O)C(C)C)C(C)C
CC[C@H](C)[C@H](NC(=O)CNC(=O)[C@H](C)NC(=O)[C@H](C)NC(=O)[C@H](Cc1c[nH]cn1)NC(=O)[C@H](CC(N)=O)NC(=O)CNC(=O)[C@H](C)NC(=O)CNC(=O)[C@H](Cc1c[nH]cn1)NC(=O)[C@H](CC(C)C)NC(=O)[C@H](CC(C)C)NC(=O)[C@H](CCC(=O)O)NC(=O)[C@H](Cc1ccc(O)cc1)NC(=O)[C@H](CC(C)C)NC(=O)[C@H](CCCN=C(N)N)NC(=O)[C@H](CS)NC(=O)[C@@H](N)CO)C(=O)N[C@@H](CC(C)C)C(=O)N[C@H](C(=O)N[C@@H](CC(C)C)C(=O)O)[C@@H](C)O
Cc1ccc(S(=O)(=O)N2N=Cc3ccc(N(C)C)cc3B2O)cc1
Cc1cc(Nc2ncc(Cl)c(Nc3ccccc3S(=O)(=O)C(C)C)n2)c(OC(C)C)cc1C1CCN(C(=O)COCCOCC(=O)N[C@H](C(=O)N2C[C@H](O)C[C@H]2C(=O)N[C@@H](C)c2ccc(-c3scnc3C)cc2)C(C)(C)C)CC1
CC(=O)Nc1ccc(S(=O)(=O)N2N=Cc3cc(Br)ccc3B2O)c(Cl)c1
Cc1c(N)ccc2c(N(C)c3ccc(Cl)cc3)cc[n+](Cc3ccc(-c4ccc(C[n+]5ccc(N(C)c6ccc(Cl)cc6)c6ccc(N)c(C)c65)cc4)cc3)c12.[Br-].[Br-]
CN1CCc2c(c(-c3ccc(F)cc3)nn2Cc2ccccc2)C1.CS(=O)(=O)O
CCOC(=O)C1(c2ccccc2)CCN(CC(F)(F)F)CC1.Cl
CC(C)[C@H](NC(=O)[C@@H]1CSSC[C@H](NC(=O)[C@@H](N)CC(=O)O)C(=O)N[C@@H](CC2CCCCC2)C(=O)N[C@@H](Cc2c[nH]c3ccccc23)C(=O)N[C@@H](CCCCN)C(=O)N[C@@H](Cc2ccc(O)c(I)c2)C(=O)N1)C(=O)O
CSCC[C@H](NC(=O)[C@@H](NC(=O)[C@H](Cc1cnc[nH]1)NC(=O)[C@H](CO)NC(=O)[C@H](Cc1c[nH]c2ccccc12)NC(=O)[C@H](Cc1ccccc1)NC(=O)[C@H](CCC(=O)O)NC(=O)[C@H](CC(C)C)NC(=O)[C@H](CC(=O)O)NC(=O)[C@H](CC(=O)O)NC(=O)[C@H](CO)NC(=O)[C@@H]1CCCN1C(=O)[C@H](CC(C)C)NC(C)=O)C(C)C)C(=O)N[C@@H](Cc1ccc(O)cc1)C(N)=O
CCCc1c(COc2ccc(Cc3nnn(CCCc4nnn[n-]4)n3)cc2)ccc(C(C)=O)c1O.[Na+]
C[C@@H](c1ccc(S(C)(=O)=O)cc1)[C@H](N)C(=O)N1CC[C@H](F)C1.O=C(O)C(F)(F)F
O=C1C(c2c(O)[nH]c3ccc(S(=O)(=O)[O-])cc23)=Nc2ccccc21.[Na+]
CN(c1ccc(Cl)cc1)c1cc[n+](Cc2cccc(-c3cccc(C[n+]4ccc(N(C)c5ccc(Cl)cc5)c5ccccc54)c3)c2)c2ccccc12.[Br-].[Br-]
Cc1ccc(S(=O)(=O)N2N=Cc3c(Br)cccc3B2O)cc1
I.Nc1nc2c(s1)Cc1cc(-c3cccc(O)c3)ccc1-2
CSCC[C@H](NC(=O)c1ccc(CN[C@H](CCCC(C)C)CC2CCCCC2)cc1-c1ccccc1C)C(=O)[O-].[Li+]
CS(=O)(=O)O.Cc1ccc(-c2cccc3sc(C(=O)N=C(N)N)cc23)cc1
C=CC(C)(CC/C=C(/CO)C(=O)O[C@H]1CC2(C(=O)O[C@@H]3O[C@H](CO)[C@@H](O)[C@H](O)[C@@H]3O[C@H]3O[C@H](C)[C@@H](O[C@H]4O[C@H](CO)[C@@H](O)[C@@H]4O)[C@H](O[C@H]4O[C@@H](CO)[C@H](O)[C@@H](O)[C@@H]4O)[C@@H]3O)C(CC1(C)C)C1=CCC3C4(C)CC[C@H](O[C@@H]5O[C@H](CO[C@H]6O[C@@H](C)[C@@H](O)[C@@H](O)[C@@H]6O[C@H]6OC[C@H](O)[C@@H](O)[C@@H]6O)[C@@H](O)[C@H](O)[C@H]5NC(C)=O)C(C)(C)C4CCC3(C)[C@]1(C)C[C@H]2O)O[C@H]1OC[C@H…
CC(C)NCC(O)COc1ccc(O)c(O)c1.O=C(O)C(=O)O
N[C@H]1C[C@@H](N)[C@H](O)[C@@H](O)[C@@H]1O[C@H]1O[C@H](CO)[C@@H](O)[C@H](O[C@@H]2O[C@H](CO)[C@@H](O)[C@H]2O)[C@H]1N.O=S(=O)(O)O
C1=C(CN2CCOCC2)COc2c1cccc2OCC1CNCCO1.O=C(O)C(=O)O
COc1ccc2c(c1OC)c(-c1ccc(C)cc1)[n+]1c3c2ccc2c4c(cc(c23)CC1)OCO4.[Br-]
CCNCCCCNCC1CC1CNCCCCN(CC)C(=O)CCC1=C(C)c2cc3[nH]c(cc4nc(cc5[nH]c(cc1n2)c(CCC(=O)N(CC)CCCCNCC1CC1CNCCCCNCC)c5C)C(CC)=C4C)c(CC)c3C
C=CCc1cc2c(OCC(=O)NCCN(C)C)c(c1)Cc1cc(CC(=C)C)cc(c1OCC(=O)NCCN(C)C)Cc1cc(CC=C)cc(c1OCC(=O)NCCN(C)C)Cc1cc(CC(=C)C)cc(c1OCC(=O)NCCN(C)C)C2
CC(=O)N(C)CC#CCN1CCC1.O=C(O)C(=O)O
CC(=O)O[C@@]12CO[C@@H]1C[C@H](O)C1(C)C(=O)[C@H](OC(=O)NCCOCCn3c(=O)c(C)cn([C@H]4C[C@H](O)[C@@H](CO)O4)c3=O)C3=C(C)[C@@H](OC(=O)[C@H](O)[C@@H](NC(=O)c4ccccc4)c4ccccc4)C[C@@](O)([C@@H](OC(=O)c4ccccc4)[C@@H]12)C3(C)C
CC(C)[C@H](NC(=O)[C@H](CC(N)=O)NC(=O)[C@@H](NC(=O)[C@@H]1CCCN1C(=O)[C@@H](NC(=O)[C@@H](N)Cc1ccc(O)cc1)C(C)C)[C@@H](C)O)C(=O)NCC(=O)N[C@@H](CO)C(=O)N[C@@H](CCC(=O)O)C(=O)N[C@@H](C)C(=O)N[C@@H](C)C(=O)O
Cl.Nc1cccc(O)c1
CN(C)CCC(=O)/C=C/c1ccccc1Cl.Cl
CC(=O)N[C@H]1[C@@H](OCCNC(=O)CCC(=O)NCCCC[C@H](NC(=O)CCC(=O)NCCO[C@H]2O[C@H](CO)[C@@H](O[C@@H]3O[C@H](CO)[C@H](O)[C@H](O)[C@H]3O)[C@H](O)[C@H]2NC(C)=O)C(=O)N[C@@H](CCCCNC(=O)[C@H](COCc2ccc(C(=O)c3ccccc3)cc2)NC(=O)CCC(=O)NCCO[C@H]2O[C@H](CO)[C@@H](O[C@@H]3O[C@H](CO)[C@H](O)[C@H](O)[C@H]3O)[C@H](O)[C@H]2NC(C)=O)C(=O)NCCCOCCOCCOCCCNC(=O)CCC(=O)NCCOCCOCCNC(=O)CCCCN2CCC(C)(C)/C2=C\C=C\C2=[N+](C)c3cccc…
CC/C=C\C/C=C\C/C=C\C/C=C\C/C=C\C/C=C/CCC(=O)O[C@@H](C(=O)O[C@H]1C[C@@]2(O)[C@@H](OC(=O)c3ccccc3)C3[C@](C)(C(=O)[C@H](OC(=O)CC)C(=C1C)C2(C)C)[C@@H](O)C[C@H]1OC[C@@]31OC(C)=O)[C@H](C=C(C)C)NC(=O)OC(C)(C)C
CC[C@H](C)[C@H](NC(=O)[C@H](CCCCN)NC(=O)[C@H](CCCCN)NC(=O)[C@H](Cc1ccccc1)NC(=O)[C@H](CCCCN)NC(=O)[C@H](CCCCN)NC(=O)[C@H](Cc1c[nH]c2ccccc12)NC(=O)[C@H](CCCCN)NC(C)=O)C(=O)NCC(=O)N[C@@H](C)C(=O)N[C@H](C(=O)N[C@@H](CC(C)C)C(=O)N[C@@H](CCCCN)C(=O)N[C@@H](CCCCN)C(=O)N[C@@H](CC(C)C)C(N)=O)C(C)C
CC(=O)N(C)CC#CCN1CCC[C@H]1CO.O=C(O)C(=O)O
Cc1cc(C[C@H](NS(=O)(=O)c2ccc(Br)c(C(F)(F)F)c2)c2nc3ccccc3[nH]2)ccc1[C@@H]1CC(=O)[N-]S1(=O)=O.[Na+]
CN(C)CCNC(=O)c1ccc(Oc2ccccc2)cc1.Cl
CC1(C)CC[C@]23C(=O)O[C@@]4(CC[C@@H]5[C@@]6(C)CC[C@H](O[C@@H]7OC[C@H](O[C@@H]8O[C@H](CO)[C@@H](O)[C@H](O[C@@H]9O[C@H](CO)[C@@H](O[C@@H]%10O[C@H](CO)[C@@H](O)[C@H](O)[C@H]%10O)[C@H](O[C@@H]%10O[C@H](CO)[C@@H](O)[C@H](O)[C@H]%10O)[C@H]9O)[C@H]8O[C@@H]8OC[C@@H](O)[C@H](O)[C@H]8O)[C@H](O)[C@H]7O[C@@H]7O[C@H](CO)[C@@H](O)[C@H](O)[C@H]7O)C(C)(C)[C@@H]6CC[C@@]5(C)[C@]4(C)C[C@H]2O)[C@@H]3C1
CCc1nc(C(N)=O)c(Nc2ccc(N3CCC(N4CCN(C)CC4)CC3)c(C)c2)nc1N[C@H]1CC[C@@](C)(O)CC1.O=C(O)/C=C/C(=O)O
CC[N+]1=C(/C=C/C=C/C=C2/N(CCCCCC(=O)NCCCC[C@@H]3NC(=O)CS[C@H](C(=O)NCCOCCOCCOCCNC(=O)COCC(N)=O)NC(=O)[C@H](Cc4ccccc4)NC(=O)[C@@H]4NC(=O)[C@H](CC(=O)O)NC(=O)CNC(=O)[C@H](CCCNC(=N)N)NC(=O)[C@H](NC3=O)SS4)c3ccc4c(S(=O)(=O)O)cc(S(=O)(=O)O)cc4c3C2(C)C)C(C)(C)c2c1ccc1c(S(=O)(=O)[O-])cc(S(=O)(=O)O)cc21
CC(C)C[C@H](N)C(=O)N1CCC[C@H]1C(=O)N[C@@H](CC(N)=O)C(=O)N[C@@H](Cc1ccc(O)cc1)C(=O)N[C@@H](CC(N)=O)C(=O)N[C@@H](Cc1c[nH]c2ccccc12)C(=O)N[C@@H](CC(N)=O)C(=O)N[C@@H](CO)C(=O)N[C@@H](C)C(=O)NCC(=O)N[C@@H](CC(C)C)C(=O)N[C@@H](CCCNC(=N)N)C(=O)N[C@@H](C)C(N)=O
CC(C)C[C@@H]1NC(=O)[C@H](CCCN)NC(=O)[C@H](C(C)C)NC(=O)[C@@H]2CCCN2C(=O)/C(=C/c2ccccc2)NC(=O)[C@H](CC(C)C)NC(=O)[C@H](CCCN)NC(=O)[C@H](C(C)C)NC(=O)[C@@H]2CCCN2C(=O)/C(=C/c2ccccc2)NC1=O
CC[C@]1(O)C[C@H]2CN(CCc3c([nH]c4ccccc34)[C@@](C(=O)OC)(c3cc4c(cc3OC)N(C)[C@H]3[C@@](O)(C(=O)OC)[C@H](OC(C)=O)[C@]5(CC)C=CCN6CC[C@]43[C@@H]65)C2)C1.O=S(=O)(O)O
CC[C@H](C)[C@H](NC(=O)[C@H](Cc1ccc(O)cc1)NC(=O)[C@@H]1CCCN1C(=O)[C@H](CCCN=C(N)N)NC(=O)[C@H](CCCN=C(N)N)NC(=O)[C@@H]1CCCN1C(=O)[C@H](CCCCN)NC(=O)[C@H](CC(N)=O)NC(=O)[C@H](CCC(=O)O)NC(=O)[C@H](Cc1ccc(O)cc1)NC(=O)[C@@H](N)CC(C)C)C(=O)N[C@@H](CC(C)C)C(=O)O
CC(C)[C@H](NC(=O)[C@H](CC(=O)O)NC(=O)[C@@H](NC(=O)[C@@H]1CCCN1C(=O)[C@@H](NC(=O)[C@@H](N)Cc1ccccc1)C(C)C)[C@@H](C)O)C(=O)N[C@H]1C[C@H]2CCC[C@@H](C(=O)N[C@@H](Cc3ccccc3)C(=O)N[C@@H](C)C(=O)N[C@@H](Cc3ccccc3)C(N)=O)N2C1=O
C[C@H]1CC[C@@]2(OC1)O[C@H]1CC3[C@@H]4CC=C5C[C@@H](O[C@@H]6O[C@H](CO)[C@@H](O[C@H]7O[C@H](C)[C@@H](OCCNC(=O)COc8ccccc8)[C@H](O)[C@@H]7O)[C@H](O)[C@H]6O[C@H]6O[C@H](C)[C@@H](O)[C@H](O)[C@@H]6O)CC[C@]5(C)[C@H]4CC[C@]3(C)[C@H]1[C@@H]2C
O/N=C/c1cc[n+](C/C=C/C[n+]2cccc(/C=N/O)c2)cc1.[Br-].[Br-]
Nc1ccc(CNC(=O)[C@@H]2CCCN2C(=O)[C@H](N)Cc2ccccc2)cn1.O=C(O)C(F)(F)F.O=C(O)C(F)(F)F
[truncated: 149,105 more rows]

## Sheet: NEIMS_training set
The 4282 filtered molecules from the NEIMS_training set
CCB1C2B(CC)C3B(CC)C1B(CC)C(B2CC)B3CC
Brc1ccc(/N=C/C2=CC=C[N]2)cc1.Brc1ccc(/N=C/C2=CC=C[N]2)cc1.[Cu]
Cc1ccc(NB2C3CCCC2CCC3)cc1
C=CC(C)(CC/C=C(/C)CCC=C(C)C)OC1OC(C2COB(CC)O2)C2OB(CC)OC12
CCB1OC[C@H](OC(=O)c2ccccc2)[C@@H](COC(=O)c2ccccc2)O1
Clc1ccc(C/N=C/C2=CC=C[N]2)cc1.Clc1ccc(C/N=C/C2=CC=C[N]2)cc1.[Cu]
CN(C)CCC12C3C4C56C=CC=CC51[Co]4362157C2CCC1C5C27
C/C=C/C#C[Ge](CC)(CC)CC
c1ccc(OB(Oc2ccccc2)Oc2ccccc2)cc1
CCOP1(OCC)=[S][Ni]2(S1)SP(OCC)(OCC)=[S]2
C1=CC2C3C(C1=C(c1ccccc1)c1ccccc1)[Rh]23145C2CCC1C4CCC25
C1CCC([P]2(C3CCCCC3)CC[P](C3CCCCC3)(C3CCCCC3)[Ni]2345C2CCC3C4CCC25)CC1
O=C(OC1C[Se]C1)c1cc([N+](=O)[O-])cc([N+](=O)[O-])c1
C1C2C3C[Mo]123456789(CC4C5C6)CC7C8C9
C[Sn]1(C)SCCS1
CCCCB1OC(COc2ccc(CCOC)cc2)CN1C(C)C
Cl[Sn](Cl)(Cl)Cl
CC(Cc1ccccc1)[Zn]C(C)Cc1ccccc1
Brc1[se]c2ncccc2c1Br
CC12C3(C)C4(C)C5(C)C1(C)[V]234516789C2C1C6C13C4C5C6C(C17C28)[V]564391278C3(C)C1(C)C2(C)C7(C)C38C
C/C(=C/C(=O)C(F)(F)F)O[Cu]O/C(C)=C\C(=O)C(F)(F)F
CO[C@@H]1O[C@H](CO[Si](C)(C)C)[C@@H]2OB(C)O[C@@H]2[C@H]1O[Si](C)(C)C
c1ccc(CC23C4C5C6C2[Fe]56432789C3C2C7C8(C24C5C6C7C2[Fe]675428%10%11C4C2C8C%10(Cc2ccccc2)C4%11)C39)cc1
C=Cc1ccc([Sn](c2ccccc2)(c2ccccc2)c2ccccc2)cc1
CC#C/C=C(\C)[Se]CC
CC(=O)N1CCCCCCCCCCCCCCCCCCCCCCCCC1.CC(=O)N1CCCCCCCCCCCCCCCCCCCCCCCCCCC1
CC(C)(C)C1C2C3C4C1[Co]2341567C2C1C5C6C27
CCCC[N+](CCCC)(CCCC)CCCC.F[P-](F)(F)(F)(F)F
CCCCCC[Se]CCCCCC
CCCC[N+](CCCC)(CCCC)Cc1ccccc1.[Cl-]
CCCC1OB(CC)C(CC)OB1CC
CB1OCC(=O)C2(CCC3C4CCC5CC(=O)CCC5(C)C4CCC32C)O1
CC(C)[P]1(C(C)C)CC[P](C(C)C)(C(C)C)[Pt]12[P](C(C)C)(C(C)C)CC[P]2(C(C)C)C(C)C
CC[As]1c2ccccc2Nc2ccccc21
CC1CCC(C(C)C)C(O[As](OC2CC(C)CCC2C(C)C)c2ccccc2)C1
CCB1OCC(CC)O1
CC(C)C[Sn](CC(C)C)(CC(C)C)CC(C)C
CC[V]12345678(C9C1C2C3C94)C1(C)C5(C)C6(C)C7(C)C18C
CC(C)CCOB1OC(C)CC(C)(C)O1
C1C2C[Rh]12345(CC3C4)[IH][Rh]1234(CC1C2)(CC3C4)[IH]5
CCB(CC)c1ccccc1CN(C)C
CCCCCCCCCCCCC/C=C/C1OB(C)OCC1NCC
O=C(O)C12C3C4C5C1[Co]4532167C2CC1C6C27
Cc1cccc([As](Cl)Cl)c1Br
C12C3C4C5C1[Mn]23451678C2C1C6C7C28
CCCCCCCB1C2CCCC1CCC2
CC(O[Ti](OC(C)c1ccccc1)(OC(C)c1ccccc1)OC(C)c1ccccc1)c1ccccc1
CC(C)[P](C(C)C)(C(C)C)[Ni]1234(CC1C2)OC3(C(F)(F)F)O4
CCCCCCC1COB(Oc2ccc(OB3OCC(CCCCCC)CO3)cc2)OC1
Cc1cccc2c1C1C3C4C2[CoH]1432[P](C(C)C)(C(C)C)CCC[P]2(C(C)C)C(C)C
CCB1OCC2OC3(COC(C)=O)OB(CC)OC3C2O1
CC(C)C(=N)c1cccc(C(C)C)c1[O].CC(C)C(=N)c1cccc(C(C)C)c1[O].[Ni]
CC1OB(C(C)(C)C)OC12CCC1C3CCC4CC(O)CCC4(C)C3C(O)CC12C
CCCB1OB(CCC)OC2(O1)C(=O)c1ccccc1C2=O
CC(C)B(c1ccccc1)N(C)c1ccccc1
C[Si](C)(C)C12C3C4C5C1[Co]4532167CC1C6C7
C1=C(C2C3C4C5C2[Co]3452678C3C2C6C7C38)Cc2ccccc21
CC1C2C3C[Rh]1324567OC4(C)C5C6(C)O7
CCC(C)[Sn](CC)(CC)CC
CCOc1ccc(C/N=C/c2cccn2[Cu]n2cccc2/C=N/Cc2ccc(OCC)cc2)cc1
CC(=O)C1([Fe]C2(C=O)C=CC=C2)C=CC=C1
C[Se]c1ncnc2c1ccn2[C@@H]1O[C@H](CO)[C@@H](O)[C@H]1O
CCCC[Sn](CC)(CC)CC
C(CCCSB1C2CCCC1CCC2)CCOB1C2CCCC1CCC2
c1ccc(CCCC[Zn]CCCCc2ccccc2)cc1
S(SC12C3C4C5C1[Fe]45321678C2C1C6C7C28)C12C3C4C5C1[Fe]45321678C2C1C6C7C28
ClC(Cl)(Cl)C1OB(c2ccccc2)OB(c2ccccc2)O1
CCC[Ge](CCC)(CCC)CCC
CN(P1(F)=NP(F)(F)=NP(F)(F)=N1)[Sn](C)(C)C
CC#C[Zr]12345678(C#CC)(C9C1C2C3C94)C1C5C6C7C18
CC12C3C4C5C1[FeH]45321[P](c2ccccc2)(c2ccccc2)CC[P]1(c1ccccc1)c1ccccc1
CCB1C(CC)=C(CC)[Si](C)(C)N1C
CCCC[Sn](CC)(CC)C1CCCCC1
O=[N+]([O-])c1ccccc1[Se][Se]c1ccccc1[N+](=O)[O-]
COc1ccccc1CC12C3C4C5C1[Fe]45321678C2C1C6C7(C13C4C5C6C1[Fe]5643179%10C3C1C7C9(C(OC)c1ccccc1)C3%10)C28
COC(=O)C12C3C4C5C1[Rh]453216(CC1)CC6
C1CCC2C(C1)C1C3C4C2[Co]1342567C1C2C52CCCCC26C17
Cc1ccc2c(c1C)NB(c1ccccc1)c1ccccc1-2
c1cnc2c(O[Cu]Oc3cccc4cccnc34)cccc2c1
CO[C@@H]1O[C@@H](C)[C@H]2OB(C)O[C@H]2[C@@H]1O[Si](C)(C)C
CC1(C)OC2OC3C(CO)OB(c4ccccc4)OC3C2O1
C=CCCC12O[Ni]1345678(OC3(C)C24)OC5(C)C6C7(CCC=C)O8
C[Si](C)(C)C12C3C4C5C1[Fe]45321678C2C1C6C7([Si](C)(C)C)C28
N=C(c1ccccc1[O])C(F)(F)F.N=C(c1ccccc1[O])C(F)(F)F.[Cu]
CCB1OC(C)C(C)C(c2ccccc2)O1
Cc1cccc2c1NB(c1ccccc1)c1ccccc1-2
C=CC[PH]1[Ni]2345(C6C2C3C4C65)[PH](CC=C)[Ni]2345(C6C2C3C4C65)[PH](CC=C)[Ni]12345C1C2C3C4C15
CCB(Oc1ccccc1)/C(CC)=C(\C)[Si](C)(C)Oc1ccccc1
COC(=O)C12C3C4C5C1[Co]4532167C2CCC1C6CCC27
CCB1OC(c2ccccc2)C2CCCCCCCCC2N1C1CCCCC1
CC(C)[P]1(C(C)C)CCC[P](C(C)C)(C(C)C)[Ni]12CC2
CC(C)(C)C1=PC=C[Zr]123456789(C1C2C3C4C15)C1C6C7C8C19
O=C1OB(c2ccccc2)OC1c1ccccc1
CC1(C)/C=C/C(c2ccccc2)=C(\c2ccccc2)[Zr]23456789(OC1(C)C)(C1C2C3C4C15)C1C6C7C8C19
c1ccc(B2OCC(C3OB(c4ccccc4)OC4COB(c5ccccc5)OC43)O2)cc1
C[P](C)(C)[FeH]1234([P](C)(C)C)C5C1C2C3C54
CC(C)[P]1(C(C)C)CC[P](C(C)C)(C(C)C)[Ni]12CC2
C[P](C)(C)[Pt]1234(CC1C2)CC3C4
CNCCCB1C2CCCC1CCC2
C[Si](C)(C)C1=C([Si](C)(C)C)[Ti]123456789(C1C2C3C4C15)C1C6C7C8C19
O=CC12C3C4C5C1[Co]4532167C2CCC1C6CCC27
Cn1c(Cl)c(Br)c[n+]1-c1ccccc1.[Cl-]
CC(C)(C)C(=O)O[Cs]
[Se]1[Se][Se][Se][Se][Se][Se][Se]1
C/C(=N/O)C12C3C4C5C1[Fe]45321678C2C1C6C7C28
CCB(CC)/C(CC)=C(\C=C(C)C)[Si](C)(C)C
CC12C3(C)C4(C)C5(C)C1(C)[Cr]23451678C2C1C6C7C28
CCCC[Sn](C#Cc1ccccc1)(CCCC)CCCC
Cc1c(B2OC(C)(C)C(C)(C)O2)cnn1C
CC(C)C12C3C4C5C1[Pd]453216CC1C6
CCB1OC2OC3C(=O)OC(C3O)C2O1
CC12C3C4(C)C56C=CC=CC15[Cr]32461578C2C1(C)C51C=CC=CC17C28C
C1CCCC2C(CC1)[Co]213456(C2CCCCCCC21)C1C3C4C5C16
CC(C)(C)c1cc(C(C)(C)C)n(B2C3CCCC2CCC3)n1
CCCCCCCCCCCCCCCC1OB(C)OCC1NCC
CC[Sn](C)(CC)CC
CC12C3(C)C4(C)C5(C)C1(C)[Cr]234516789%10C2C1C6C7C8C9C2%10
C1=CC23C4C56C=CC=CC57C2(C=C1)[V]43671258C3C14C=CC=CC42C51C=CC=CC318
C[Sn](C)(C)C1CCC(=O)C1
C12C3C4C5C6C7C8C1[Fe]234857619%10C2C1C1C3C9C%10C4C2[Fe]413256789%10C1C2C5C6C7C8C9C1%10
CC(C)[P]1(C(C)C)CC[P](C(C)C)(C(C)C)[Co]12345C1C2C3C4(CCP(C(C)(C)C)C(C)(C)C)C15
CCB(C)OB(CC)c1ccccc1
CCB(CC)OC1(C2(OB(CC)CC)C(=O)c3ccccc3C2=O)C(=O)c2ccccc2C1=O
Cl[Zn]Cl
CC[Sn](CC)(CC)OC(=O)CCCOC(C)=O
CCN(CC)c1cc2ccccc2[se]1
CCB(CC)n1nc(C(C)(C)C)cc1C(C)(C)C
Cl[Sb](Cl)(c1ccccc1)(c1ccccc1)c1ccccc1
CC12C34C=CC=CC35C36C=CC=CC13[Co]24561[P](c2ccccc2)(c2ccccc2)CC[P]1(c1ccccc1)c1ccccc1
C1CCC([P]2(C3CCCCC3)CC[P](C3CCCCC3)(C3CCCCC3)[Co]234C2CCCC3C24)CC1
O=Cc1cc2ccccc2[se]1
CC[Al](CC)CC
Clc1cc/c(=N/c2ccccn2)n(B(c2ccccc2)c2ccccc2)c1
CNC(CC[Se]C)C(=O)OC
CCOc1ccc(C[P+](c2ccccc2)(c2ccccc2)c2ccccc2)cc1.[Br-]
CC(O)C12C3C4C5C1[Fe]45321678C2C1C6C7(C13C4C5C6C1[Fe]5643179%10C3C1C7C9(C(O)c1ccccc1)C3%10)C28
OCC1OB(c2ccccc2)OC2COB(c3ccccc3)OC12
CCC12C3C4(C)[Si](C)(C)C1(C)[Co]3241567C2C1C5C6C27
CC(C)[P]1(C(C)C)CCC[P](C(C)C)(C(C)C)[CoH]1234C1CCC2C3C14
CCCB(c1ccccc1)N(C)C
COC12C3C4C5C6C1[Co]5463217C2CCCC1C7CC2
CC(=O)/C=C(\C)O[Ce](O/C(C)=C/C(C)=O)O/C(C)=C/C(C)=O
C[P](C)(C)[Ni]1234(CC1C2)OC3(C(F)(F)F)O4
CNC(=S)S[Na]
CCN(CC)c1ccc([Se]C#N)cc1
Fc1c(F)c(F)c(B(OB(c2c(F)c(F)c(F)c(F)c2F)c2c(F)c(F)c(F)c(F)c2F)c2c(F)c(F)c(F)c(F)c2F)c(F)c1F
c1ccc(B(Oc2cccc3cccnc23)c2ccccc2)cc1
CC(C)C#C[Ge](C)(C)C
CCC1(C2OC(C3OC(O)(CO)C(C)CC3C)CC2C)CCC(C2(C)CCC3(CC(O)C(C)C(C(C)C(O)C(C)C(=O)O[Na])O3)O2)O1
CO[C@@H]1OC[C@H]2OB(c3ccccc3)O[C@@H]1[C@H]2OC(=O)C(C)(C)C
C12C3C4C5C1[Cr]23451678C2C1C6C13C4C5C6C(C17C28)[Cr]56431278C3C1C2C7C38
CCC1C2C3C[Cr]132456(CC4C5)[P](C)(C)CC[P]6(C)C
CCO[P]1(OCC)S[Cr]23(S1)(S[P](OCC)(OCC)S2)S[P](OCC)(OCC)S3
COC(=O)c1cccc(C23C4C5C6C2[Fe]56432789C3C2C7C8C39)c1
COc1ccc(-[n+]2cccc(O)c2)cc1.[Cl-]
CCCCCCCC[Sn](CCC)(CCC)CCCCCCCC
CCB(OCC1OB(CC)OCC2OB(CC)OC12)OCC1OB(CC)OCC2OB(CC)OC12
CCN(CC)c1ccc([Sn](c2ccccc2)(c2ccccc2)c2ccccc2)cc1
c1ccc2c(c1)sc1[se]ccc12
CCB1OB(CC)C(CC)([As](c2ccccc2)c2ccccc2)C1(CC)CC
CC[GeH2][GeH3]
C[N+](C)(C)c1ccc(O)cc1.[I-]
C1=C[Zr]23456789(C(c%10ccccc%10)=C1c1ccccc1)(C1C2C3C4C15)C1C6C7C8C19
CCB1OCC(C2COB(CC)O2)O1
CCCCB1OCC(O)C2(CCC3C4CCC5CC(O)CCC5(C)C4C(=O)CC32C)O1
CC(C)[P](C(C)C)(C(C)C)[Ni]123CC1[Si](C)(C)O[Si](C)(C)C2C3
CC(C)O[P](OC(C)C)(OC(C)C)[Co]12([P](OC(C)C)(OC(C)C)OC(C)C)([P](OC(C)C)(OC(C)C)OC(C)C)CC1C2
c1ccc(B(c2ccccc2)n2cccc/c2=N/c2ccccn2)cc1
C[Sn](C)(C)[Co]123456(CC1C2C3)CC4C5C6
CCB1OC(C)C(C)C(CC)O1
C[P](c1ccccc1)(c1ccccc1)[OsH]1234([P](C)(c5ccccc5)c5ccccc5)C5C1C2C3C54
O=C(O)C[Se]CCc1c[nH]c2ccccc12
c1ccc(B2C3C4C5C6C2[Co]3465278C3CCC2C7CCC38)cc1
c1ccc2c(c1)OB(c1ccccc1C1COCCOCCOCCOCCOCCO1)O2
C[Se]c1cccs1
N=C(c1ccccc1[O])C(F)(F)F.N=C(c1ccccc1[O])C(F)(F)F.[Ni]
CC12C3(C)C4(C)C5(C)C6(C)C1(C)[Co]2346517C2CCCC1C7CC2
C1CC2CCCC(C1)B2OCCOB1C2CCCC1CCC2
CC(C)(C)C12CCC3C1[Ni]321456C2C1C4C5(C(C)(C)C)C26
CC#C[SiH](C)/C(C)=C(\CC)B(CC)CC
C1CCC(O[Ti](OC2CCCCC2)(OC2CCCCC2)OC2CCCCC2)CC1
CCB1OCC(C2OC(OCc3ccc(-c4ccccc4)cc3)C3OB(CC)OC23)O1
CCOC(=O)C([Se]c1ccccc1)C(C)C
CC[Sn](CC)(CC)c1ccccc1
CCCOB(c1c(C)cc(C)cc1C)c1c(C)cc(C)cc1C
[Se]=c1sc2c([se]1)CCCC2
CC12C[Mo]13456789(CC23)(CC4C5(C)C6)CC7C8(C)C9
CCCB1OCC=CC1(CCC)CCC
COC(=O)/C=C\C12C3C4C5C1[Fe]45321678C2C1C6C7C28
CC(C)(C)[P]1(C(C)(C)C)CCC[P](C(C)(C)C)(C(C)(C)C)[Co]12CC2c1ccccc1
CC[Sn](CC)(CC)Cn1cccc1
CCCOP1(OCCC)=[S][Tl]S1
c1ccc([Te]c2ccc3ccccc3n2)cc1
CN(C)CCC12C3C4C5C1[Co]45321678C2C1C6C7(CCN(C)C)C28
Cc1ccc(B2Oc3ccccc3O2)cc1
CCCC[Sn](CCCC)(OC(C)=O)OC(C)=O
C12C3C4C5C6C7C8C1[Ti]234857619%10%11C2C1C9C%10C2%11
CC12C3(C)C4(C)C5(C)C1(C)[Ni]23451678C2C1C6C7C28
C[Si]1(C)S[Si](C)(C)[Si](C)(C)[Se][Si]1(C)C
N#CS[As]1c2ccccc2Nc2ccccc21
CB1OC(=O)C2=C(O1)C(=O)OB(C)O2
CCC(OB1C2CCCC1CCC2)C(C)(C)C
CCB(CC)C1C(C)CCC2(C)CCCC(C)(C)C12C
CC[GeH3]
CCC(P(c1ccccc1)c1ccccc1)C12C3C4C5C1[Fe]45321678C2C1C6C7(C(CC)P(c1ccccc1)c1ccccc1)C28
COc1ccc(C/N=C/C2=CC=C[N]2)cc1.COc1ccc(C/N=C/C2=CC=C[N]2)cc1.[Cu]
CC1C2(C)C3(C)C4(C)C5(C)C1(C)[Cr]23541678C2(C)C1(C)C6(C)C7(C)C28C
Br[Ge](Br)(c1ccccc1)c1ccccc1
Cc1ccc2c(c1)NB(c1ccccc1)c1ccccc1-2
CCO[As](/C=C/Cl)OCC
CC(=O)C12C3C4C5C1[Co]45321678C2C1C6C7(C(C)=O)C28
CCCC[Sn](C)(CCCC)C1CCCCC1
FC(F)(F)C(F)([Se]C(F)(C(F)(F)F)C(F)(F)F)C(F)(F)F
COc1ccc(B2OC(C)(C)C(C)(C)O2)cc1
CC1(C)OCC(C2OC(OB3C4CCCC3CCC4)C3OC(C)(C)OC23)O1
OB(O)c1ccc(F)cc1
CCOP1(OCC)=[S][Zn]2(S1)SP(OCC)(OCC)=[S]2
O=c1c2ccccc2[se]c2ccccc12
CCB1OCC(C2OC(OCC(F)(F)C(F)(F)C(F)(F)C(F)(F)C(F)(F)C(F)(F)C(F)(F)F)C3OB(CC)OC23)O1
CC12C[W]13456789(CC23)(CC4C5(C)C6)CC7C8(C)C9
CC[Hg]N1C(=O)C2C(C1=O)C1(Cl)C(Cl)=C(Cl)C2(Cl)C1(Cl)Cl
COC12C3C4C5C6C1[Cr]546321789%10C2C1C7C8(OC)C9C2%10
CC[Al](Cl)CC
Fc1c(F)c(F)c2c(c1F)Sc1c(F)c(F)c(F)c(F)c1[Sn]21c2c(F)c(F)c(F)c(F)c2Sc2c(F)c(F)c(F)c(F)c21
C[C@]12C=C([Hg]Cl)C(=O)C=C1C=C[C@@H]1[C@@H]2CC[C@]2(C)[C@@H](O)CC[C@@H]12
Cl[Pb](c1ccccc1)(c1ccccc1)c1ccccc1
C[Se]CCCCCN
C1=CC=C2CC(=C1)C1=CC=CC=C(C1)[Ni]21[P](C2CCCCC2)(C2CCCCC2)CC[P]1(C1CCCCC1)C1CCCCC1
COc1ccc(B(O)O)c2ccccc12
C1C2C3C[Co]1234567C1C4C5C6C17
CC1=[O+][Rh]234(=[O+]C(C(F)(F)F)=C1)C1CCC2C3CCC14
CCCCB1C2CCCC1CCC2
C=CC[Sn](CC=C)(c1ccccc1)c1ccccc1
CCCC[Ge](CCCC)(CCCC)[Ge](CCCC)(CCCC)CCCC
CC1CCC(C(C)C)C(O[Ge](C)(OC2CC(C)CCC2C(C)C)OC2CC(C)CCC2C(C)C)C1
c1ccc(B2O[C@H]3CO[C@@H]4OB(c5ccccc5)O[C@@H]4[C@H]3O2)cc1
CC[P]1(CC)CC[P](CC)(CC)[Ni]12[P](CC)(CC)CC[P]2(CC)CC
C=CCCCC12C3C4C5C1[Fe]45321678C2C1C6C7C28
CC[Pb](C)(C)CC
CC(C)[P]1(C(C)C)CCC[P](C(C)C)(C(C)C)[Co]12345C1C2C3C4(CCN(C)C)C15
c1ccc(N2N=NN(c3ccccc3)[Co]23456C2C3C4C5C26)cc1
c1cnc2n[se]nc2c1
c1ccc(C23C4C5C6C7C2[Cr]65743289%10C3C2C8C9C3%10)cc1
CCN(CC)[V](N(CC)CC)(N(CC)CC)N(CC)CC
CCB1OCC(C2OB(CC)OC2C2OB(CC)OC2=O)O1
CCC1C2C3C[Co]1324567C1(C)C4(C)C5(C)C6(C)C17C
CCCCB1OCC(C2OB(CCCC)OC2C2COB(CCCC)O2)O1
c1ccc(OCC(CSB2C3CCCC2CCC3)OB2C3CCCC2CCC3)cc1
CCN(CC)C(=S)S[Bi](I)SC(=S)N(CC)CC
[Br-].[Br-].[Br-].[Br-].[Sn].c1ccncc1.c1ccncc1
CC(C)COB1OCC(C)(C)CO1
CB1NN=Cc2ccccc21
COC(=O)C1(OC)CC(O[Si](C)(C)C)C(NC(C)=O)C(C(O[Si](C)(C)C)C2COB(C)O2)O1
CCB1OC(CC)B(CC)OC1CC
Cl[Sb](Cl)(Cl)(Cl)Cl
C[P](C)(C)[Fe]1234(c5ccccc5)([P](C)(C)C)C5C1C2C3C54
C1CCC2C3C(CC1)[Rh]23145C2CCC1C4CCC25
CB1OCc2cc(C3CN(CCCCCCOCCCCc4ccccc4)B(C)O3)ccc2O1
CCCOC(=O)c1ccccc1C12C3C4C5C1[Fe]45321678C2C1C6C7C28
CCC1=C(C)[Si](C)(C)OB1N(C)C
Cn1cnc(=[Se])c2c1ncn2C
Cl/C=C/[As](Cl)CCCl
c1cc2c(B3OCCO3)c(c1)COCCOCCOCCOCCOCCOC2
CSc1ccc([Se]C)s1
O=C(C12C3C4C5C1[Co]4532167C2CCC1C6CCC27)C12C3C4C5C1[Fe]45321678C2C1C6C7C28
COC(=O)CS[As](C)C
C1=CC23C4(C5CCCCC5)C5C6(C7CCCCC7)C2(C=C1)[Co]54631278C3C1(C1CCCCC1)C21C=CC=CC17C38C1CCCCC1
C=C(B(CC)C(=C)[Si](C)(C)C)[Si](C)(C)C
Cl[Pt]1(Cl)[P](c2ccccc2)(c2ccccc2)Cc2cccc(c2)Oc2cccc(c2)C[P]1(c1ccccc1)c1ccccc1
Cc1ccc(OP(=S)(Oc2ccc(C)cc2)S[Tl])cc1
CCB1OC2COC(O)CC2O1
C[Ge](C)(C)[Ge](C)(C)C
Cl[Pd]12c3c4c(cccc4cc4cccc(c34)[P]1(c1ccccc1)c1ccccc1)[P]2(c1ccccc1)c1ccccc1
C[P](C)(c1ccccc1)[Fe]1234(C)([P](C)(C)c5ccccc5)C5C1C2C3C54
Cc1nc2c(cnn2[C@@H]2O[C@H](CO)[C@@H](O)[C@H]2O)c(=[Se])[nH]1
C[Si](C)(C)C([Si](C)(C)C)[Ge]1(C([Si](C)(C)C)[Si](C)(C)C)C=CC=C1
C12C3C4C5C6C7C8C1[Fe]234857619%10%11%12%13%14C2C1C9C%10C%11C%12C%13C2%14
CCC(CS)OB1C2CCCC1CCC2
Cc1ccc[n+](C)c1.[I-]
c1ccc(B2OCC(C3COB(c4ccccc4)O3)O2)cc1
CC(=O)O/C(C(C)=O)=C(\C)[O].CC(=O)O/C(C(C)=O)=C(\C)[O].[Cu]
C[As](Cc1ccccc1Br)c1ccccc1
C[Si](C)(C)C([Al](Cl)C([Si](C)(C)C)[Si](C)(C)C)[Si](C)(C)C
CC(C)(C)C12N3C4(C(C)(C)C)C1(C(C)(C)C)[Co]3241567C2C1C5C6C27
CC(C)(C)CC(C)(C)c1ccc(OCCOCC[N+](C)(C)Cc2ccccc2)cc1.[Cl-]
O=Cc1[se]c2ccccc2c1C(=O)O
C1CC2C3C4C1[Fe]24315678C2C1C5C6C7C28
C[Sn](C)(C)C[Sn](C)(C)C
CCB1O[C@@H]2[C@@H](OC(C)=O)O[C@H](COC(c3ccccc3)(c3ccccc3)c3ccccc3)[C@@H]2O1
ClC12C3C4C5C1(Cl)[Fe]43521678C2C1C6C7C28
CCB(CC)OP(c1ccccc1)c1ccccc1
CCB(CC)/C(CC)=C(/C)C(C)(C)C
NCC[Se]c1ccc(O)cc1
C(COB1C2CCCC1CCC2)CSCCOB1C2CCCC1CCC2
N#Cc1ccc2c(c1)-c1ccccc1B(c1ccccc1)N2
COC(=O)C1C(S(=O)(=O)c2ccccc2)[Ni]1234C1CCC2C3(C)CCC14C
CCB(CC)OC1=CC(C)(C)CC(C)C1
CCC1=C(CC)/C2=C/c3c(CC)c(CC)c4n3[Cu]n3/c(c(CC)c(CC)/c3=C/C3=N/C(=C\4COC)C(CC)C3CC)=C\C1=N2
O=[N+]([O-])c1ccc(F)c(-c2c[se]nn2)c1
C1CC2CCCC(C1)B2OC1C2CC3CC(C2)CC1C3
CCCCB1CCCN1
C=CC[Mo](CC=C)C1C(OC)=Cc2ccccc21
ClC12C3C4C5C1[Fe]45321678C2C1C6C7(Cl)C28
CCCCB1O[C@@H]2[C@H](C)O[C@@H](OC)[C@@H](O[Si](C)(C)C)[C@@H]2O1
O=C1c2ccccc2C23OB(c4ccccc4)OC12OB(c1ccccc1)O3
O=C(O)CCCCCC[Se]CCCCCCC(=O)O
c1ccc([P](c2ccccc2)(c2ccccc2)[Pt]234CC2CCCC3C4)cc1
CCCC[Sn](CCCC)(CCCC)OC(=O)C(C)(C)C
CC(OB1C2CCCC1CCC2)c1ccccc1
CCCCCCCCCCOB(CC)CC
CC12C3(C)C4(C)C5(C)C1(C)[Ti]23451678(Cl)C2(C)C1(C)C6(C)C7(C)C28C
CCB1Oc2ccccc2-c2ccccc2O1
CC[Ge]1(Cl)CC=CC1C
CC12C3C4(C)C5C6(C)C1[V]352461789C2C1C7C8C29
CCCCB1OC2C(O1)C1OB(CCCC)OC3C1OB(CCCC)OC23
Cc1ccc(N(SN(B2C3CCCC2CCC3)c2ccc(C)cc2)B2C3CCCC2CCC3)cc1
c1ccc(C23C4C5C6C7C2[Nb]65743289%10%11C3C2C8C9(c2ccccc2)C%10C3%11)cc1
S=C(S[As](I)SC(=S)N1CCCC1)N1CCCC1
CCNB(CC)NCC
CC12C3(C)C4(C)C5(C)C6(C)C1(C)[Co]2346517C2CCC1C27
CC(C)(C)C12C3C4C5C1[Fe]45321678C2C1C6C7(C(C)(C)C)C28
CCB1OC(CC(C)C)=CC(C)(CC(C)C)O1
C[P]1(C)CC[P](C)(C)[Cr]123([P](C)(C)CC[P]2(C)C)[P](C)(C)CC[P]3(C)C
C12C3C4C5C6C7C8C1[V]234857619%10%11%12%13%14C2C1C9C%10C%11C%12C%13C2%14
CC(C)=C(B(C1CCCCC1)C1CCCCC1)C1CCCCC1
CCCCB1OC(=O)C(C)(C)O1
C[P](C)(C)[Fe]1234(C)([P](C)(C)C)C5C1C2C3C54
CCn1cc(B2OC(C)(C)C(C)(C)O2)cn1
CC(=O)/C=C(/C)O[Ti](=O)O/C(C)=C\C(C)=O
C1C2C[Mo]34567CC3C[Mo]1243(CC3C5)CC6C7
C[Si](C)(C)C1([Si](C)(C)C)c2ccccc2[Pd]1([P](C)(C)C)[P](C)(C)C
ClB(Cl)N1CCCCCC1
CCB(CC)Oc1ccccc1
I[Sb](I)I
CCB1O[C@@H]2[C@H](OC)O[C@H](COC(C)=O)[C@@H]2O1
CC#C[Ge](C#CC)(C#CC)C#CC
CC(C)[P]1(C(C)C)CCC[P](C(C)C)(C(C)C)[Co]12CC2c1ccccc1
CO[C@H]1O[C@@H]2COB(c3ccccc3)O[C@H]2[C@H](O[Si](C)(C)C)[C@H]1O[Si](C)(C)C
CC(C)(C)B1OCC(=O)C2(CCC3C4CCC5CC(O)CCC5(C)C4CCC32C)O1
COC(=O)C12C3C4C5(C=O)C1[Fe]43521678C2C1C6C7C28
CN1BNBNB1
C[Ge]1(C)CCC1
O=[V](Oc1ccc(Cl)cc1)(Oc1ccc(Cl)cc1)Oc1ccc(Cl)cc1
Cc1ccc2c(c1)[As](Cl)c1ccc3ccccc3c1N2
Clc1ccc([Se][Se]c2ccc(Cl)cc2)cc1
C[Sn](C)(C)c1c(Cl)c(Cl)c(Cl)c(Cl)c1[Sn](C)(C)C
CN1BNBN(C)B1
CC1(C)OB(c2cc(-c3ccccc3)no2)OC1(C)C
CCB(CC)SCCCCSB(CC)CC
c1ccc2c(c1)CC1C[Ni]213456C1C3C4C5C16
CCN(CC)C(=S)S[Te](SC(=S)N(CC)CC)(SC(=S)N(CC)CC)SC(=S)N(CC)CC
C#C[Sn](CCCC)(CCCC)CCCC
Cc1cc(-c2ccccc2)[s+]s1.[Br-]
N[n+]1ccccc1.[Cl-]
CC(C)(C)NB1C2CCCC1CCC2
CCB1OB2C3CCCC(CCC3)C2(CC)C1CC
c1ccc(-c2ccc([As](c3ccccc3)c3ccccc3)cc2)cc1
CCCCCOB1OC(C)CC(C)O1
COc1ccc(B2OCCO2)cc1
CC(C)(C)B1OCC(=O)C2(CCC3C4CCC5CC(=O)CCC5(C)C4CCC32C)O1
C12C3C4C5C1[V]23451678C2C1C6C7(C13C4C5C6C1[V]5643179%10C3C1C7C9C3%10)C28
FC1(F)C2=CC=CC=C1[Ni]1(CC2)[P](C2CCCCC2)(C2CCCCC2)CC[P]1(C1CCCCC1)C1CCCCC1
CCB(CC)N(/C1=C/CCCCCC1)C1CCCCC1
C12C3C4C5C6C1[Mo]234651789%10C2C1C7C8C9C2%10
C[Se]Cc1ccoc1
CC(C)(C)C12C3C4C5C1[Co]4532167C2CCC1C6CCC27
CC(=O)C12C3C4C5C1[Fe]45321678C2C1C6C7(C13C4C5C6C1[Fe]5643179%10C3C1C7C9(C(=O)c1ccccc1)C3%10)C28
C=C=[Co]12345C6C1C2C3(CC[P]4(C(C)(C)C)C(C)(C)C)C65
CCCCCCC(C)OC(=O)C([Se]c1ccccc1)C(C)(C)C
CCCC[Se][Se]CCCC
CCB1OCCOCCOCCOB(CC)OCCOCCOCCO1
CCCCCCCCCCCCCC[P+](c1ccccc1)(c1ccccc1)c1ccccc1.[Br-]
CC12C3(C)C4(C)C5(C)C1(C)[Os]2345(Cl)([P](C)(c1ccccc1)c1ccccc1)[P](C)(c1ccccc1)c1ccccc1
C1=CC23C4C5C6C2(C=C1)[Cr]54631278C3C1C21C=CC=CC17C38
CCB1OCC(C2OB(CC)OC2CC=O)O1
Clc1ccccc1[As](Cl)Cl
CC[P]1(CC)CC[P](CC)(CC)[Fe]12345(CC2C3)CC4C5
BBBBBBBBBBCC
c1ccc([Bi](c2ccccc2)c2ccccc2)cc1
CC(C)(C)C12C3C4C5C1[Pd]453216CC1C6
c1ccc(-c2c[se]nn2)cc1
OCCC[Se][Se]CCCO
CC[As](CC)c1ccccc1
CCCCOP1(OCCCC)=[S][Ni]2(S1)SP(OCCCC)(OCCCC)=[S]2
C[Si](C)(C)C1([Si](C)(C)C)CCC([Si](C)(C)C)([Si](C)(C)C)[SnH2]1
CCCCB1OCCC(=O)O1
CC12C3C4(C)C5C6(C)C1[Co]3524617C2CCCC1C7CC2
COC(=O)C1CC(=O)C23C4C5C6C2(C1)[Fe]56431278C3C1C2C7C38
Cc1cc(C)c(B(Nc2ccc(B(c3c(C)cc(C)cc3C)c3c(C)cc(C)cc3C)cc2)c2c(C)cc(C)cc2C)c(C)c1
C1=CC23CC4C5C6C2(C=C1)[Fe]45631278C3C1C2C7C38
CC(C)[P]1(C(C)C)CC[P](C(C)C)(C(C)C)[Ni]12CC2C
CCCO[Zn]C
CC(=O)O[C@@H]1[C@H]2CO[C@@H](N=[N+]=[N-])[C@@H]1OB(c1ccccc1)O2
CO[As](OC)OC
CO[Ge](OC)(OC)OC
O=C(OCCCCCCCCCCCCCCCCCCS)C12C3C4C5C1[Fe]45321678C2C1C6C7C28
CCCCOP1(OCCCC)=[S][Zn]2(S1)SP(OCCCC)(OCCCC)=[S]2
c1ccc2c([Se][Se]c3c[nH]c4ccccc34)c[nH]c2c1
O=C1[Se]Cc2c1[se]c1ccccc21
CC(C)[P]1(C(C)C)CCC[P](C(C)C)(C(C)C)[Ni]12C=C2C1=C[Ni]12[P](C(C)C)(C(C)C)CCC[P]2(C(C)C)C(C)C
CCCCN1C(=O)CSC1C12C3C4C5C1[Fe]45321678C2C1C6C7C28
C1=CC23C4C5C6C2(C=C1)[Co]5463127CC1CCC2C7
CCCO[As](=O)(OCCC)OCCC
c1ccc([P](c2ccccc2)(c2ccccc2)[Fe]234567(CC2C3)C2C4C5C6C27)cc1
CC#C[Sn](C#CC)(C#CC)C#CC
O=C(O)CC[Se][Se]CCC(=O)O
C[As](=O)(O)O
CC(C)[P]1(C(C)C)CC[P](C(C)C)(C(C)C)[Fe]12345(CC2C3)CC4C5
CCB1OC2OC3C(OC(C)=O)C(=O)OC3C2O1
c1ccc(Oc2ccccc2[As]2c3ccccc3Oc3ccccc32)cc1
CN(CCN(C)B1C2CCCC1CCC2)B1C2CCCC1CCC2
C=C[Zr]12345678(Cl)(C9C1C2C3C94)C1C5C6C7C18
CC(=S)SCC12C3C4C5C1[Fe]45321678C2C1C6C7C28
Cl[Se]c1nc2ccccc2s1
CCB1C(CC)=C(C)[Si](C)(C)N1C
CC12C[Pt]134([P](C)(C)C)(C2)CC3(C)C4
CCCCCCCCCCB1OB(CCCCCCCCCC)OB(CCCCCCCCCC)O1
CC[Ge](CC)(CC)C1C2C3C4C1[Co]2341567C2C1C5C6C27
CC(C)(C)C1=[V]23456(P7P8C7(C(C)(C)C)P1C82C(C)(C)C)C1(C)C3(C)C4(C)C5(C)C16C
Nc1nc2c([se]1)C(c1ccc(F)cc1)CC(=O)N2
C[Sn](C)(C)c1c(F)c(F)c(F)c(F)c1[Sn](C)(C)C
COB1OB(OC)OB(OC)O1
OC(C(F)(F)F)C12C3C4C5C1[Fe]45321678C2C1C6C7C28
Fc1c(F)c(F)c([Sn](c2c(F)c(F)c(F)c(F)c2F)(c2c(F)c(F)c(F)c(F)c2F)c2c(F)c(F)c(F)c(F)c2F)c(F)c1F
CC(C)(C)C12P3P1C3(C(C)(C)C)[Hf]213456789(C2C1C3C4C25)C1C6C7C8C19
ClC[P+](c1ccccc1)(c1ccccc1)c1ccccc1.[Cl-]
CCOC(=O)C([Se]C(F)(F)F)[Se]C(F)(F)F
CC(C)[Ni]1234([P](C)(C)C)C5C1C2C3C54
CN(C)C(=S)S[As](C)SC(=S)N(C)C
c1ccc(C2COCCOCCOCCOCCO2)c(B2OCCO2)c1
CCCC(C)OB1C2CCCC1CCC2
CC12C[Ru]13456([P](C)(C)C)([P](c1ccccc1)(c1ccccc1)c1ccccc1)(C2)C1C3C4C5C16
CCCCC(CSCC)OB1C2CCCC1CCC2
CC(C)[P]1(C(C)C)CC[P](C(C)C)(C(C)C)[FeH]12345C1C2C32C=CC=CC24C15
CC(C)(C)C1=PS[Zr]123456789(C1C2C3C4C15)C1C6C7C8C19
CCB(CC)OC1=CCCc2ccccc21
Cc1ccc[n+](C)c1.[Cl-]
S=C(CCc1ccccc1OB1C2CCCC1CCC2)SB1C2CCCC1CCC2
O=[Se](O[Se](=O)c1ccc(Cl)cc1)c1ccc(Cl)cc1
CCB(CC)OC(C(=O)OC)C(OB(CC)CC)C(=O)OC
C1CCC23C4C5C6C7C2(C1)[Cr]657431289C3C1C2C8C39
C1=CC23C4C5C6C2(C=C1)[Cr]546312789C3C1C2C7C8C39
[Se]1[Se][Se][Se][Se][Se]1
C1=CC23C45C=CC=CC46C4(C7CCCCC7)C2(C=C1)[Co]35641278C34C=CC=CC31C2(C1CCCCC1)C71C=CC=CC418
CCCCB1Oc2c(Cl)ccc(Cl)c2O1
CB1OC(COc2cccc3ccccc23)CN1C(C)C
CC1=C(C)C[Ge](F)(c2ccccc2)C1
O=P(OB1C2CCCC1CCC2)(c1ccccc1)c1ccccc1
F[n+]1ccccc1.O=S(=O)([O-])C(F)(F)F
CC(C)(C)B1OCC(=O)C2(CCC3C4CCC5CC(=O)CCC5(C)C4C(=O)CC32C)O1
CC[Ge](CC)(CC)CC
O=C(O)C12C3C4C5C1[Fe]45321678C2C1C6C7(P(c1ccccc1)c1ccccc1)C28
CC1O[As](c2ccccc2)OC1C
CC1CC[Ni]23456(CC12)C1C3C4C5C16
O=C1c2ccccc2C(=O)c2c1ccc1c2OB(c2ccccc2)O1
Cc1[se]c2ccccc2c1C(=O)O
c1ccc(C2=NCCN2B2C3CCCC2CCC3)cc1
CC1([Si](C)(C)C)C2C3C4C1[Co]3421567C2C1C5C6C27
CB1OC[C@@H]([C@H]2CC[C@H]3[C@@H]4CC[C@H]5C[C@H](O)CC[C@]5(C)[C@H]4[C@@H](O)C[C@@]32C)O1
c1ccc(P(c2ccccc2)C2C(P(c3ccccc3)c3ccccc3)[Ni]23C(P(c2ccccc2)c2ccccc2)C3P(c2ccccc2)c2ccccc2)cc1
CC(C)COB(OCC(C)C)OCC(C)C
C=CC1C[Pd]12[P](C(C)(C)C)(C(C)(C)C)CC[P]2(C(C)(C)C)C(C)(C)C
CCCCB1OC2C3OB(CCCC)OC3C(O[Si](C)(C)C)C(O[Si](C)(C)C)C2O1
CC(C)N(C12P3C4(N(C(C)C)[Si](C)(C)C)P1[Co]3241567C2C1C51C=CC=CC16C27)[Si](C)(C)C
C=C1CC[Zr]23456789(CC1C)(C1C2C32C=CC=CC24C15)C1C6C72C=CC=CC28C19
CB1OCC(=O)C2(CCC3C4CCC5CC(O)CCC5(C)C4C(=O)CC32C)O1
CCCCB1OC/C(=C2/CC[C@H]3[C@@H]4CC[C@H]5CC(=O)CC[C@]5(C)[C@H]4CC[C@]23C)O1
C1=CC23C4C5C6C7C2(C=C1)[Cr]564731289C3C1C2C8C39
CC(=O)/C=C(\OB(F)F)c1ccc(C)cc1
CC[n+]1c(/C=C/c2ccc(N(C)C)cc2)ccc2ccccc21.[I-]
O=Cc1ccc(B2OCc3ccccc3CO2)cc1
C/C(=N\N=C(/S[Cu]SC#N)N1CC2CCC(CC2)C1)c1ccccn1
BOC1Nc2cccnc2N(C(=O)CN2CCN(C)CC2)c2ccccc21
CC(C)(C)B1OCC(=O)C2(CCC3C4CCC5=CC(=O)CCC5(C)C4C(O)CC32C)O1
C=CCCCCC12C3C4C5C1[Fe]45321678C2C1C6C7C28
C1CC2C3C[V]23456789(CC4C15)C1C6C7C8C19
CCCC(=O)O[Ag]
OC1OC(C2COB(c3ccccc3)O2)C2OB(c3ccccc3)OC12
CCCOP1(OCCC)=[S][Zn]2(S1)SP(OCCC)(OCCC)=[S]2
Cl[As]1c2ccccc2Nc2ccccc21
COC(=O)C1CCC23N1[Cu]2145678(OC1(C)C4C5(C)O6)N1C(C(=O)OC)CCC17C38C#N
CCB1C(CC)C2B(CC)C1(C)[Si](C)(C)C1B(CC)C(C)(B(CC)C1CC)[Si]2(C)C
CC12C3C4(C)C5(C)C1(C)[Fe]32451678C2C1(C)C6(C)C7(C)C28C
CCB(CC)OB(CC)Nc1ccccn1
CCCCC(O)/C=C/[Sn](CCCC)(CCCC)CCCC
C[Sn](C)(C)C1Cc2ccccc21
CCCCCCCCCCCCCCCC1OB(c2ccccc2)OCC1NCC
CCB1N(C)[Si](C)(C)C2(C)C1(CC)[Rh]21345C2C1C3C4C25
CC[As]1OCCCO1
C[Sn]1(C)[Se][Sn](C)(C)[Se][Sn](C)(C)[Se]1
COB(OC)C(B(OC)OC)(B(OC)OC)B(OC)OC
Cl[As](C1CCCCC1)C1CCCCC1
Brc1ccc(B2OB(c3ccc(Br)cc3)OB(c3ccc(Br)cc3)O2)cc1
FC(F)(F)C(F)(F)[Se](F)(F)C(F)(F)C(F)(F)F
CCn1ccc[n+]1-c1ccccc1.[Br-]
COC(=O)/C=C/C12C3C4C5C1[Fe]45321678C2C1C6C7C28
CN(C)c1ccccc1B1OB(c2ccccc2N(C)C)OB(c2ccccc2N(C)C)O1
CC12CC3(OB(O)O)SC(C)(CC(C)(S1)S3)S2
CCB(CC)OC(=O)c1cccc(C(=O)O)n1
O=C(C1=CCCC1)C12C3C4C5C1[Fe]45321678C2C1C6C7C28
CCN(CC)C(=O)C12C[Ni]1(I)([P](CC)(CC)CC)C2
Oc1ccccc1/C=N/C=C\N=C\c1ccccc1O.[Co]
CCB1OC[C@H]2O[C@H](OC)[C@H](OC(C)=O)[C@@H](OC(C)=O)[C@@H]2O1
CCCCCCCCCCCCCCCC1CCOB(C)O1
CC12C3(C)C4(C)C5(C)C1(C)[Ni]23451678C2C1C61C7(C28)C2(C)C3C4(C)C5C1(C)[Ni]53421678C2(C)C1(C)C6(C)C7(C)C28C
Cn1cc([Se][Se]c2cn(C)c3ccccc23)c2ccccc21
CC[Se][Se][Se]CC
C1=CC23C4C5C6C7C2(c2ccccc21)[Ti]564731289%10C3C1C2C8C9C3%10
CC[Ge]1(CC)CCCCCCCCCC1
C[Si](C)(C#Cc1ccccc1)[Ge](C)(C)C
O=C(O)CCCCC(=O)C12C3C4C5C1[Fe]45321678C2C1C6C7C28
CCB(OCC12OB(CC)OC1C1OB(CC)OCC1O2)OCC12OB(CC)OC1C1OB(CC)OCC1O2
CC[P]1(CC)CC[P](CC)(CC)[Fe]1(Cl)Cl
CCB1OCC(C2OC(O/C(C)=N/C)C3OB(CC)OC23)O1
CCO[As](OCC)(OCC)(OCC)OCC
CC12C3(C)C4(C)C5(C)C1(C)[V]23451678(Cl)C2C1C6C7C28
CCCC[Fe]12345(C6C1C2C3C64)[P](c1ccccc1)(c1ccccc1)CCCC[P]5(c1ccccc1)c1ccccc1
CB(C)OB(C)c1ccccc1
C1=CC23C4C5C6C2(C=C1)[Co]5463127C3C4CC(C31)C2C47
C1CC2CCCC(C1)C2B1OB(C2C3CCCC2CCC3)OB(C2C3CCCC2CCC3)O1
C[n+]1ccccc1C#Cc1ccccc1.[I-]
O/N=C1/CCCC23C4C5C6C12[Fe]54631278C3C1C2C7C38
CN1CCOB(c2ccccc2)OC(c2ccccc2)(c2ccccc2)C1
CC(C)[P]1(C(C)C)CCC[P](C(C)C)(C(C)C)[Co]123CC2C3
CB(c1ccccc1)N(C)C
CCB1OCC(C2OC(OCCCCCc3ccccc3)C3OB(CC)OC23)O1
COCCc1ccc(OCC2CN(C(C)C)B(C)O2)cc1
CC(C)(C)C1=PC2C(C2(C)c2ccccc2)[Zr]123456789(C1C2C3C4C15)C1C6C7C8C19
CCCCCCCCCC/C=C/CCCC1OB(CCCC)OCC1N
CC(=O)Oc1ccc([N+](C)(C)C)cc1.[I-]
CCB(OB(C)C)c1ccccc1
CC(C)(CC(=O)O)[Se]Cc1ccccc1
c1ccc2c(c1)ccc1nc3ccc4[se]ccc4c3cc12
C[Si](C)(C)OC[C@H]1O[C@@H](n2ccc(O[Si](C)(C)C)nc2=O)[C@@H]2OB(c3ccccc3)O[C@H]12
[Br-].[Br-].[Br-].[Br-].[O-][n+]1ccccc1.[O-][n+]1ccccc1.[Sn]
CC12C3(C)C4(C)C5(C)C1(C)[Rh]23451678C2C1C6C7C28
CCCCOc1ccc(C[P+](c2ccccc2)(c2ccccc2)c2ccccc2)cc1.[Br-]
CCB(O[Ge](C)(C)C)/C(CC)=C(/C)B1C2CCCC1CCC2
C[n+]1ccc(-c2ccc(O)c(O)c2)cc1.[Br-]
COC1CCCC(OB2C3CCCC2CCC3)C1
CC1OCCCC1[Se]c1ccccc1
CCB(CC)/C(CC)=C(\CC)B(CC)CC
CCCCCCCCCCSC(SCCCCCCCCCC)C1OB(CC)OC1C1COB(CC)O1
Fc1c(F)c(F)c2c([te]c3c(F)c(F)c(F)c(F)c32)c1F
CC1Cc2ccccc2N1B(Cl)Cl
CC12C3(C)C4(C)C5(C)C6(C)C1(C)[Cr]234651789C2C1C71C=CC=CC18C29
CCCCC[Sn](CCCC)(CCCC)CCCC
c1cc2c(s1)CCc1sccc1B2OB1c2ccsc2CCc2sccc21
NC1=NCC[Se]1
CC12C3C4(C)C56C=CC=CC15[Co]3246157C2CCC1C5CCC27
C=CC[Sn](c1ccccc1)(c1ccccc1)c1ccccc1
CCOC(=O)c1cc2ccc[n+]([O-])c2[se]1
C=CCCC12O[Pd]13456(CC3(C)C4)OC5(C)C26
CC(C)(C)OB1C2CCCC1CCC2
CC12C[Cr]13456([P](C)(C)c1ccccc1)(CC23C)CC4(C)C5(C)C6
Fc1cccc(B2OB(c3cccc(F)c3)OB(c3cccc(F)c3)O2)c1
CCB(CC)N1CCCCC1=O
OC(C12C3CC4C5C3[Rh]513678(C1C3C6C7C18)C42)C12C3C4C5C1[Fe]45321678C2C1C6C7C28
N#Cc1c(N)oc2c(-c3cccc(Cl)c3)[se]nc12
CCCO[As](OCCC)OCCC
C1CCC2C3C(CC1)[Ni]231456C2C1C4C5C26
CNC12C3C4C5C1(C(=O)c1ccccc1)[Fe]43521678C2C1C6C7C28
CCOC(=O)C1(OCC)CC2(C=CC(=O)C([Se]c3ccccc3)C2)C(=O)O1
c1ccc(B2OC[C@@H]3OB(c4ccccc4)OC[C@@H]3O2)cc1
COC(=O)C1=C(C(=O)OC)S[Co]2345(S1)C1C2C3C4C15
CCOC(=O)CCC1=C(C)C2=N/C1=C\c1c(C)c(CCC(=O)OCC)c3n1[Sn](Cl)(Cl)n1/c(c(C)c(CCC(=O)OCC)/c1=C/2)=C\C1=N/C(=C\3)C(CCC(=O)OCC)=C1C
CC(C)C[Sn](F)(CC(C)C)CC(C)C
CC12C3C4C5C6C1[Mo]5463217(Cl)([Mo]2345689(Cl)(CC2C3)C2C4C5C6(C)C8C29)CC1C7
CCB1O[C@H]2OC[C@H]3OB(CC)O[C@H]3[C@H]2O1
CCB1OCC(C2OC(OC(C)=O)C3OB(CC)OC23)O1
COc1ccc(-c2n[se]c(-c3ccc(OC)cc3)n2)cc1
CCB1O[Si](C)(C)C(C)C1(CC)CC
C[N+](C)=C(Br)c1ccccc1.[Br-]
COC(=O)C12C3C4(Cl)C(Cl)(Cl)C1(Cl)C1(Cl)C4(Cl)[Rh]3214567C1C4C5C6C17
Cc1ccccc1OP(=S)(Oc1ccccc1C)S[Tl]
CC(C)C(C)(C)B1OB(C(C)(C)C(C)C)OB(C(C)(C)C(C)C)O1
CCN1c2ccc(C)cc2[Te]c2cc(C)ccc21
c1ccc(B2Oc3ccccc3O2)cc1
CC(C)(C)[P]1(C(C)(C)C)CC[P](C(C)(C)C)(C(C)(C)C)[Co]12CC2c1ccccc1
CC(=O)[Se]CC=O
COc1ccc(NC(=[Se])Nc2ccc(OC)cc2)cc1
C1C[Rh]123456(CC2)C1C3C4C5C16
CC(C)[P]1(C(C)C)CCC[P](C(C)C)(C(C)C)[Co]12345C1(C)C26C=CC=CC63C42C=CC=CC125
Cc1ccc(S(=O)(=O)OB2C3CCCC2CCC3)cc1
CO[Se](=O)(=O)c1ccc(Br)cc1
Cn1c(=O)[nH]c(=O)c2c1n[se][n+]2[O-]
COC(C)(C)C12C3(C(C)(C)OC)[Co]14567(C1C4C54C=CC=CC46C17)[Co]231456C2C1C41C=CC=CC15C26
CCCCCCCCCSC1OC(C2COB(CC)O2)C2OB(CC)OC12
CCC(=O)OB1C2CCCC(CCC2)C1OC(=O)CC
CO[Se](=O)(=O)c1ccc(Cl)cc1
CCC(=O)O[Ag]
CC(C)(C)B1OC/C(=C2/CC[C@H]3[C@@H]4CCC5=CC(=O)CC[C@]5(C)[C@H]4CC[C@]23C)O1
O=C(O)c1ccc(B2OCCCO2)cc1[N+](=O)[O-]
CC1CC2C3C(C)[Cr]23456789(CC4C15)C1(C)C6(C)C7(C)C8(C)C19C
CCCCCCC1=CS[Co]2345(S1)C1C2C3C4C15
CB1Oc2cc3c(cc2O1)C1CCC2(C)C(=O)CCC2C1CC3
CC12C3C4C5C1[Cr]45321678(CC1C6)CC7C8
COc1ccc(B2OC(C)(C)C(C)(C)O2)cc1OCc1ccccc1
C[N+](C)(C)Cc1ccccc1.F[P-](F)(F)(F)(F)F
CC1=C(C)C[Ge]2(C1)CC(C)=C(C)C2
C[P](C)(C)[Zr]123456789(CC1%10CC%10(c1ccccc1)c1ccccc1)(C1C2C3C4C15)C1C6C7C8C19
CCN(CC)c1ccc(C(=O)OB2C3CCCC2CCC3)cc1
CC(C)(C)[P]1(C(C)(C)C)CC[P](C(C)(C)C)(C(C)(C)C)[Ni]12C=C2
COC(=O)/C=C\SC1=C(C(=O)OC)S[Co]2345(S1)C1C2C3C4C15
C[n+]1cccc(-c2ccccc2)c1.[I-]
CC(C)(C)C12C3C4C5C1[Co]45321678C2C1C6C7(C(C)(C)C)C28
CCCCB(CCCC)c1ccccc1CN(C)C
CCCCCCCCOB1C2CCCC1CCC2
C[P](C)(C)[Rh]1234([P](C)(C)C)C5C1C21C=CC=CC13C54
Cc1[nH]c2ccccc2c1[Se][Se]c1c(C)[nH]c2ccccc12
CB1OC2C3OB(C)OC3C3OB(C)OC3C2O1
Cc1cc(C)[o+]c(C)c1.[I-]
CCB(CC)C(=C=C(C)C)CC
c1ccc(B(OB(c2ccccc2)c2ccccc2)c2ccccc2)cc1
c1ccc2c(c1)OB(OB1Oc3ccccc3-c3ccccc31)c1ccccc1-2
CC(C)(C)[P]1(C(C)(C)C)CCC[P](C(C)(C)C)(C(C)(C)C)[Ni]12C=C2
O=CC12C3C4C5C1[Rh]4532167C2C3CC(C21)C6(CO)C37
O=C(/C=C/c1ccccc1)C12C3C4C5C6C7C4[Fe]567148C3C4C28
C[Si](C)(C)C([Si](C)(C)C)[Sn]1(C([Si](C)(C)C)[Si](C)(C)C)C/C=C\C[Sn](C([Si](C)(C)C)[Si](C)(C)C)(C([Si](C)(C)C)[Si](C)(C)C)C/C=C\C1
CCCCB(CCCN)OC(C)=O
CC12C3(C)C4(C)C5(C)C1(C)[V]234516789C2C1C6C71CCCCC18C29
C1C2C3C4C1C1C2[Co]3412567C1C2C5C6C17
C1C2C3C[Ti]123456789%10C1C4C5C6C7C8C9C1%10
[O+]#C[Mn]1234(C#[O+])(C#[O+])C5C1C2(C12CC6CC(CC(C6)C1)C2)C3C54C12CC3CC(CC(C3)C1)C2
C#CC(C)OB(CC)CC
Cc1cc(-c2ccccc2)cc(C)[o+]1.[I-]
CC1=C2[Zr]13456789%10(C1=C(C)[Zr]21%11%12%13%14%15%16%17%18(C1C%11C%12C%13(C)C1%14)C1C%15C%16C%17(C)C1%18)(C1C3C4C5(C)C16)C1C7C8C9(C)C1%10
C1C2C[Cr]123456(CC3C4)CC5C6
O=[N+]([O-])c1ccc(B2OCCCO2)cc1
CC(C)[P]1(C(C)C)c2ccccc2[P](C(C)C)(C(C)C)[Ni]1234CC2C3C4
Cl[Hf]1234567(Cl)C8C1C2C3C4C5C6C87
O=c1cc(-c2ccccc2)[se]c2ccccc12
C=C[Sn](C=C)(c1c(F)c(F)c(F)c(F)c1F)c1c(F)c(F)c(F)c(F)c1F
CC[Ge]1(OC)CC(C)=C(C)C1
CCB1[Se][Se]B(CC)N1c1ccccc1
O=C(OCCCCCCCCCCCS)C12C3C4C5C1[Fe]45321678C2C1C6C7C28
CC12CC3(C)[Se]C(C)(CC(C)([Se]1)[Se]3)[Se]2
Br[Ti]1234(Br)(Br)C5C1C2C3C54
CCC1=C(C)[Si](C)(C)OB1C(C)(C)C
CN(C)C12C3C4C5C1[Fe]45321678C2C1C6C7(N(C)C)C28
SC1CCCCC1OB1C2CCCC1CCC2
Cc1ccccc1OB1C2CCCC1CCC2
CCB1C(CC)=C(C)[Si](C)(C)N1c1ccccc1
c1ccc(C23C4C5C6C2[Co]56432789C3C2C7C8(c2ccccc2)C39)cc1
BC1C(C2CCCN2Cc2ccccc2)c2ccccc2N1C
CCB1OC2COC3(CO)OB(CC)OC3C2O1
CCB(CC)c1ccccc1C1COCCOCCOCCOCCOCCO1
CCCCCCB(CCCCCC)CCCCCC
CC(C)(C)[P]1(C(C)(C)C)CC[P](C(C)(C)C)(C(C)(C)C)[Pd]1=[Ge](C([Si](C)(C)C)[Si](C)(C)C)C([Si](C)(C)C)[Si](C)(C)C
c1ccc(C23N[Co]245678(NC34c2ccccc2)C2C5C6C7C28)cc1
c1cc2c(B3C4CCCC3CCC4)c(c1)COCCOCCOCCOC2
CCCC1OB(CC)OC(c2ccccc2)C1C
CCB1OC2=C(CCC2)C2(CCCC2)O1
CCC(C)c1ccccc1OB1C2CCCC1CCC2
c1ccc(-c2n[se]c3ccccc23)cc1
CCN(CC)C(=[Se])Cc1ccccc1Br
CCB1N[Si](C)(CC)C2(C)C1(CC)[Co]21345C2C1C3C4C25
COBOC
CCB1OC(C(C)(C)C)C(C)(C(C)=O)O1
CCB1N(CC)N=NN1CC
CC(=O)OC1CCC2[Se]C1CCC2OC(C)=O
F[P](F)(F)[Ni]([P](F)(F)F)([P](F)(F)F)[P](F)(F)NCCN[P](F)(F)[Ni]([P](F)(F)F)([P](F)(F)F)[P](F)(F)F
C[As]1OCC(C)(C)CO1
CCC(CC)B1C2CCCC1CCC2
CC(C)(C)[P]1(C(C)(C)C)CCC23C4C5C6C2[Co]564312C(c1ccccc1)=C2c1ccccc1
C1C2C[Ni]123456C1C3C4C5C16
c1ccc(C(=C2CCC(=C(c3ccccc3)c3ccccc3)[Ti]23456789%10(C2C3C4C5C26)C2C7C8C9C2%10)c2ccccc2)cc1
C1CC[Ge]2(CC1)CCCCC2
CC(C)[P]1(C(C)C)[Co]2345(C6C2C3C4C65)[P](C(C)C)(C(C)C)[Co]12345C1C2C3C4C15
CCCCB(CC)CC
O=C1OCCNc2n[se]nc2C(=O)OCCNc2n[se]nc21
OC1C(c2ccccc2)CCC23C4C5C6C12[Fe]54631278C3C1C2C7C38
c1ccc(-c2[se]c3nncn3c2-c2ccccc2)cc1
CC1C2C[Fe]123456([P](C)(C)C)C1C3C4C5C16
CC12CCC(=O)CC1CCC1C2C(=O)CC2(C)C1CCC21OB(c2ccccc2)OCC1=O
CC(C)(C)C12P3P(C4(C(C)(C)C)P5P1[Rh]541678C4C1C61C=CC=CC17C48)[Rh]321456C2C1C41C=CC=CC15C26
CCN(CC)C(N)=[Se]
O=C1CCC(O)C23C4C5C6C12[Fe]56431278C3C1C2C7C38
CCB1OC[C@H]2OC(OC)[C@@H]3OB(CC)O[C@@H]3[C@H]2O1
C[Si](C)(C)C12C3C4C5C6C7C1[Co]564732189C2CCCC1C8C29
CC[Ge](CC)(CC)[Ge](CC)(CC)CC
CC1C2=C(/C=C\C=C/C=C\2)[Se][Co]12345C1(C)C2(C)C3(C)C4(C)C15C
CCCCB1OC(c2ccccc2)C(C)N1C
[Se]=C=Nc1ccccc1
O=C1CC(CC23C4C5C6C2[Fe]56432789C3C2C7C8C39)C(=O)O1
c1ccc2c(c1)cnn2B1C2CCCC1CCC2
C1CC[Ge]2(C1)CCC2
Cl[Hg]c1cccs1
[Br-].c1cnc2c3[n+](ncc2c1)CCS3
C[Se]c1c(C=O)sc2ccccc12
CCC1=C(C)C2=N/C1=C\c1c(C)c(CCC(=O)OC)c3n1[In](Cl)n1/c(c(C)c(CC)/c1=C/2)=C\C1=N/C(=C\3)C(CCC(=O)OC)=C1C
CCn1ccc[n+]1C.[Br-]
C1=CC23C4C5C6C2(C=C1)[Co]5463127C3C4CCCC4C1C2C37
C(CCCCCCCCCCCCCB1C2CCCC1CCC2)CCCCCCCCCCCCB1C2CCCC1CCC2
CS[As](C)C
c1ccc(C23C4(c5ccccc5)C5(c6ccccc6)C2(c2ccccc2)[Ni]345267C3(c4ccccc4)C2(c2ccccc2)C6(c2ccccc2)C37c2ccccc2)cc1
CCCC[Sn](C/C=C/C[Sn](CCCC)(CCCC)CCCC)(CCCC)CCCC
N#Cc1c(CO)[se]c2ccccc12
CCCCOC(=O)C(CC[Se]C)/N=C/N(C)C
C12C3C4C5C6C7C1[Cr]234756189%10C2C1C8C9C2%10
NC(=[Se])Nc1ccccc1
CC(C)(C)[P]1(c2ccccc2)O[Cu]234S[P](c5ccccc5)(C(C)(C)C)O[Cu]25S[P](c2ccccc2)(C(C)(C)C)O[Cu]53S[P](c2ccccc2)(C(C)(C)C)O[Cu]4S1
CO[Ge](C)(C)C
O=C(O[Cr](OC(=O)c1ccccn1)OC(=O)c1ccccn1)c1ccccn1
c1csc([Te][Te]c2cccs2)c1
CC12C3(C)C4(C)C56CCCC7C[Ni]71345(I)C26C
COB1C2CCCC1CCC2
CC1=C[Se]/C(=C2\[Se]C=C(C)[Se]2)[Se]1
F[PH](F)=[Se]
CCCCCOB1OCc2ccccc2O1
C1CC2CCCC(C1)B2N1CCCC1
CCOC[Fe]1234([P](C)(C)C)([P](C)(C)C)C5C1C2C3C54
CCC[n+]1cccn1C.[Br-]
CC(=O)c1cccc(C)c1[O].CC(=O)c1cccc(C)c1[O].[Be]
O=c1oc(-c2ccc[se]2)cc(-c2ccccc2)c1-c1ccccc1
CC1NB(c2ccccc2)OC1c1ccccc1
CN(C)CCC12C3C4C5C1[Co]4532167CC1C6C7
C/C=C/C(OB(CC)CC)c1ccccc1
CC12C3(C)C4(C)C5(C)C1(C)[Ti]234516789%10%11%12(C2C1C6C7C28)C1C9C%10C%11C1%12
C12C3C4C5C1[Co]2345167C2C1C6C1C3C4C(C27)[Co]4312567C1C2C5C6C17
CCB1/C(CC)=C(/C)[Si](C)(C)N(c2ccccc2)CCN1c1ccccc1
C1CCC([P]2(C3CCCCC3)CC[P](C3CCCCC3)(C3CCCCC3)[Rh]234CC3C4)CC1
C1CC2CC1CC2B(C1CC2CCC1C2)C1CC2CCC1C2
C12C3C4C5C1[Cr]23451678C2C1C6C7C28
C1CCC([P]2(C3CCCCC3)CC[P](C3CCCCC3)(C3CCCCC3)[Co]23456C2C3C4C5C26)CC1
C(#C[As](c1ccccc1)c1ccccc1)P(c1ccccc1)c1ccccc1
O=C(OCCCCCCCCCCCCCCCCBr)C12C3C4C5C1[Fe]45321678C2C1C6C7C28
C[N+](Cc1ccccc1)(Cc1ccccc1)Cc1ccccc1.[I-]
C[P](c1ccccc1)(c1ccccc1)[Os]1234(Cl)([P](C)(c5ccccc5)c5ccccc5)C5C1C2C3C54
O=[Se](c1ccccc1)c1ccccc1
C1CC2CCC3C(C1)[Co]2314567C2C1C4C5C6C27
c1ccc2n[se]nc2c1
CCCC[n+]1ccc(-c2ccccc2)cc1.[Br-]
CC(C)[P]1(C(C)C)CCC[P](C(C)C)(C(C)C)[Ni]1Cl
CC(=O)N[n+]1cccc2ccccc21.[I-]
CCB1C(CC)=C(C)[Si](C)(C)N1c1ccccc1C(F)(F)F
c1ccc(-c2cccc([As](c3ccccc3)c3ccccc3)c2)cc1
CCOC(=O)CCC1=C(C)C2=N/C1=C\c1c(C)c(CCC(=O)OCC)c3n1[Pt]n1/c(c(C)c(CCC(=O)OCC)/c1=C/2)=C\C1=N/C(=C\3)C(CCC(=O)OCC)=C1C
CCB1SCCS1
CC(C)(C)C1C(C2C([Zn]C3C(C4C(C(C)(C)C)C4(C)C)C3(C)C)C2(C)C)C1(C)C
CCCOP1(OCCC)=[S][Ni]2(S1)SP(OCCC)(OCCC)=[S]2
O=C(O)CCC[Se][Se]CCCC(=O)O
C1CCCC2=C(CC1)[Se][Co]1345(C6C1C3C4C65)[Co]21345C2C1C3C4C25
CCC(CC)(CC)B1OC(CC)(CC)B(C(CC)(CC)CC)OC1(CC)CC
Brc1ccc(-c2n[se]c(-c3ccc(Br)cc3)n2)cc1
C[Ge](C)(c1ccccc1)c1ccccc1
CB(c1ccccc1)c1ccccc1
C1=CC23C4(C5CCCCC5)C5C6(C7CCCCC7)C2(C=C1)[Co]5463127C3CCC1C2CCC37
C[Si](C)(C)C([Si](C)(C)C)[Sn]1(C([Si](C)(C)C)[Si](C)(C)C)CC=CC1
COC(=O)Cc1cccc[n+]1C.[I-]
CCB1OB(CC)C(CC)([Pb](C)(C)C)C1(CC)CC
CCB1OC2C(=O)OC(COC(=O)C(F)(F)F)C2O1
CCB1OB(c2ccccc2)OB(c2ccccc2)O1
O=C1c2ccccc2C(=O)N1[Se]c1ccccc1
CCCC[Sn](CCCC)(CCCC)C1C=C(O[Si](C)(C)C)CCC1
C/C=C/C[Zn]C1CC(C)CCC1C(C)C
C[N+](C)(C)C.[I-]
CB1OCC(=O)C2(CCC3C4CCC5=CC(=O)CCC5(C)C4CCC32C)O1
CCCCCCCC1OC[C@H]2O[C@H](OC)[C@H](OB(CC)CC)[C@@H](OB(CC)CC)[C@@H]2O1
CCCCNC(=S)S[Na]
C[Sn](C)(C)I
Cc1cccc[n+]1N.[I-]
c1ccc(C2COB(c3c4cccc3COCCOCCOCCOC4)O2)cc1
Fc1c(F)c(F)c([As](c2ccccc2)c2c(F)c(F)c(F)c(F)c2F)c(F)c1F
c1c(C23CC4CC(CC(C4)C2)C3)nn(B2C3CCCC2CCC3)c1C12CC3CC(CC(C3)C1)C2
CC(C)[P](C(C)C)(C(C)C)[Rh]1(Cl)([P](C(C)C)(C(C)C)C(C)C)CC1
CCCCB(CCCC)CCCC
CCB(CC)OCCCCSB(CC)CC
O=Cc1[se]c2ccccc2c1Br
O=C(/C=C/c1coc2ccccc2c1=O)c1ccccc1OB(F)F
CCC12COP(=[Se])(OC1)OC2
[GeH3]C1CC1
CC(=O)/C(=C(/C)[O])c1ccc([N+](=O)[O-])cc1.CC(=O)/C(=C(/C)[O])c1ccc([N+](=O)[O-])cc1.CC(=O)/C(=C(/C)[O])c1ccc([N+](=O)[O-])cc1.[Fe]
C1=C/C2=C(\c3ccccc3)C3=CC=C([N]3)/C(c3ccccc3)=C3/C=CC(=N3)/C(c3ccccc3)=C3/C=C/C(=C(\c4ccccc4)C1=N2)[N]3.[Ni]
COC(=O)C1CCC(/C(C#N)=C2\CCC(C(=O)OC)N2[Cu]N2/C(=C(\C#N)C3=NC(C(=O)OC)CC3)CCC2C(=O)OC)=N1
c1ccc2c3c(ccc2c1)O[Ti]1(Oc2ccc4ccccc4c2-3)Oc2ccc3ccccc3c2-c2c(ccc3ccccc23)O1
CC/C(Cl)=C(\CC)[Se]c1ccccc1
C1CCC(C23O[Mo]2456789%10(CC34)(CC5C6(C2CCCCC2)O7)CC8C9(C2CCCCC2)O%10)CC1
CB1N(C)N=NN1C
c1ccc(C2C3C4C[Zr]42356789%10%11%12(C2C5C6C7C28)C2C9C%10C%11C2%12)cc1
Fc1c(F)c(F)c([Sb](c2c(F)c(F)c(F)c(F)c2F)c2c(F)c(F)c(F)c(F)c2F)c(F)c1F
CCB1OB2C3CCCC(CCC3)C2(C)C1(C)CC
CC1=C(C)C[GeH](c2ccccc2)C1
F[B-]1(F)OC(c2ccccc2)=Cc2sc3ccccc3[n+]21
CC(C)COB1C2CCCC1CCC2
CCCCB1OC(=O)C(c2ccccc2)O1
CC1=C2[Zr]13456789%10(C1=C(C)[Zr]21%11%12%13%14%15%16%17%18(C1C%11C%12C%13C1%14)C1C%15C%16C%17(C(C)(C)C)C1%18)(C1C3C4C5C16)C1C7C8C9(C(C)(C)C)C1%10
CC(=O)/C=C(/O[Cr](O/C(=C/C(C)=O)C(F)(F)F)O/C(=C/C(C)=O)C(F)(F)F)C(F)(F)F
CC(C)=CC([Se]c1ccccc1)[Si](C)(C)[Si](C)(C)C
CCB1O[C@H]2CO[C@@H]3OB(CC)O[C@@H]3[C@H]2O1
C=CCCC12O[Ni]13456(OC3(C)C24)C1CCCCC5C6C1
C[Si](C)(C)OB1C2CCCC1CCC2
c1ccc(C23C[Pd]24567(C3)C2C4C5C6C27)cc1
CC1C23C4C5C6C2[Zr]56432789(Cl)(Cl)C3C2C7C18C39
O=C([Se]c1ccccc1)C1CCCCC1
CCB1OCC2(CO1)COB(CC)OC2
COC(=O)c1c(C)[se]c2ccccc12
CC(=O)O[Pd]1(OC(C)=O)[P](C2CCCCC2)(C2CCCCC2)CC[P]1(C1CCCCC1)C1CCCCC1
FB(F)C(=C=C(B(F)F)B(F)F)B(F)F
C1CCC([Zn]C2CCCC2)C1
CC(C)(C)[P]1(C(C)(C)C)C[P](C(C)(C)C)(C(C)(C)C)[Ni]123(CC2)CC3
CN1N=NN(C)B1Br
CC(C)[As](C[As](C(C)C)C(C)C)C(C)C
COC(=O)C1C(C(=O)OC)[Ni]1234C1CCC2C3CCC14
CC(C)(C)C1=PC2C(C2(C)c2ccccc2)[Ti]123456789(C1C2C3C4C15)C1C6C7C8C19
CCC[Zn]CCC
c1ccc(C(NB2C3CCCC2CCC3)c2ccccc2)cc1
CC(C)(C)C12P3P4C5(C(C)(C)C)P1[Fe]34251678P2C1(C(C)(C)C)P6C7(C(C)(C)C)C28C(C)(C)C
CCCCB1OC(COc2nsnc2N2CCOCC2)CN1C(C)(C)C
C[Se]CCC(N[Si](C)(C)C(C)(C)C)C(=O)O[Si](C)(C)C(C)(C)C
C1=CC2C3C=CC4C1[Co]4231567C2C1C5C6C27
CC(C)[P](C(C)C)(C(C)C)[Rh]12345(C(c6ccccc6)=C1c1ccccc1)C1C2C3C4C15
CC12C3(C)C4(C)C5(C)C1(C)[Fe]23451(Cl)[P](C)(C)CC[P]1(C)C
C[n+]1ccc2ccccc2c1.[I-]
CCCCB1CCCO1
C12C3C4C5C1[Fe]23451678C2C1C6C13C4C5C6C(C17C28)[Fe]56431278C3C1C2C7C38
C[Si](C)(C)NB(NB(N[Si](C)(C)C)N([Si](C)(C)C)[Si](C)(C)C)N([Si](C)(C)C)[Si](C)(C)C
Cc1ccc(C[Sn](C)(C)C)cc1
CCCC[Sn](O)(CCCC)O[Sn](Br)(CCCC)CCCC
C=C(OCC)[Sn](CCCC)(CCCC)CCCC
Cc1ccc2c(c1)-c1ccccc1B(c1ccccc1)N2
CC[Hg]Cl
CCB1OCC(C2OC(OC3OC(C4COB(CC)O4)C4OB(CC)OC34)C3OB(CC)OC23)O1
C[Si](C)(C)NB(OB(N[Si](C)(C)C)N([Si](C)(C)C)[Si](C)(C)C)N([Si](C)(C)C)[Si](C)(C)C
CC12C[Ni]13456(C2)C1C3C4C5C16
CC12C3(C)C4(C)C5(C)C1(C)[Fe]234516(Cl)CC1C6
c1ccc(CC23C4C5C6C7C2[Co]6574328C3CCCC2C8CC3)cc1
C[Si](C)(C)C12C3C4C5C1([Si](C)(C)C)[Co]4352167C2CCC1C6CCC27
B1Oc2ccccc2O1
CC12C3(C)C4(C)C5(C)C1(C)[FeH]23451([P](C)(C)C)CC1
CC(=O)c1c(OB(F)F)c2ccccc2oc1=O
CCC(C)COB1C2CCCC1CCC2
CCCCB(O)CCCN
CCCCC(CSC(C)(C)C)OB1C2CCCC1CCC2
CCCCCCCCO[C@H]1OC[C@H]2OB(c3ccccc3)O[C@@H]1[C@@H]2OC(C)=O
c1ccc(C(c2ccccc2)(c2ccccc2)C23C4C5C6C2[Co]5643278CC2C7C8)cc1
CC12C3C4(C)C5C6(C)C1[Co]3524617C2CC(c3ccccc3)C1C27
CC(C)[P]1(C(C)C)CC[P](C(C)C)(C(C)C)[Co]123C1CCCCCC2C13
CCCN(B1C2CCCC1CCC2)B1C2CCCC1CCC2
CCB1OC(c2ccccc2)C(c2ccccc2)O1
FC(F)(F)C(F)(F)[As](C(F)(F)C(F)(F)F)C(F)(Cl)C(F)(F)F
C[Si](C)(C)N([Sc](N([Si](C)(C)C)[Si](C)(C)C)N([Si](C)(C)C)[Si](C)(C)C)[Si](C)(C)C
Cc1cccc(OP(=S)(Oc2cccc(C)c2)S[Tl])c1
CCB(CC)/C(CC)=C(/C)[Si](C)(C)C
CCCC[Fe]1234([P](C)(C)C)([P](C)(C)C)C5C1C2C3C54
C[P](C)(c1ccccc1)[Os]1234(c5ccccc5)([P](C)(C)c5ccccc5)C5C1C2C3C54
CCOCC1C[Ni]12345(C16CCC(CC1)C6)C1C2C3C4C15
N#C[Se]c1ccccc1[N+](=O)[O-]
C1=CC23C4C5C6C2(C=C1)[Co]54631278C3C1C21CCCCC17C38
C[As](C)S[As](C)(C)=S
CO[C@H]1O[C@@H]2COB(c3ccccc3)O[C@H]2[C@@H]2OB(c3ccccc3)O[C@H]12
C1=CC2CC34CCC5C6CCC3(CC12)[Co]6541237C4C1C2C3C47
CCCCC(CSC)OB1C2CCCC1CCC2
CC(=O)OCC#CCOB1C2CCCC1CCC2
Clc1ccc2c(c1)NB(c1ccccc1)c1ccccc1-2
CCCCB(O[Si](C)(C)C)O[Si](C)(C)C
CC(C)C1(C)COB(c2ccccc2)O1
COC(=O)C1=C(C(=O)OC)S[Co]2345(S1)C1C2C32CCCC24C15
CC(COB1C2CCCC1CCC2)c1ccccc1
Cc1ncc(C[n+]2csc(CCO)c2C)c(N)n1.[Cl-]
CCB1OC2(c3ccccc3)CCCCC2CCCN1C1CCCCC1
Fc1c(F)c(F)c2c(c1F)-c1c(F)c(F)c(F)c(F)c1[Ti]213456789(C2C1C3C4C25)C1C6C7C8C19
c1ccc(C23C4(c5ccccc5)C5(c6ccccc6)C6(c7ccccc7)C2(c2ccccc2)[Ni]345627CC2C7)cc1
CC(C)=CC1C(c2ccccc2)=C(c2ccccc2)[Zr]1(C1C=CC=C1)C1C=CC=C1
CC(C)C12C3C4C5(C(C)C)C1[Co]34251678C2C1C6(C(C)C)C7C28C(C)C
CCB1OCC(C2OB(CC)OC2C(C)OC(C)=O)O1
O=C(OCc1ccccc1)N1CCCC1C[Se]c1ccccc1
CC1(C)OB(C#C[Si](C)(C)C)OC1(C)C
CC1=CC2(C)C3C4(C)C5(C6C7C8C15[Co]786159%10C6C1C5C9C6%10)[Co]3241567C2C1C5C6C27
I[Ni]1234C5(c6ccccc6)C1(c1ccccc1)C2(c1ccccc1)C3(c1ccccc1)C54c1ccccc1
Cc1cc(C)c(B(Nc2ccc(N(c3ccccc3)c3ccccc3)cc2)c2c(C)cc(C)cc2C)c(C)c1
CO[C@H]1OC[C@H]2OB(c3ccccc3)O[C@@H]1[C@@H]2OC(C)=O
C=CCC[Ge](CCC=C)(CCC=C)CCC=C
Clc1ccc([SeH])cc1
CC(=O)/C(Cc1ccccc1)=C(/C)[O].CC(=O)/C(Cc1ccccc1)=C(/C)[O].[Pd]
CN(C)C/C(=C/[Se]c1ccccc1)[Se]c1ccccc1
C=CCCC1C[Cr]123456(C1C2C3C4C15)[P](C)(C)CC[P]6(C)C
CCOC(=O)c1cccc2c1NB(c1ccccc1)c1ccccc1-2
COC(=O)/C(=C/[Se]c1ccccc1)[Se]c1ccccc1
C1=CC23C4C5C6C2(C=C1)[Ni]546312CC1C2
CCB1OCC(CCCCC2COB(CC)O2)O1
CC12C3(C)C4(C)C5(C)C1(C)[OsH]2345([P](c1ccccc1)(c1ccccc1)c1ccccc1)[P](c1ccccc1)(c1ccccc1)c1ccccc1
CCB1OC(COC(C)=O)C(C(COC(C)=O)OC(C)=O)O1
CC(C)=C1C[Ni]2(CC1=C(C)C)[P](C1CCCCC1)(C1CCCCC1)CC[P]2(C1CCCCC1)C1CCCCC1
C[As]1c2ccccc2Nc2ccccc21
CCC1C2C(C)[Ni]123456C1C3C4C5C16
C1C2C3C[Zr]123456789%10%11(C1C4C5C6C17)C1C8C9C%10C1%11
Cc1cc(C)c(B(c2ccc(N(C)C)cc2)c2c(C)cc(C)cc2C)c(C)c1
CC12C[Zr]13456789%10(CC23C)C1C4C5C6C7C8C9C1%10
CCB1OCCC(C)O1
CCC[Se]c1ccc(SC)o1
C[Se]c1ccc[se]1
c1ccc(CN(B2C3CCCC2CCC3)B2C3CCCC2CCC3)cc1
C=C[Sn](C=C)(C=C)C=C
CC12C3C4C5C6C1[Mo]5463217(C)([P](C)(C)C)CC1C7
O=C(OC1CCCCC1([Se]c1ccccc1)[N+](=O)[O-])C(F)(F)F
C[Ge](C)(C)C
CC(C)CCn1cc(B2OC(C)(C)C(C)(C)O2)cn1
CCB(Cl)N(C)c1ccccc1
OC(c1ccccc1)C12C3C4C5C1[Fe]45321678C2C1C6C7(C13C4C5C6C1[Fe]5643179%10C3C1C7C9(C(O)c1ccccc1)C3%10)C28
CC1C2=C(/C=C\CC/C=C\2)[Se][Co]12345C1(C)C2(C)C3(C)C4(C)C15C
CCCCC12C3C4C5C1[Fe]45321678C2C1C6C7(CCCC)C28
C1=CC23C4C56C=CC=CC57C2(C=C1)[Ti]436712589%10%11C3C1C2C5C8C9C%10C3%11
COC(=O)C(N)CC[Se]C
Cc1cc(C)[n+](F)c(C)c1.O=S(=O)([O-])C(F)(F)F
CC1(C)OB(c2ccsc2)OC1(C)C
CCC1=C(CC)/C2=C/c3c(CC)c(CC)c4n3[Cu]n3/c(c(CC)c(CC)/c3=C/C3=N/C(=C\4C(C(C)=O)C(C)=O)C(CC)=C3CC)=C\C1=N2
O=C(O)C#CC12C3C4C5C1[Fe]45321678C2C1C6C7C28
CCB1OB(CC)N(c2ccccc2)B(CC)N1c1ccccc1
CC(C)(C)[P]1(C(C)(C)C)CCC[P](C(C)(C)C)(C(C)(C)C)[Fe]1(Cl)Cl
C=CC[Ge](C)(C)CC=C
C=CCCC12C3C4C5C1[Fe]45321678C2C1C6C7C28
CN(C)Cc1cccc(CN(C)C)c1[Cr]1234(Cl)C5C1C2C3C54
CC(=O)C12C3C45CCCC67C8C9C%10C6[Fe]9%10837416C5C26C(C)=O
C[Si](C)(C)C1=C2[Ti]13456789%10(C1=C([Si](C)(C)C)[Ti]21%11%12%13%14%15%16%17%18(C1C%11C%12C%13C1%14)C1C%15C%16C%17C1%18)(C1C3C4C5C16)C1C7C8C9C1%10
CC(C)B1OC(=O)C2=C(O1)C(=O)OB(C(C)C)O2
c1ccc(C[Se]c2ccccc2)cc1
CC(C)(C)B1OC[C@H]([C@H]2CC[C@H]3[C@@H]4CC[C@H]5C[C@H](O)CC[C@]5(C)[C@H]4[C@@H](O)C[C@]23C)O1
Fc1ccc(B(c2ccc(F)cc2)c2ccc(F)cc2)cc1
CCCCB(O/C(=N\C(=N)C(F)(F)F)C(F)(F)F)c1ccccc1
CCB1Oc2cccc3cccc(c23)O1
N#Cc1[se]c2ccccc2c1CO
CCCC[Ge](Cl)(Cl)CCCC
CC12[Co]345678(C9C3C4C5C96)[CoH]34569(C%10C3C4C5C%106)[Co]173456(C1C3C4C5C16)[Co]2981345C2C1C3C4C25
Cc1cc(C)c(B(c2ccc3ccc4ccc(B(c5c(C)cc(C)cc5C)c5c(C)cc(C)cc5C)cc4c3c2)c2c(C)cc(C)cc2C)c(C)c1
CCCCCCC(=O)OCC12OCC3OB(CC)OC3C1OB(CC)O2
CC1C2C[Ti]123456789(CC3C4C5)C1C6C7C8C19
CCB(CC)/C(CC)=C(\CC)B(c1ccccc1)c1ccccc1
CC(C)C1=CC2=CCC3C(C)(C(=O)[Se]c4ccccc4)CCCC3(C)C2CC1
C1CCC([As](C2CCCCC2)C2CCCCC2)CC1
CCC1C(CC)C2C3C4C1[Co]2431567C2C1C5C6C27
CC12C3(C)C4(C)C5(C)C1(C)[V]234516789%10C2C1C6C7C8C9C2%10
C[Si](C)(C)O[V](=O)(O[Si](C)(C)C)O[Si](C)(C)C
C1CC2C3C4CCC1[Co]2431567CC1C5C6C7
CC(=O)C12C3C4C56CCCC78C9C%10C%11(C(C)=O)C7[Fe]493%10581%11C62
O=C1OC2C3CC(CC13)C2[Hg]Cl
CCC1=C(C)/C2=C/c3c(CC)c(C)c4n3[Cu]n3/c(c(C)c(CC)/c3=C/C3=N/C(=C\4CC(C(C)=O)C(C)=O)C(CC)=C3C)=C\C1=N2
CC(C)(C)C12P3C4(C(C)(C)C)P1[Rh]3241567C2C1C51C=CC=CC16C27
Fc1c(F)c(F)c([As](c2ccccc2)c2ccccc2)c(F)c1F
N.S=P(S)(c1ccccc1)c1ccccc1
CCC12C3(C)C4(C)C5(C)C1(C)[Co]453216789C2C1C6C71C=c3ccccc3=CC18C29
Cc1ccc(NB(c2c(C)cc(C)cc2C)c2c(C)cc(C)cc2C)cc1
CC[N+]1(C)CCCCC1.[Br-]
N1=S=Nc2n[se]nc21
CB1OCC(=O)C2(CCC3C4CCC5CC(O)CCC5(C)C4C(O)CC32C)O1
CCC1C2C(C)[Ni]123456OC3(C)C4C5(C)O6
C1C2C3C[Hf]123456789%10C1C4C5C6C7C8C9C1%10
CCO[As](C)OCC
CCOC(=O)N1CCC23c4c5ccc(OC)c4OC2C(=O)C([Se]c2ccccc2)CC3C1C5
CCC12C3C4C5C1[Fe]45321678C2C1C6C7(CC)C28
Cc1cc(C)c([Te][Te]c2c(C)cc(C)cc2C)c(C)c1
CCB1OCC(C2OC(OC(C)C)C3OB(CC)OC23)O1
CCB1OC(C)(C(C)=O)C(C)(C(C)=O)O1
Cl[Sn]1(Cl)n2c3c4ccccc4c2/N=C2\N=C(/N=c4/c5ccccc5/c(n41)=N/C1=N/C(=N\3)c3ccccc31)c1ccccc12
CC12C3C4(C)C56C=CC=CC15[Fe]32461578C2C1C5C7C28
c1cc(=C2N=N[Se][Se]2)ccc1=C1N=N[Se][Se]1
[O-][n+]1cccc(S[Zn]Sc2ccc[n+]([O-])c2)c1
C[Hg]Br
S=C(S[Bi](I)SC(=S)N1CCCC1)N1CCCC1
C/C(=C/C(=C/CC(=O)O[Si](C)(C)C)O[Si](C)(C)C)O[Si](C)(C)C
CC12C[Pd]134([P](C)(C)C)(C2)CC3(C)C4
CC(=O)/C=C(/C)O[V](O/C(C)=C\C(C)=O)O/C(C)=C\C(C)=O
CCOc1ccc(NC(=[Se])Nc2ccc(OCC)cc2)cc1
CC(=O)/C=C/C12C3C4C5C1[Fe]45321678C2C1C6C7C28
CC(=O)/C(=C(/C)[O])c1ccccc1.CC(=O)/C(=C(/C)[O])c1ccccc1.CC(=O)/C(=C(/C)[O])c1ccccc1.[Fe]
C[Sn](C)(C)C([Sn](C)(C)C)([Sn](C)(C)C)[Sn](C)(C)C
CCB1OC2C(OC)OC(C(O)CO)C2O1
C[Sn](C)(C)c1c(F)c(F)c([Sn](C)(C)C)c(F)c1F
CCCC[N+](CCCC)(CCCC)CCCC.O=S(=O)([O-])C(F)(F)F
CC12CCC(=O)C=C1CCC1C2CCC2(C)C1CCC21OB(c2ccccc2)OCC1O
CCCCCCCCCCCCC/C=C/C1OB(c2ccccc2)OCC1NCC
C[Sn](C)(C)c1ccc([Sn](C)(C)C)cc1
Clc1ccc(O[As]2c3ccccc3Oc3ccccc32)cc1
Cl[Ge]1(Cl)CC=CC1
Cc1cc2ccccc2[se]1
CC(C)[Ge](Cl)(Cl)Cl
CCB(CC)/C(CC)=C(\CC)COC
CCCCB1OC(c2cc(Cl)c(N)c(Cl)c2)CN1C(C)(C)C
c1cc2c(B3C4CCCC3CCC4)c(c1)COCCOCCOCCOCCOC2
CC1(C)CC(C)(C)C2=CC([Tl])C=C21
CC(C)(C)B1OCC(O)C2(CCC3C4CCC5CC(O)CCC5(C)C4C(O)CC32C)O1
CSc1ccc[se]1
CC1=CC=CC23C4C5C6C7C12[Cr]564731289%10C3C1C2C81C(C)=CC=CC19C3%10
C1=C(/[Ni]2345C6C2C3C4C65)CCCCCC/1
CCC(C)COC(=O)C([Se]c1ccccc1)C(C)(C)C
CC(C)[P]1(C(C)C)CCC[P](C(C)C)(C(C)C)[FeH]12345C1C2C32C=CC=CC24C15
Cc1ccc(S(=O)(=O)[O-])cc1.c1cc[nH+]cc1
CN(C)CCC[Ni]CCCN(C)C
C=C[Sn](C)(C)C=C
CCCCCCCOB(OCCCCCCC)OCCCCCCC
C=CC1=CC(C)(CC(C)C)OB(CC)O1
CCCC[Sn](C#CCl)(CCCC)CCCC
C1=CC23C4C5C6C2(C=C1)[V]5463[V]1234C5C1C21C=CC=CC13C54
CCB(OB1C2CCCC1CCC2)/C(CC)=C(/C)[Ge](C)(C)C
CC1=C(C)C[Ge](Cl)(Cl)C1
CC(C)(C)[Si](C)(C)OB(O[Si](C)(C)C(C)(C)C)O[Si](C)(C)C(C)(C)C
CC(=O)C12C3C4C56CCCC78C9C%10C%11C7(C(C)=O)[Fe]%10439%11518C62
c1ccc(C2COCCOCCOCCOCCOCCO2)c(B2OCCO2)c1
CCOC1C[Ni]12345(C16CCC(CC1)C6)C1C2C3C4C15
c1ccc2n[te]nc2c1
C[Ge](C)(Cl)c1ccccc1
O=C(O)C12C3C4C5C1[Co]4532167C2CCC1C6CCC27
Cc1[nH]ccc1[Se]C#N
CC12C3C4C5C1[Pd]453216CC1C6
CC(C)[P+]1(C(C)C)CCC1.[Br-]
CC12C[Ru]134([P](C)(C)C)([P](C)(C)C)(C2)CC3(C)C4
CCCCCCCCCCCCCCCCCC(=O)O[Sn](CCCC)(CCCC)CCCC
OC1C2CC3[Se]C1CC(O2)C3O
CCB(n1c(C)ccc1C)n1c(C)ccc1C
c1ccc(C23CCC4(c5ccccc5)C5(c6ccccc6)C2(c2ccccc2)[Co]3452678C3C2C6C7C38)cc1
S=c1[se]c2cscc2[se]1
C[Ge](C)(C)Cl
CN(C)CCC12C3C4(CCN(C)C)C56C=CC=CC15[V]32461578C2C1(CCN(C)C)C51C=CC=CC17C28CCN(C)C
CO[C@@H]1O[C@@H]2COB(C)O[C@@H]2[C@H](O[Si](C)(C)C)[C@H]1O[Si](C)(C)C
CCOC(=O)C(C)OB(CC)CC
Cc1cc2ccc3cc(C)c(OB(F)F)c(-c4ccccn4)c3c2c(-c2ccccn2)c1O
CCOC(=O)Cc1c[nH]c(=[Se])[nH]c1=O
NC(=[Se])Nc1ccc(Br)cc1
CCB1C(CC)=C(C)[Si](C)(C)N1Cc1ccccc1
CCB1O[C@@H](COC(C)=O)[C@H](COC(C)=O)O1
CC12C3(C)C4(C)C5(C)C6(C)C1(C)[Co]2346517C2CCCC1C27
Cc1cc(-c2ccccc2)n(B2C3CCCC2CCC3)n1
COC1OCC2OB(c3ccccc3)OC1C2OC(C)=O
C=CC[Zn]CC=C
CCC(CC)OB1C2CCCC1CCC2
C[Sn](C)(C)CCCCO
C[As](C)[As](C(F)(F)F)C(F)(F)F
c1ccc(P(c2ccccc2)C23C4C5C6C2[Co]5643278C3CCC2C7CCC38)cc1
COCc1ccc(/C2=C3\C=CC(=N3)/C(c3ccccc3)=c3/cc/c4n3[Zn]n3c(ccc32)/C(c2ccccc2)=C2/C=CC(=N2)/C=4c2ccccc2)cc1
CC[N+]1(C)CCCCC1.[I-]
CCB1OCC(C2OC(Br)C3OB(CC)OC32)O1
CC(C)COB1OCCC(C)O1
Cc1oc[n+](Cc2cc([N+](=O)[O-])ccc2O)c1-c1ccccc1.[Br-]
CC12O[Cr]1345678(Cl)(OC3(C)C24)C1(C)C5(C)C6(C)C7(C)C18C
C1CC2C3CCC4C1[Rh]42315CC1C5
S=c1sc2cscc2[se]1
C=C1C(=O)OC2(C)CCC1CC1OC1(C)CC/C=C(/C)CCC2O
CCB1O[C@H]2[C@@H](OC[C@H]3O[C@@H]4OC(C)(C)O[C@@H]4[C@H]4OC(C)(C)O[C@H]43)O[C@H](COC(C)=O)[C@@H]2O1
COC(=O)C12C3C4C5C1(C)[Fe]45321678C2C1C6C7(C)C28
CCCCCCCC[Sn](CC)(CC)CC
CCN(CC)C(=[Se])Cc1ccccc1Cl
C[n+]1ccc2ccccc2c1-c1ccccc1.[I-]
CCOc1cnc(C)[n+]2c1SCC2.[Br-]
CC[GeH]1CC=C(C)C1
CCB1NCCO[Si](C)(C)/C(C)=C\1CC
CC(C)(C)C12C3C4C5(C(C)(C)C)C1[Co]34251678C2C1C6(C(C)(C)C)C7C28C(C)(C)C
CC(C)[P]1(C(C)C)CCC[P](C(C)C)(C(C)C)[Co]1(Cl)Cl
c1ccc(B2C3C4C5C6C2[Rh]3465278C3CCC2C7CCC38)cc1
CC(=O)OC1C2COC(OC3OC[C@H]4OB(c5ccccc5)O[C@@H]3[C@@H]4OC(C)=O)C1OB(c1ccccc1)O2
C1=CC[GeH2]C1
CCB1OCC(C2OB(CC)OC2C2OB(CC)OC2OC)O1
COC(=O)C12C3(C(=O)OC)C4(C(=O)OC)C5(C(=O)OC)C(C(=O)OC)(C1(C(=O)OC)[Co]231678C2C1C6C7C28)[Co]541236C4C1C2C3C46
CO[P](OC)(OC)[Cr]1234567(CC1CCC2C3)C1C4C52C=CC=CC26C17
CCB(CC)/N=C/c1ccccc1
[GeH3][GeH2][GeH2][GeH3]
CB1O[C@H]2O[C@@H]3COB(C)O[C@@H]3[C@H]2O1
CC(=O)OC1C(C)C2CC3OC(=O)CC4C(=O)CCC(C2(C)C(OC(C)=O)C1OC(C)=O)C34CC(=O)[Se]c1ccccc1
CCB(CC)C12CCC3C4CCC1[Co]43215C2CCCCCC1C25
CCB1OC2C(O1)C1OB(CC)OC21
O=C(O)CCCCCCCCCC[P+](c1ccccc1)(c1ccccc1)c1ccccc1.[Br-]
C[C@]12CC[C@H]3[C@@H](CCC4=CC(=O)CC[C@@]43C)[C@@H]1CC[C@@H]2[C@@H]1COB(c2ccccc2)O1
CCCN(CCC)C(=S)S[Na]
C[Si](C)(C)C12C3C4C5C1[Co]4532167C2C=CCC1C6C27
CP(C)(=[Se])c1c(F)c(F)c(F)c(F)c1F
C=CC1(C)C=C(CC(C)C)OB(CC)O1
O=C1OB(c2ccccc2)OC1C1OB(c2ccccc2)OC1C1COB(c2ccccc2)O1
CC(C)[P]1(C(C)C)CC[P](C(C)C)(C(C)C)[Ni]1234C1CCC2C3CCC14
NCCCB1C2CCCC1CCC2
CCCC[Sn](CCCC)(CCCC)CCCCNC(=O)CC[Sn](CCCC)(CCCC)CCCC
CC12C3(C)C4(C)C5(C)C6(C)C1(C)[Cr]234651789C2(C)C1(C)C7(C)C8(C)C29C
C[Se]c1sc2ccccc2c1C=O
C[Si](C)(C)O[Se](=O)O[Si](C)(C)C
CC(=O)O[C@@H]1[C@H]2CO[C@H](Oc3ccccc3)[C@@H]1OB(c1ccccc1)O2
CCB1O[C@@H](COC(=O)c2ccccc2)[C@H](COC(=O)c2ccccc2)O1
C[Se]C#Cc1ccc2ccccc2c1
CCCCB1OCC2OC(O[Si](C)(C)C)C3OB(CCCC)OC3C2O1
CCCCB1OC(C)(C)C(C)(C)O1
CC(C)(C)[Si](C)(C)O[Se](=O)O[Si](C)(C)C
Cc1cc(C)c(B(c2ccccc2C)c2c(C)cc(C)cc2C)c(C)c1
C/C(=N/NC(=[Se])N(C)C)c1ccccn1
C/C(=C/C(=O)C(F)(F)F)O[Zr](O/C(C)=C\C(=O)C(F)(F)F)(O/C(C)=C\C(=O)C(F)(F)F)O/C(C)=C/C(=O)C(F)(F)F
CCB(CC)OC(C)CS
CCCC[Sn](CCCC)(CCCC)CCC(=O)Nc1cc(OC)cc2cccnc12
c1ccc(C[Se][Se]Cc2ccccc2)cc1
CC(C)O[P](OC(C)C)(OC(C)C)[Co]1234([P](OC(C)C)(OC(C)C)OC(C)C)C5C1(Br)C2C31C=CC=CC514
CC(C)CCC[C@@H](C)[C@H]1CC[C@H]2[C@@H]3CC[C@H]4C[C@@H](OB5OC(C)CC(C)O5)CC[C@]4(C)[C@H]3CC[C@@]21C
O=C1NB(c2ccccc2)NC(=O)N1
C1CCC23C4C5C6C2[Fe]56432789C3C2C7C8(C1)C39
CCCB(CCC)CCCN
CCB(OB(CC)OC(=O)C(C)(C)C)OC(=O)C(C)(C)C
CCB1OC2C(=O)OC(CO)C2O1
C[Fe]12345(C6C1C2C3C64)[P](c1ccccc1)(c1ccccc1)CC[P]5(c1ccccc1)c1ccccc1
C1CCC([P]2(C3CCCCC3)CCCC[P](C3CCCCC3)(C3CCCCC3)[Rh]234CC3C4)CC1
CCB1OC2C3CCC(C3)C2S1
Fc1c(F)c(F)c2c(c1F)[Ge](c1ccccc1)(c1ccccc1)c1c(F)c(F)c(F)c(F)c1[Ge]2(c1ccccc1)c1ccccc1
CCCNB(CC)CC
Cl[As]1c2ccccc2Nc2c1ccc1ccccc21
CC12C3C4(C)C5C6(C)C1[Fe]352461789C2C1C7C8C29
CC12C3(C)C4(C)C5(C)C1(C)[V]234516789C2C1C6C71C=CC=CC18C29
CCCC[Sn](CCCC)(CCCC)C(Sc1cccc(OC)c1)C(C)C1OCCO1
CC12O[Co]1345678(OC3(C)C24)C1C5(C)C6(C)C7(C)C18C
CCB(CC)OC(C)CSCC(C)OB(CC)CC
CC(C)(C)[P]1(C(C)(C)C)CC[P](C(C)(C)C)(C(C)(C)C)[Co]12CC2
C/C=C/C[Zn]C/C=C/C
CC(C)[P]1(C(C)C)CCC[P](C(C)C)(C(C)C)[Co]1234C1C2C3C2C3C5C(C14)[Co]5321[P](C(C)C)(C(C)C)CCC[P]1(C(C)C)C(C)C
CCCC(C)OB1OCCCO1
Brc1ccccc1[As](c1ccccc1)c1ccccc1
CC12C3C4C5C1[Ti]453216789%10%11C2C1C6C7C8C9C%10C2%11
ClC12C3C4C5C1(Cl)[Fe]43521678C2C1C6(Cl)C7(Cl)C28
CCB1O[C@@H]2[C@@H](OC)O[C@H](CO)[C@@H]2O1
CC1(C)C2C([Si](C)(C)C)=C([Si](C)(C)C)[Zr]3456789%10(C%11C3C4C5C%116)(C3C7C8C9C3%10)C21
C[P](C)(C)[Fe]1234(CCc5ccccc5)([P](C)(C)C)C5C1C2C3C54
COCCC12C3(C)C4(C)C5(C)C1(C)[Fe]45321678C2(C)C1(C)C6(C)C7(CCOC)C28C
NCCC12C3C4C5C1[Co]4532167C2CCC1C6CCC27
O=C(c1c(F)c(F)c(F)c(F)c1F)C12C3C4C5C1[Fe]45321678C2C1C6C7C28
C[P](C)(C)[Cr]1234567(CC1CCC2C3)C1C4C5C6C17
CCCCCN(CCCCC)C(=S)S[Ni]SC(=S)N(CCCCC)CCCCC
C[Si](C)(C)C1([Sn](C)(C)C)C=CC([Sn](C)(C)C)=C1
CCc1s[s+]c2c1CCC2.[Br-]
CC(=O)C[n+]1ccccc1.[Br-]
Cc1[se]c2ccccc2c1C=O
CC(C)SB1C2CCCC1CCC2
CCCc1cc(S[As](C)C)nc(S[As](C)C)n1
CC(C[N+](=O)[O-])C12C3C4CC5C1(C4)[Rh]5321467C2C1C4C6C27
CCCCCCCCCCCCCCCCCC[N+](C)(C)C.[Cl-]
CCB1OCC=CC1(CC)CC
CC12O[Pd]13456(CC3C4)OC5(C)C26
C[Sb](C)(C)(I)I
CCCCB1OC2C(O1)C1OB(CCCC)OC2C2OB(CCCC)OC21
CCC1=C(c2ccccc2)[Ge]2(C(c3ccccc3)=C1)C(c1ccccc1)=CC(CC)=C2c1ccccc1
CC12O[Cr]1345678(Cl)(OC3(C)C24)C1C5C6C7C18
C[Si](C)(C)C1=C(c2ccccc2)C(C=C(c2ccccc2)c2ccccc2)[Ti]123456789(C1C2C3C4C15)C1C6C7C8C19
CCN(CC)CCCC[Mg]CCCCN(CC)CC
CC12S[Co]1345678(SC3(C)C24)SC5(C)C6C7(C)S8
C[Si]1(C)C23C4C5C67C=CC=CC62[Zr]54732689(C)(C)C3C2C16C81C=CC=CC319
C1=CC([Fe]C2(C3=CCCCC3)C=CC=C2)C=C1
C1C2C[Fe]123456(CC3C4)CC5C6
COC(=O)c1c(O)cc(C)c([Se]c2ccccc2)c1C
c1ccc2cc3c(cc2c1)C1C2C4C3[Co]1243567C1C3C5C6C17
C1=CC23C4C5C6(N7CCCC7)C2(C=C1)[Co]45361278C3C1C2(N1CCCC1)C71C=CC=CC318
C[Si](C)(C)C([Si](C)(C)C)[Sn](C)(C)C([Si](C)(C)C)[Si](C)(C)C
C1CC2C3C4C5C1[Fe]25341678C2C1C6C7C28
C=CC1CC/C=C\CCC1C=C
COc1ccc(C(C)=O)c(OB(F)F)c1
CCCCB1OCc2cc(C3CN(C(C)(C)C)B(CCCC)O3)ccc2O1
CC(=O)/C=C(\C)OB1OB(c2ccccc2)OB(c2ccccc2)O1
CCCB1OC(=O)C2=C(O1)C(=O)OB(CCC)O2
c1ccc(CNB2C3CCCC2CCC3)nc1
C1=CC23C4C5C6C2(C=C1)[Co]5463127C3CCC1C2CCC37
[N-]=[N+]=[N-].c1ccc(P(=[N+]=P(c2ccccc2)(c2ccccc2)c2ccccc2)(c2ccccc2)c2ccccc2)cc1
CCc1ccc[n+](C)c1.[I-]
Brc1ccc(C/N=C/C2=CC=C[N]2)cc1.Brc1ccc(C/N=C/C2=CC=C[N]2)cc1.[Cu]
CSS[As](C)C
CCB1OC2COC(OC)CC2O1
OC(c1ccccc1)C12C3CC4C5C3[Rh]513678(C1C3C6C7C18)C42
c1ccc2c([Se]c3c[nH]c4ccccc34)c[nH]c2c1
CCB1Nc2ccccc2C(=O)O1
CC(C)B1OC(C)C(C(C)C)CS1
CC(=O)O[Cs]
S=C(Cc1ccccc1)SB1C2CCCC1CCC2
C/C=C/C[Zn]c1ccccc1
C1CC[Se]C1
CC(C)(C)C12C3C4C5C1[Zr]453216789%10%11(CC1(C)C6(C)C7)C1C8C9C%10(C(C)(C)C)C1%11
C1C2C[Pd]123456C1C3C4C5C16
CCB1OCCNCCO1
NC(=[Se])c1cccs1
CC(C)[Sb](I)(I)(C(C)C)C(C)C
CC(=O)OCC1OB(c2ccccc2)OC2COB(c3ccccc3)OC21
CCB1OCC(C2OB(CC)OC3COB(CC)OC32)O1
CC1C2C3(C)C4C5(C)C1[Co]2435167C2(c3ccccc3)B(c3ccccc3)C1(c1ccccc1)C6(c1ccccc1)C27c1ccccc1
CC1(C)CC2C3(C)C(C1)[Fe]231456C2(C)C1(C)C4(C)C5(C)C26C
Fc1c(F)c(F)c(S[Sn](c2ccccc2)(c2ccccc2)c2ccccc2)c(F)c1F
C[P](c1ccccc1)(c1ccccc1)[Os]1234(I)([P](C)(c5ccccc5)c5ccccc5)C5C1C2C3C54
CC1=C(C)[Ni]12345(C16CCC(CC1)C6)C1C2C3C4C15
Cl[Th]123456789%10%11%12(C%13C1C2C3C%134)(C1C5C6C7C18)C1C9C%10C%11C1%12
CCB1OC23OB(CC)OC24OB(CC)OC42OB(CC)OC32O1
[SiH3][AsH2]
CC1(C)CO[As](c2ccccc2)OC1
CCC[Sn](I)(CCC)CCC
CCC1C2(C)C[Ni]123456OC3(C)C4C5(C)O6
C(=C1/CC/C(=C/c2ccccc2)[Ti]123456789(C1C2C3C4C15)C1C6C7C8C19)\c1ccccc1
CC(C)[Sb](Cl)(Cl)(C(C)C)C(C)C
Cl[Te](Cl)(c1ccccc1)c1ccccc1
CC12O[Ru]13456789%10%11%12(OC3(C)C24)(OC5(C)C6C7(C)O8)OC9(C)C%10C%11(C)O%12
C[Si]1(C)C23C4C5C6C2[Zr]56432789(Cl)(Cl)C3C2C7C18C39
CO[Ge](C)(C)OC
CCOC(=O)C(C)[n+]1cccc(O)c1.Cc1ccc(S(=O)(=O)[O-])cc1
C[Ge](C)(C)Oc1c(F)c(F)c(F)c(F)c1F
CC(C)(CC[Se]Cc1ccccc1)C(=O)O
c1ccc(C2=C3C(=C(c4ccccc4)[Ti]3456789%10%11(C3C4C5C6C37)C3C8C9C%10C3%11)[Ti]23456789%10(C2C3C4C5C26)C2C7C8C9C2%10)cc1
CC[Al](Cl)Cl
CCCC[Ge]1(CCCC)CCC[Ge](CCCC)(CCCC)CCC1
CCCC[Sn](CC)(CC)c1ccccc1
CC(C)=CC[Zn]CC=C(C)C
Cc1ccc([Se](=O)c2ccc(C)cc2)cc1
C[Sn](C)(C)c1c(F)c(F)cc(F)c1F
ClC[Pd]1(Cl)[P](C2CCCCC2)(C2CCCCC2)CC[P]1(C1CCCCC1)C1CCCCC1
CC12C3(C)C4(C)C5(C)C1(C)[Co]234516(I)CC1C6c1ccccc1
CC(C)[P]1(C(C)C)CC[P](C(C)C)(C(C)C)[Fe]1234CC2C3(C)C4
CC(=O)OC[C@@H]1OB(c2ccccc2)O[C@H]1COC(C)=O
CCB(CC)C1=C([Si](C)(C)C)[Sn]2(C([Si](C)(C)C)=C1CC)C([Si](C)(C)C)=C(CC)C(B(CC)CC)=C2[Si](C)(C)C
Clc1ccc(N2BN(c3ccc(Cl)cc3)N=N2)cc1
CC12O[Rh]13456(CC3)(CC4)NC51C=CC=CC126
CCB1OCC(C2OC(Oc3c(C)c(C)c4c(c3C)CCC(C)(CCCC(C)CCCC(C)CCCC(C)C)O4)C3OB(CC)OC23)O1
CCCC[Sn](C)(C)CCCC
CCB(CC)Oc1cc(C)nc(C(C)C)n1
CC(C)[P]1(C(C)C)CC[P](C(C)C)(C(C)C)[Pd]1=[Sn](C([Si](C)(C)C)[Si](C)(C)C)C([Si](C)(C)C)[Si](C)(C)C
CCCCCCCCNC(=O)C(O)C1OB(CC)OC1C1COB(CC)O1
Cc1ccc(C/N=C/C2=CC=C[N]2)cc1.Cc1ccc(C/N=C/C2=CC=C[N]2)cc1.[Cu]
O=C(OCCCCCCCCCCCBr)C12C3C4C5C1[Fe]45321678C2C1C6C7C28
c1ccc(C(c2ccccc2)(c2ccccc2)C23C4C5C6C2[Cr]56432789C3C2C7C8(C(c2ccccc2)(c2ccccc2)c2ccccc2)C39)cc1
CC12C3(C)C4(C)C5(C)C1(C)[Rh]2345167CC1C1CCC1C6C7
Cn1cc(Cl)c[n+]1-c1ccccc1.[Br-]
Cc1cc(C)c([Al](c2c(C)cc(C)cc2C)c2c(C)cc(C)cc2C)c(C)c1
C#CC1=C[Ni]12[P](C(C)(C)C)(C(C)(C)C)CCC[P]2(C(C)(C)C)C(C)(C)C
CC/C=C(\C)[Si](C)(C)OB(CC)O[Si](C)(C)/C(C)=C/CC
Cc1cccc2c1C(C)C1C3C2[Co]132[P](C(C)C)(C(C)C)CCC[P]2(C(C)C)C(C)C
C[Si](C)(C)[Te][Si](C)(C)C
C=C/C=C/[Te]/C=C/C=C
C[As](F)F
C=CC(C)C1C([Zn]C2C(C(C)C=C)C2(C)C)C1(C)C
CCCCB1OCc2ccccc2O1
Cc1cccc(C)c1[Sn](C)(C)C
CC12C3(C)C4(C)C5(C)C1(C)[Co]2345([P](C)(C)C)[P](C)(C)C
FC(F)(F)S[Se]SC(F)(F)F
O=[Se]=O
O=C(O)c1cc2cccnc2[se]1
CC1(C)/C=C/C([Si](C)(C)C)=C(\[Si](C)(C)C)[Zr]23456789(OC1c1ccccc1)(C1C2C3C4C15)C1C6C7C8C19
CC(C)=CC1C(C)=N[Zr]23456789(C(c%10ccccc%10)=C1c1ccccc1)(C1C2C3C4C15)C1C6C7C8C19
Fc1c(F)c(F)c([As](c2c(F)c(F)c(F)c(F)c2F)c2c(F)c(F)c(F)c(F)c2F)c(F)c1F
CCOC12OB(c3ccccc3)OC1(OCC)C1(OCC)OB(c3ccccc3)OC21OCC
C=C(C)CC(=O)O[Pd]12([P](C3CCCCC3)(C3CCCCC3)C3CCCCC3)CC1(C)C2
CC(C)(C)C(=O)OB1C2CCCC1CCC2
CCCC[Sn]1(CCCC)Sc2nc3ccccc3nc2S1
CC12C3C4(C)C5(C)C1(C)[Co]32451678C2C1(C)C6(C)C7(C)C28C
C1=CC23C4C5C6C7C2(C=C1)[Cr]564731289%10C3C1C2C81C=CC=CC19C3%10
CC12C3C4C5C1[Cr]453216789C2(C)C1(C)C6(C)C7(C)C8(C)C29C
CCOP1(OCC)=[S][Tl]S1
O=C(CCCc1ccc2ccccc2c1)[Se]c1ccccc1
CCCCCCCCB1OC2C(O1)C1OB(CCCCCCCC)OC2C2OB(CCCCCCCC)OC21
CC/C(I)=C(\CC)B1C2CCCC1CCC2
CCOP1(OCC)=[S][Cd]2(S1)SP(OCC)(OCC)=[S]2
CC(C)[P]1(C(C)C)CC[P](C(C)C)(C(C)C)[FeH]12345C1C2C3C4C15
COc1cc(B(c2c(C)cc(C)cc2C)c2c(C)cc(C)cc2C)c(C)cc1N[Si](C)(C)C
CCCCC(CSc1ccccc1)OB1C2CCCC1CCC2
C=CCCCCCCCCCOC1OC(C2COB(CC)O2)C2OB(CC)OC12
S=C(SB1C2CCCC1CCC2)C12CC3CC(CC(C3)C1)C2
CC#C[Mo]12345678(C#CC)(C9C1C2C3C94)C1C5C6C7C18
CCOC(=O)C1=CS[Co]2345(S1)C1C2C3C4C15
COC(=O)C1=CS[Co]2345(S1)C1C2C3C4C15
FC(F)(F)C#C[As](C#CC(F)(F)F)C#CC(F)(F)F
CC12CCC(=O)CC1CCC1C2C(=O)CC2(C)C1CCC21OB(C2CCCCC2)OCC1=O
CC#C[Ge](C)(C)C
CO[P](OC)(OC)[Cr]1234567(CC1CCC2C3)C1C4C5C6C17
CCCC[Sn](CCCC)(CCCC)CCC1CN2CCC1CC2C(O)c1ccnc2ccc(OC)cc12
I[Sn](I)(c1ccccc1)c1ccccc1
CCB1Oc2cc3ccccc3cc2O1
CCCC[Sn](CCCC)(CCCC)CCCCNc1ccnc2cc(Cl)ccc12
CC12C3(C)C4(C)C5(C)C6(C)C1(C)[Co]234651789C2C1C7C8C29
CN(C)CCC12C3(C)C4(C)C5(C)C1(C)[V]45321678C2C1C6C7C28
CC12C3(C)C4(C)C5(C)C1(C)[Ni]234516C2c3cccc4c3c(c3c5c(cccc54)C4C5C3[Ni]453789C4(C)C3(C)C7(C)C8(C)C49C)C1C26
CCCCB1OC(c2ccccc2)=C(c2ccccc2)O1
N#C[Se]c1ccccc1
C=C(C)C1=C(CC)B(CC)S[Si]1(C)C
C1C2C3C[Ni]34567(C3C4C5C6C37)[Ni]123456C1C3C4C5C16
CB1OCC(=O)C2(CCC3C4CCC5CC(=O)CCC5(C)C4C(=O)CC32C)O1
CN(C)C1=[S-][Fe+3]23(S1)(SC(N(C)C)=[S-]2)SC(N(C)C)=[S-]3
CCCCB1OC(=O)C(c2ccc(O)c(OC)c2)O1
O=C(c1c(F)c(F)c(F)c(F)c1F)C12C3C4C5C1[Fe]45321678C2C1C6C7(C(=O)c1c(F)c(F)c(F)c(F)c1F)C28
CO[P](OC)(OC)[Ru](Cl)(Cl)([P](OC)(OC)OC)([P](OC)(OC)OC)[P](OC)(OC)OC
CCB(CC)/C(=C\[Si](C)(C)C)CC
c1ccc(C2CSB(C3CCCCCCC3)O2)cc1
CC(C)B1C2CCCC1CCC2
COc1cc(CCNC(=O)C(F)(F)F)c([Hg]OC(=O)C(F)(F)F)cc1OC
C=CC#C[Ge](CC)(CC)CC
[AsH3]
C=CC[Se]c1ccccc1
CC12C34C=CC=CC35C36C=CC=CC13[Co]2456137C2CCC1C3CCC27
O=[N+]([O-])c1ccc2c(c1)B(O)OC2
c1ccc(C23C4(c5ccccc5)C5(c6ccccc6)C2(c2ccccc2)[Co]3452678C3C2C62CCCC27C38)cc1
CC12O[W]13456789(CC23)(CC4C5(C)O6)CC7C8(C)O9
CC(C)B1SCC(C(C)C)CS1
CCCC[N+](C)(CCCC)CCCC.[Cl-]
CCCN[P](F)(F)[Ni]([P](F)(F)NCCC)([P](F)(F)NCCC)[P](F)(F)NCCC
CCB(CC)OCC12OCC3OB(CC)OC3C1OB(CC)O2
CCCCCCCCCCCCC/C=C/C1OB(CCCC)OCC1/N=C/N(C)C
CC1(C)CC(=O)N/C1=C/[Se]C1=NC(C)(C#N)C(C)(C)C1
CN(C)CCCC12C3C4C5C1[Cr]453216789C2(c3ccccc3)C1(c1ccccc1)C6(c1ccccc1)C7(c1ccccc1)C8(c1ccccc1)C29c1ccccc1
CC1(C)C2CC3C[Ni]34567(C3C4C5C6C37)C21
C#CC(O)C12C3C4C5C1[Fe]45321678C2C1C6C7C28
CC12C3C4C5C6C1[Ti]546321789%10C2C1C7C8(C)C9C2%10
Cl[Ti]12345678([Ti]9%10%11%12%13%14%15%16(Cl)(C%17C9C%10C%11C%17%12)C9C%13C%14C%15C9%16)(C9C1C2C3C94)C1C5C6C7C18
C1CCN([Ti]234567C8C2C3C4C5C6C87)CC1
CC12[Se]C3(C)[Se]C(C)([Se]1)[Se]C(C)([Se]2)[Se]3
CCCCOP1(OCCCC)=[S][Cd]2(S1)SP(OCCCC)(OCCCC)=[S]2
FC(F)(F)C#CC1C2C3C4C1[Co]2341567C2C1C5C6C27
S=C(/C=C/c1ccccc1)SB1C2CCCC1CCC2
C1=CC23C4C5C6(CC7CCCCC7)C2(C=C1)[Co]4536127C3CCC1C2CCC37
CC[P](CC)(CC)[Ni]1([P](CC)(CC)CC)C23C=CC=CC21C3(F)F
CC(=O)/C(=C(/C)[O])c1ccccc1.CC(=O)/C(=C(/C)[O])c1ccccc1.CC(=O)/C(=C(/C)[O])c1ccccc1.[Al]
CCCCB1OC(COP(=O)(OC)OC)C(C2OB(CCCC)OC2C(=O)OC)O1
SC1CCCC1OB1C2CCCC1CCC2
CCB1OC2OC3C(COC(=O)C(C)(C)C)OB(CC)OC3C2O1
C1CCC(B(C2CCCCC2)C2CCCCC2)CC1
CC12C3(C)C4(C)C5(C)C1(C)[Cr]2345(Cl)(Cl)[Cr]1234(Cl)(Cl)C5(C)C1(C)C2(C)C3(C)C54C
CCCCB1OC(=O)c2c(OC)cccc2O1
C1CC2CCCC(C1)B2OCC(CSB1C2CCCC1CCC2)OB1C2CCCC1CCC2
CC1CCC(C(C)C)C([Zn]C2CC(C)CCC2C(C)C)C1
CO[P](OC)(OC)[Fe]1234([P](OC)(OC)OC)(CC1C2)CC3C4
CCCCCCCC[Sn](CCCCCCCC)(CCCCCCCC)CCCCCCCC
CCCC[Sn](CCCC)(c1c(F)c(F)c(F)c(F)c1F)c1c(F)c(F)c(F)c(F)c1F
CCC1=C(C)[Si](C)(C)OB1OB1O[Si](C)(C)C(C)=C1CC
C[As](C)C#C[As](C)C
C[Si](C)(C)C12C34C=CC=CC35C36C=CC=CC31[Co]56421378C24C=CC=CC21C3([Si](C)(C)C)C71C=CC=CC418
CC12C3C4C5C1[Fe]4532(C)([P](C)(C)c1ccccc1)[P](C)(C)c1ccccc1
CC12C3(C)C4(C)C5(CCN6CCCC6)C1(C)[Fe]2345Cl
C1=C\C=C/C2=C(\C=C/1)[Se][Co]1345(C6C1C3C4C65)[Co]21345C2C1C3C4C25
C1=CC([Ge]C2C=CC=C2)C=C1
CC12C3(C)C4(C)C5(C)C6(C)C1(C)[Cr]234651789C2C1C7C8C29
c1ccc2c(CC[Se][Se]CCc3c[nH]c4ccccc34)c[nH]c2c1
O=CC12C3C4C5C1[Rh]4532167C2C3CC(C21)C6C37
CCB1OC2COC(Br)CC2O1
CCB1OC2COC(CO)C2O1
O=C=[Cr]12345(=C=O)(=P(c6ccccc6)(c6ccccc6)c6ccccc6)C6C1C2C31CCC14C65
Cc1c(C#N)[se]c2ccccc12
CCCCCCCCCCCCCCCCB1OC(=O)C2=C(O1)C(=O)OB(CCCCCCCCCCCCCCCC)O2
C=C(C)C1C[Ni]12[P](C(C)(C)C)(C(C)(C)C)CC[P]2(C(C)(C)C)C(C)(C)C
CCB1OCC(C2OC(n3cnc4c(=O)n(C)c(=O)n(C)c43)C3OB(CC)OC23)O1
CC12CCC(=O)C=C1CCC1C2C(=O)CC2(C)C1CCC21OB(c2ccccc2)OCC1=O
CCB1OC[C@@H]2OC(C)(C)O[C@@H]2CO1
CC1C2C[Fe]123456([P](C)(C)C)C1(C)C3(C)C4(C)C5(C)C16C
C=CC1C[Pd]12[P](C(C)C)(C(C)C)CCC[P]2(C(C)C)C(C)C
CC1OB(C(C)(C)C)OC12CCC1C3CCC4CC(O[Si](C)(C)C)CCC4(C)C3CCC12C
C[Sn](C)(C)CCCCCO
C[P](C)(c1ccccc1)[Os]1234(C)([P](C)(C)c5ccccc5)C5C1C2C3C54
CCCCB1NC(=O)c2cc(C3CN(C(C)CCc4ccccc4)B(CCCC)O3)ccc2O1
CC[P](CC)(CC)[Fe]123456(CC1C2C3)CC4C5C6C
CC1(C)CC=C(C[Sn](C)(C)C)CC(C)(C)C1=O
Cc1ccc([Sn](Cl)(Cl)c2ccc(C)cc2)cc1
CC[Sn](CC)(CC)CN(C)C
C[N+]12CC=CC34CCC5(C(CC1)c1cc6c(cc1N5C(=O)C3)OCO6)C42.[Cl-]
CC1CCOB(C(C)C)S1
CCCOP1(OCCC)=[S][Sn]2(S1)SP(OCCC)(OCCC)=[S]2
CCCC[Sn](CCCC)(C(C)C)C(C)CC
C[In](C)C
ClB1N(c2ccccc2)B(Cl)N(c2ccccc2)B(Cl)N1c1ccccc1
C[Sn](C)(C)C/C=C/C[Sn](C)(C)C
CC[Fe]12345(C6C1C2C3C64)[P](c1ccccc1)(c1ccccc1)CC[P]5(c1ccccc1)c1ccccc1
CB1C2C3C(N1C(C)(C)C)[Co]23145C2CCC1C4C25
CC(C)[Ge](Cl)(C(C)C)C(C)C
Cl[Ti]([Ti](Cl)C1(C2C=CC=C2)C=CC=C1)C1(C2C=CC=C2)C=CC=C1
CC12C3(C)C4(C)C5(C)C1(C)[Rh]2345([P](F)(F)F)[P](F)(F)F
CCB1O[C@H]2[C@H]3OB(CC)O[C@@H]2OC[C@H]3O1
c1ccc2c(c1)C[Se]CC1(CCCC1)C[Se]C2
Cc1cc(-c2ccccc2)cc(-c2ccccc2)[o+]1.[I-]
CCB(CC)/C(CC)=C(/CC)B1C2CCCC1CCC2
CCCC[N+](CCCC)(CCCC)CCCC.[F-]
CC1C2(C)C[Ti]123456789%10(C1C3C4C5C16)C1C7C8C9C1%10
O=C(OCCCCCCCCCCCCCCCCCS)C12C3C4C5C1[Fe]45321678C2C1C6C7C28
C[C@]12CC[C@H]3[C@@H](CC[C@H]4CC(=O)C([Hg]Cl)=C[C@@]43C)[C@@H]1CCC2=O
Cc1cc(C)c2ccc(O)c(O)c2[o+]1.[Cl-]
c1ccc([As]2OCCS2)cc1
CCB(CC)OCC12OB(CC)OC1C1OB(CC)OCC1O2
CC12C[Rh]13(Cl)([Rh]145(Cl)CC1C4(C)C5)CC23
CCCCB1OC(C)C(COc2cc(C(=O)NCCNCC)c3ccccc3n2)O1
CCB(CC)O/C=C(\C)Cc1ccc[nH]1
CCCCB1OC(=O)C(C)O1
CN(C)CCC12C3(C)C4(C)C5(C)C1(C)[V]453216789CC1C6CCC7C8C9
Clc1ccc([As]2c3ccccc3Oc3ccccc32)cc1
CC(C)[P]1(C(C)C)CC[P](C(C)C)(C(C)C)[Co]1(Cl)Cl
CCB(CC)OP(=O)(c1ccccc1)c1ccccc1
CCB(CC)C1=C(c2ccccc2)[Si]2(C(c3ccccc3)=C1CC)C(c1ccccc1)=C(CC)C(B(CC)CC)=C2c1ccccc1
CCCC1=CB(OC(C)C)C([Si](C)(C)C)C([Si](C)(C)C)=C1
[Mn].c1ccc2c(c1)C1=N/C2=N\C2=c3ccccc3=C([N]2)/N=C2\N=C(/N=C3\[N]/C(=N\1)c1ccccc13)c1ccccc12
O=C(c1ccccc1)C12C3C4C5C1[Fe]45321678C2C1C6C7(C13C4C5C6C1[Fe]5643179%10C3C1C7C9C3%10)C28
C1CCC23C4C5C6C2(C1)[Fe]56431278C3C1C2C7C38
FB(F)Oc1ccc2ccc3ccc(OB(F)F)c(-c4ccccn4)c3c2c1-c1ccccn1
CCB1OC(C)CS1
CC(=O)O[K]
CCCC(C)B1C2CCCC1CCC2
O=C1C2(c3ccccc3)C3(c4ccccc4)C4(c5ccccc5)C1(c1ccccc1)[Rh]2341567C2C1C5C6C27
CCB1OC(=O)C(c2ccccc2)(c2ccccc2)O1
CC[N+](CC)(CC)CC.[Cl-]
CCB(CC)c1c2cccc1COCCOCCOCCOCCOC2
CCCCB1NC(C)C(c2ccccc2)O1
CC12C3(C)C4(C)C5(C)C1(C)[Co]234516(Br)CC1C6c1ccccc1
CC(=O)N(Cc1ccccc1)C12C3C4C5C1[Fe]45321678C2C1C6C7C28
CC1OB(c2ccccc2)OC12CCC1C3CCC4CC(O)CCC4(C)C3CCC12C
C[Si](C)(C)C12CCCCCC3C1[Co]32([P](C)(C)C)[P](C)(C)C
CCCCC1C(OC(C)=O)CCCC12CCCC[N+]2(C)C.[I-]
C1CCC([Sn](C2CCCCC2)(C2CCCCC2)C2CCCCC2)CC1
Clc1ccc(OB(Oc2ccc(Cl)cc2)Oc2ccc(Cl)cc2)cc1
C1CC2C3CCC4C1[Ni]423156C2CCC1C5CCC26
CC1CCCCC1OB1OCCO1
Cl[Ni]12([Ni]34(Cl)CC3C4)CC1C2
CCCN1B(CC)N(CCC)B(CC)N(CCC)B1CC
COc1ccc(C(=O)OB2C3CCCC2CCC3)cc1
c1ccc(-c2n[se]nc2-c2ccccc2)cc1
CCB1OC[C@H]2O[C@H](O1)[C@H]1OB(CC)O[C@H]12
CCCCCCCCCCCCCCC1OB(C)NC2COB(C)OC21
CCCB(CCC)n1cccc1-c1ccccn1
CCB1OC(C(C)C)=CC(C)(C(C)C)O1
c1ccc(C[Se]c2nc3ccccc3[nH]2)cc1
C=CC12C3C4C5C1[Fe]45321678C2C1C6C7C28
CC(=O)/C(=C(/C)[O])c1ccc([N+](=O)[O-])cc1.CC(=O)/C(=C(/C)[O])c1ccc([N+](=O)[O-])cc1.[Cu]
Cc1cc(C)c(B(c2c(C)cc(C)cc2C)N(c2ccccc2)c2ccccc2)c(C)c1
CN(C)Cc1cccc(CN(C)C)c1[Cr]1234(c5ccccc5)C5C1C2C3C54
Cc1ccc(NC(N)=[Se])cc1
O=C1C2(c3c(F)c(F)c(F)c(F)c3F)C3(c4ccccc4)C4(c5c(F)c(F)c(F)c(F)c5F)C1(c1ccccc1)[Rh]2341567C2C1C5C6C27
C[P](c1ccccc1)(c1ccccc1)[Fe]123456(CC1C2)C1C3C4C5C16
CCCC[SnH2]CCCC
CCB1OC(C)(C)C(CC)=C1CC
CC(C)(C)C1C[Pt]12=P(C1CCCCC1)(C1CCCCC1)CCP=2(C1CCCCC1)C1CCCCC1
C1=CC23C4C5C6C2(C=C1)[V]54631278C3C1C2C7C38
CC[Fe]12345(C6C1C2C3C64)[P](C(C)C)(C(C)C)CC[P]5(C(C)C)C(C)C
C[P](C)(C)[Pd]1C/C=C\C2(C/C=C\C13CC3)CC2
CCB1O[C@@H]2[C@@H](OC)O[C@H](COC(C)=O)[C@@H]2O1
O=C(O)CCC[Se]CCc1c[nH]c2ccccc12
CN1BN(c2ccccc2)N=N1
CCB1OC2OC3C(COC)OB(CC)OC3C2O1
C=CCC1C2C3C[Fe]132456([P](CC)(CC)CC)CC4C5C6
C[Ge](C)(C)C#CC#CC([Ge](C)(C)C)([Ge](C)(C)C)[Ge](C)(C)C
C[Se]CCN(C)C
CCCCC[Zn]CCCC
CCN(CC)c1ccc([Ge](c2ccc(N(CC)CC)cc2)(c2ccc(N(CC)CC)cc2)c2ccc(N(CC)CC)cc2)cc1
F[P](F)(F)[Fe]12(I)([P](F)(F)F)([P](F)(F)F)CC1C2
CC[n+]1ccccc1.O
Cl[As](Cl)c1ccccc1
CC(C)(C)C12C3C4C5C1[Zr]453216789%10(C(c2ccccc2)=C1[Zr]12345%11%12%13%14(C(c%15ccccc%15)=C61)(C1C2C3C4C15)C1C%11C%12C%13(C(C)(C)C)C1%14)C1C7C8C9C1%10
C=CC[Zn]C/C=C/C
C=CCCCC12C3C4C5C1[Ni]45321678C2C1C6C7(CCCC=C)C28
CCB1O[C@H]2CO[C@@H](OC(C)=O)[C@H](O1)[C@H]2OC(C)=O
Cc1ccccc1[Se]/C=C/c1ccccc1
CCB(CC(C)=C(CC)CC)N(C)C
Cc1cc(N)c2ccccc2[n+]1CCCCCCCCCC[n+]1c(C)cc(N)c2ccccc21.[Cl-].[Cl-]
c1cc2c(cc1-c1c[se]nn1)OCO2
ClC12C3C4C5(Cl)C1(Cl)[Fe]34251678C2C1C6(Cl)C7(Cl)C28Cl
CC(C)CB1NC(C)C(C)C(C)O1
CCB1CC(C)C(C)O1
CC12C3(C)C4(C)C5(C)C1(C)[Fe]234516789C2C1C6C71C=CC=CC18C29
COc1cccc2c1NB(c1ccccc1)c1ccccc1-2
CCC12CC3C4C5C1[FeH]34521[P](C(C)C)(C(C)C)CC[P]1(C(C)C)C(C)C
Cl[Pt]123(Cl)CC1COCC2C3
C[As](C)S[As](C)C
Cc1[nH]c2ccccc2c1[Se]C#N
ClC1CC2CC(Cl)CC(C1)[Se]2
CCN(CC)c1cc2c(Cl)ccc([N+](=O)[O-])c2[se]1
CC12C3(C)C4(C)C5(C)C1(C)[Co]23451678C2C13C=CC=CC36C71C=CC=CC218
Clc1cccc2c1NB(c1ccccc1)c1ccccc1-2
[Se]=C(Nc1ccc(Br)cc1)Nc1ccc(Br)cc1
CC12C3(C)C4(C)C5(C)C1(C)[Fe]23451678C2C1C61C=CC=CC17C28
C#CC1=C[Pt]12[P](C(C)C)(C(C)C)CC[P]2(C(C)C)C(C)C
O=C(OCCCCCCCCCCCCCCCS)C12C3C4C5C1[Fe]45321678C2C1C6C7C28
CC(O)CC[Sn](C)(C)C
CC(C)(C)[Te]c1ccccc1
CC(CSCCSCC(C)OB1C2CCCC1CCC2)OB1C2CCCC1CCC2
SC1Cc2ccccc2[Se]1
CCCCCCCCCCCCCCCCCC(=O)O[Sn](C)(C)C
CC12C[Ge](C)(C)CC1(C)O2
CCCCCOB1OCCCO1
CC[Ge]1(CC)CCC2(CCN(CCCN(C)C)C2)CC1
COc1cc(C)c(B(O)O)c(C)c1
CCB(CC)Nc1ccccn1
CC12C3C4C5C6C1[Mo]5463217(Cl)([P](C)(C)C)CC1C7
C1=CC([Ru]C2C=CC=C2)C=C1
C12C3C4C5C1[Gd]234516789%10%11%12(C2C1C6C7C28)C1C9C%10C%11C1%12
CC12C3C4C5C1[Co]453216(CC1)CC6
C[Se]B1C2CCCC1CCC2
CC(C)C(=[N])c1ccccc1O.CC(C)C(=[N])c1ccccc1O.[Cu]
C(CSCCC12C3C4C5C1[Fe]45321678C2C1C6C7C28)SCCSCCC12C3C4C5C1[Fe]45321678C2C1C6C7C28
N#Cc1cc(C#N)c([Se][Se]c2nc(N)c(C#N)cc2C#N)nc1N
CCB1OCC(C)(C(C)=O)O1
CC[As](SC(F)(F)F)SC(F)(F)F
CC1=C(C)C[Ge](Br)(c2ccccc2)C1
c1ccc(B2SB(c3ccccc3)SB(c3ccccc3)S2)cc1
CC(C)[P]1(C(C)C)CCC[P](C(C)C)(C(C)C)[Co]12345C1C2C32C=CC=CC24C15
CCOC(=O)c1cc2cccnc2[se]1
CC12C3(C)C4(C)C5(C)C1(C)[Ti]234516789(C(c2ccccc2)=C1[Si](C)(C)C)C1(C)C6(C)C7(C)C8(C)C19C
C1CCC([As](C[As](C2CCCCC2)C2CCCCC2)C2CCCCC2)CC1
CCB1OCCO1
CC12C3(C)C4(C)C5(C)C1(C)[Pd]234516CC1C6
CCB1OCC2OB(CC)OC2C2OB(CC)OC2CO1
CC(C)C[Fe]12345(C6C1C2C3C64)[P](c1ccccc1)(c1ccccc1)CC[P]5(c1ccccc1)c1ccccc1
Br[V]12345678(C9C1C2C3C94)C1C5C6C7C18
CC12C3(C)C4(C)C5(C)C1(C)[Fe]23451678C2(C)C1(C)C6(C)C7(C)C28C
CCB1Nc2ccccc2N1
N1=[Se]=NC2=C1N=[Se]=N2
C[Si]1(C)C23C4C5C67C=CC=CC62[Zr]54732689(Cl)(Cl)C3C2C16C81C=CC=CC319
CCC[Se]c1ccc(SC)s1
C[Sn](C)(C)C1CC2CC1C(Cl)C2C(Cl)(Cl)Cl
C1=CC23C4C5C6C2(C=C1)[Co]5463127C3C4CCCCC4C1C2C37
C1CCC([P]2(C3CCCCC3)CCC[P](C3CCCCC3)(C3CCCCC3)[Rh]234CC3C4)CC1
CCB(Oc1ccc2ccccc2c1)Oc1ccc2ccccc2c1
CCB1OC(CC=O)C2OB(CC)OCC2O1
c1ccc(P(C[As](c2ccccc2)c2ccccc2)c2ccccc2)cc1
O=[V](Oc1ccc(I)cc1)(Oc1ccc(I)cc1)Oc1ccc(I)cc1
C[Ge]1(C)S[Ge](C)(C)S[Ge](C)(C)S1
CCCOB1C2CCCCCCCC1CCC2
C[Ge](I)(I)I
CCB(C(C)C)C(C)C
CC(=O)c1c(C)[se]c2ccccc12
CC1=C(C)[Zr]23456789(C(c%10ccccc%10)=C1c1ccccc1)(C1C2C3C4C15)C1C6C7C8C19
CCC(C)B1C2CCCC1CCC2
Cc1c(CCO)sc[n+]1Cc1ccccc1.[Cl-]
CCCCOB1OCCC(C)O1
C1CCCC(B2C3CCCC2CCC3)CCC1
C[As](C)c1ccccc1[As](C)C
CCC12C3(CC)C4(CC)C5(CC)C6(CC)C1(CC)[Cr]234651789C2C1C7C8C29
CCCCCC[N+](C)(C)C.[Br-]
CCCCCOB(OCCCCC)OCCCCC
C=C(C)C[Zn]CC(=C)C
CC(C)(C)C[Sn](Cl)(CC(C)(C)C)CC(C)(C)C
CC1CCC(C(C)C)C(O[As](c2ccccc2)C(C)C)C1
C[N+](C)(C)C.[BH4-]
CCB(O[Si](C)(C)C)/C(CC)=C(/C)B1C2CCCC1CCC2
c1ccc2c(c1)C[Se]CC1(CCC1)C[Se]C2
CC(C)(C)C12C3C4C5(C(C)(C)C)C1[Fe]34251678P2P1P6P7P28
c1ccc2[te]ccc2c1
c1ccc(C2=C(c3ccccc3)CC34C5C6C7C3(C2)[Co]6754238C4(c5ccccc5)C2(c2ccccc2)C3(c2ccccc2)C48c2ccccc2)cc1
CCOC(=[Se])CCC(C)C
COC(=O)CCC1=C(C)C2=N/C1=C\c1c(CCC(=O)OC)c(C)c3n1[Zn]n1/c(c(C)c(C(C)C(C(C)=O)C(C)=O)/c1=C/C1=N/C(=C\3)C(C(C)C(C(C)=O)C(C)=O)=C1C)=C\2
CCCCCCC(C)OC(=O)C(C)[Se]c1ccccc1
CCOc1c[se]c2ncccc12
c1ccc(-c2cc(-c3ccccc3)n(B3C4CCCC3CCC4)n2)cc1
CC1(C)C2(C)C[Ni]123456C1C3C4C5C16
CCCB(CCC)CCC
O=C(O)c1ccccc1C12C3C4C5C1[Fe]45321678C2C1C6C7C28
CC(C)CB1NC(C)CC(C)(C)O1
CCCCCCCCN1B(CC)C(CC)=C(C)[Si]1(C)C
C[Sn](C)(C)c1ccc(Br)cc1
CC(C)CC12O[Cu]1345678(OC3(CC(C)C)C24C)OC5(CC(C)C)C6(C)C7(CC(C)C)O8
COC(=O)C12C3C4(Cl)C(Cl)(Cl)C1(Cl)C1(Cl)C4(Cl)[Rh]3214567OC4(C)C5C6(C)O7
C=CCCCC12C3(C)C4(C)C5(C)C1(C)[Fe]45321678C2(C)C1(C)C6(C)C7(CCCC=C)C28C
C1CC2C3C[Cr]456789(C1C4C[Cr]23514%10%11C2C1C4C%10C2%11)C1C6C7C8C19
CC[Pb](CC)(CC)CC
CC12C3(C)C4(C)C5(C)C1(C)[Ni]23451(C)CC1
CB1NC(C)C(c2ccccc2)O1
CN(C)C(=S)S[Na]
O=c1cccccc1O[Zr](Oc1cccccc1=O)(Oc1cccccc1=O)Oc1cccccc1=O
O=C(c1ccccc1)C12C3C4C5C1[Co]4532167C2CCC1C6CCC27
CC1C2C34C5C6C7C8C3[Co]12439%10%11%12(C1C3C9C%10C1%11)[Co]781234(C7C1C2C3C74)[Co]65%121234C5C1C2C3C54
S=C(S[Zn]SC(=S)N1CCCCC1)N1CCCCC1
C[Os]1234([P](c5ccccc5)(c5ccccc5)c5ccccc5)([P](c5ccccc5)(c5ccccc5)c5ccccc5)C5C1C2C3C54
CCB(C)C(C)C
IC12C3C4C5C1[Fe]45321678C2C1C6C7C28
CCCCB1CCCN1CC
C1=CC23C4C5C6(C7CCCCC7)C2(C=C1)[Co]4536127C3CCC1C2CCC37
CCCC1=CC(C)(CCC)OB(CC)O1
CC(O)C12C3C4C5(C)C1[Fe]43521678C2C1C6C7C28
FC(F)(F)[As](C(F)(F)C(F)(F)F)C(F)(F)C(F)(F)F
C1CN2CCOB(O1)OCC2
CC1=C(C)[Zr]23456789(C(C)=C1C)(C1C2C32C=CC=CC24C15)C1C6C72C=CC=CC28C19
Br[As](Br)c1ccccc1
CCOC(=O)c1[se]c2ncccc2c1C
CCBN1C(C(C)(C)C)=C(C)C(C(C)(C)C)N1B(CC)CC
Cc1s[s+]c(C)c1C.[Br-]
CCCC[Pb](C)(C)C
C[Si](C)(C)C1=C(c2ccccc2)[Zr]123456789([P](C)(C)C)(C1C2C3C4C15)C1C6C7C8C19
CC(C)[P]1(C(C)C)CC[P](C(C)C)(C(C)C)[FeH]12345C1C2C3C4(C)C15
C=C(C)CC12C3C4C5C1[RuH]4532([P](c1ccccc1)(c1ccccc1)c1ccccc1)[P](c1ccccc1)(c1ccccc1)c1ccccc1
Br[Ge](Br)(Br)c1ccccc1
CCC[Sn](C)(C)C
CC(=O)OCCCC(C)[Se][Se]C(C)CCCOC(C)=O
C1CCN2CCCCB2C1
C1C2C3C[Co]123456([Zn][Co]123789(CC1C2C3)CC7C8C9)CC4C5C6
CCC12C3(C)C4(C)C5(C)C1(C)[Pd]453216CC1(C)C6
CC(C)[Sn](C)(C(C)C)C(C)C
CC1=C(C)[Ti]23456789(C%10C2C3C4C%105)(C2C6C7C8C29)C2C1C2(C)C
C[P]1(C)CC[P](C)(C)[Ni]1(C)C
CC12C3C4C5C6C1[Cr]546321789C2C1C7C8C29
CCB1OC(c2ccccc2)C(C)(C(C)=O)O1
CB1OC(COc2cccc3[nH]ccc23)CN1C(C)C
CC12CCC3(C)C4(C)C1(C)[Co]2341567C2C1C51C=CC=CC16C27
c1ccc(C23C4(c5ccccc5)C5(c6ccccc6)C2(c2ccccc2)[Co]3452678C3C2C62CCC27C38)cc1
CCCC[Sn](CCCC)(C(C)C)C1CCCCC1
CC(C)[Sn](C(C)C)(C(C)C)C1CC1
C=CC[Ge](CC=C)(CC=C)CC=C
CCCCB1O[C@H]2CO[C@@H]3OB(CCCC)O[C@@H]3[C@H]2O1
CS[Te]C
COc1ccc(C2(O)C[Se]C2)cc1
CCC1C2C3C4C5C1[FeH]23541[P](C(C)C)(C(C)C)CC[P]1(C(C)C)C(C)C
CCB(CC)OC1COB(CC)OC1C1COB(CC)O1
CCOC12O[Rh]13456(CC3)(CC4)OC5(C)C26
C/C(=N\N=C(/S[Cu]SC#N)N1CC2CCC(CC2)C1)c1cccc[n+]1[O-]
C[Sb](C)C
Brc1ccc([Te]c2ccc(Br)cc2)cc1
CCCCN(CCCC)c1ccc([Se]C#N)cc1
C1=CC(N2CCCC2)c2cccc([Fe]C3=CC(N4CCCC4)c4ccccc43)c21
C1CCN(C23S[V]2456789(S3)(SC4(N2CCCCC2)S5)C2C6C7C8C29)CC1
O=C(O)CCCC[Se]CCCCC(=O)O
CCB1OC(c2ccccc2)(c2ccccc2)C2CCCN12
c1ccc2cc([Te][Te]c3ccc4ccccc4c3)ccc2c1
CCOC1OC(C2COB(CC)O2)C2OB(CC)OC12
C[Si](C)(C)[Ge]1([Si](C)(C)C)C(c2ccccc2)=C(c2ccccc2)C(c2ccccc2)=C1c1ccccc1
CC12C3(C)C4(C)C5(C)C1(C)[Ni]23451678C2(C)C1(C)C6(C)C7(C)C28C
c1ccc(CCB2C3CCCC2CCC3)cc1
CCC12C3(C)C4(C)C5(C)C1(C)[Co]45321678OC1(C)C6C7(C)O8
CC(C)CCC[C@@H](C)[C@H]1CC[C@H]2[C@@H]3CC=C4C[C@@H](OB5OC(C)CC(C)O5)CC[C@]4(C)[C@H]3CC[C@@]21C
COC(=O)C12C3C4C5C1(C#N)[Fe]45321678C2C1C6C7C28
CCO[P](OCC)(OCC)[Rh]1234([P](OCC)(OCC)OCC)C5C1C2C3C54
C=C(C)C#C[Ge](CC)(CC)CC
O=[N+]([O-])[O-].c1ccc([I+]c2ccccc2)cc1
C[n+]1cc2ccccc2c2ccccc21.[I-]
CCC12C3(C)C4(C)C5(C)C1(C)[Co]453216(CC1)CC6
CCC1=C(C)[Ge]2(C(C)=C1)C(C)=CC(CC)=C2C
Nc1nc2sc(=[Se])sc2c(=O)[nH]1
COc1cccc([Sn](C)(C)C)c1
CCB(CC)C(C(B(CC)CC)[Si](C)(C)C)[Si](C)(C)C
CC(=O)/C=C(\OB(F)F)c1ccc(Cl)cc1
CCCC/N=C(\C)C[W]123456(CC1C2)(CC3C4)CC5C6
C/C(=C/C(=O)c1ccccc1)[N]CC[N]/C(C)=C\C(=O)c1ccccc1.[Ni]
CC(C)[P]1(C(C)C)CCC[P](C(C)C)(C(C)C)[CoH]1234C1CC2C3C14
CC12C3(C)C4(C)C5(C)C1(C)[Cr]2345(Cl)[Cr]1234(Cl)C5(C)C1(C)C2(C)C3(C)C54C
CCCC[Sn](CCCC)(CCCC)CCC(C#N)C(=O)c1ccc(Cl)cc1
CC12C3(C)C4(C)C5(C)C1(C)[Cr]2345(Br)[Cr]1234(Br)C5(C)C1(C)C2(C)C3(C)C54C
CC(C)(C)C12C3C4C5C1[Zr]453216789%10%11(CC1C6C7)C1C8C9C%10(C(C)(C)C)C1%11
Cc1ccc(/C=C/[Se]c2ccccc2)cc1
CCCOP1(OCCC)=[S][Cd]2(S1)SP(OCCC)(OCCC)=[S]2
C[n+]1ccc(C#N)c2ccccc21.[I-]
C[N+](C)(C)c1ccccc1O.[I-]
Cc1ccc2c(c1)C(O)(c1ccccc1)CC[Se]2
OB1c2ccccc2Oc2ccccc21
CCN(CC)[As](C(F)(F)C(F)(F)F)C(F)(F)C(F)(F)F
CC(C)[Sn](C)(C)C
O=C(O[Ag])c1ccccc1
CC12C3(C)C4(C)C5(C)C1(C)[Th]234516789%10%11(CC1C6C7)C1(C)C8(C)C9(C)C%10(C)C1%11C
C[Ge](C)(C)C12CCCCCC3C1[Co]32145C2CCC1C4CCC25
c1ccc(CNB2C3CCCC2CCC3)cc1
CCB1OC(CC)C(C)(C(C)=O)O1
CB1OCC(=O)C2(CCC3C4CCC5CC(O[Si](C)(C)C)CCC5(C)C4C(=O)CC32C)O1
CCB(CC)OCC1CO1
CC(C)[P]1(C(C)C)CCC[P](C(C)C)(C(C)C)[Ni]1234C1CCC2C3CCC14
C[Se]CCC(N)C(=O)O[Si](C)(C)C(C)(C)C
C=CC[Co]1234(CC=C)C5(C)C1(C)C2(C)C3(C)C54C
COc1ccc(-c2cc(=O)c3ccccc3[se]2)cc1
CC(=O)Nc1cccc2n[se]nc12
C[Se]Cc1ccco1
C/C=C/C[Ge](C)(C)C
O=C(O[Hg]c1ccccc1)c1ccccc1O
FC1(F)C2=CC=CC=C1[Ni]1(CC2)[P](c2ccccc2)(c2ccccc2)CC[P]1(c1ccccc1)c1ccccc1
CC=c1c(=CC)c(=CC)c(=CC)c(=CC)c1=CC
CC1OB(C2CCCCC2)OC12CCC1C3CCC4CC(O)CCC4(C)C3CCC12C
CC1C2C3C(C)[Cr]1234567C1(C)C4(C)C5(C)C6(C)C17C
CCCC[Ge]1(CCCC)CCCS1
N#C[Se]c1cccc([N+](=O)[O-])c1
CC12C3(C)C4(C)C5(C)C1(C)[Ni]2345N=O
[Br-].c1ccc([P+](c2ccccc2)(c2ccccc2)c2ccccc2)cc1
CC(=O)OCC/C=C/C12C3C4C5C1[Fe]45321678C2C1C6C7C28
CC[Hg]Sc1ccccc1C(=O)O[Si](C)(C)C
CCCCCC(=O)O[Ag]
[Br-].c1ccc([I+]c2ccccc2)cc1
C[P](C)(C)[Mo]123456(Cl)(CC1C2)(CC3C4)CC5C6
CCB(Cl)/C(CC)=C(/C)[Si](C)(C)Cl
C1CSB2SCCSB2S1
Clc1ccc(/C=C/[Se]c2ccccc2)cc1
C/C(=N\O)C12C3C4C5C1[Fe]45321678C2C1C6C7C28
CCB(CC)SCCCCCCSB(CC)CC
CC(C)(C)C([Se]c1ccccc1)C(=O)OCCC1=CCC2CC1C2(C)C
Cc1oc2ccccc2c(=O)c1C[P+](c1ccccc1)(c1ccccc1)c1ccccc1.[Br-]
CCC12C34C=CC=CC35C36C=CC=CC31[Co]56421378C24C=CC=CC21C3(CC)C71C=CC=CC418
CCC1=C(CC)/C2=C/c3c(CC)c(CC)c4n3[Pt]n3/c(c(CC)c(CC)/c3=C/C3=N/C(=C\4)C(=O)C3(CC)CC)=C\C1=N2
CCB(Oc1ccccc1)Oc1ccccc1
c1ccc(CNC2=[S][Pt]3(S2)SC(NCc2ccccc2)=[S]3)cc1
CC12C3C45C=CC=CC46C1[Fe]32561478C2C1(C)C4C71C=CC=CC218
CC(C)C1OC(=O)C2([Se]c3ccccc3)CCCCC2O1
CCCB(CCC)C(C)C
C=CCOc1ccccc1OCC1CN(C(C)C)B(C)O1
C[Si](C)(C)C12C3([Si](C)(C)C)[Co]14567(C(=O)[Co]23189%10C2C1C8C9C2%10)C1C4C5C6C17
CB1OC(=O)C(c2ccccc2)O1
CCN(CC)c1cc2cc([N+](=O)[O-])ccc2[se]1
FC(F)(F)C#C[Sb](C#CC(F)(F)F)C#CC(F)(F)F
c1ccc(C(c2ccccc2)(c2ccccc2)[Ni]2345C6C2C3C4C65)cc1
CC1OC(CCc2ccccc2)OCC1[Se]c1ccccc1
CCB1OCC(C2OC(OC/C=C(\C)CCC=C(C)C)C3OB(CC)OC23)O1
CCCCCCCO[C@@H]1O[C@H](COC(C)=O)[C@@H]2OB(CC)O[C@H]12
CCCCB1N[C@H](C(=O)OC)[C@H](C)O1
CCB1OCC(c2ccccc2)(c2ccccc2)O1
C12C3C4C5C1[V]2345167C2C1C61C3C4C5C1(C27)[V]4531267C3C1C2C6C37
c1ccc(B2C3C4C5C6C2[Co]34652789C3C2C7C8C39)cc1
Cl[W]123456(CC1C2)(CC3C4)CC5C6
CCB1OB(CC)OB(c2ccccc2)O1
Fc1c(F)c(F)c(S[As](Sc2c(F)c(F)c(F)c(F)c2F)Sc2c(F)c(F)c(F)c(F)c2F)c(F)c1F
c1ccc(B2NCC(c3ccccc3)O2)cc1
O=C(O)C([Se]c1ccccc1)c1ccccc1
C[C@]12C=C([Hg]Cl)C(=O)C=C1C=C[C@@H]1[C@@H]2CC[C@]2(C)C(=O)CC[C@@H]12
CCCCB1NCC(c2ccccc2)O1
CCB1OCC(C2OC(=O)C(O)C2O)O1
I[Zr]12345678(I)(C9C1C2C3C94)C1C5C6C7C18
S=P(Oc1ccc(Cl)cc1)(Oc1ccc(Cl)cc1)S[Tl]
C=C(C)/C(=C(\CC)B(CC)CC)[Si](C)(C)C
CC(C)(C)B1OCC(=O)C2(CCC3C4CCC5=CC(=O)CCC5(C)C4CCC32C)O1
C1C2C[Mo]12345678(CC3C4)(CC5C6)CC7C8
CC12COP(=[Se])(OC1)OC2
CC(C)(C[Se]Cc1ccccc1)CC(=O)O
CC[P](CC)(CC)[Fe]123456(CC1C2C3C)CC4C5C6C
Cc1cc2cccnc2[se]1
O=[N+]([O-])CCC12C3C4CC5C1(C4)[Rh]5321467C2C1C4C6C27
O=C(O)CCCCCCCC[Se]CCCCCCCCC(=O)O
CC1CCC23C4C5C6C2(C1O)[Fe]54631278C3C1C2C7C38
C[Si]1(C)[Se][Si](C)(C)[Se][Si](C)(C)[Se]1
CC12C3(C)C4(C)C5(C)C6(C)C1(C)[V]234651789C2C1C7C8C29
[Se]=C1OCc2ccccc21
C1=CS[Co]2345(S1)C1C2C3C4C15
COC(=O)C12C3C4C5C1[Fe]45321678C2C1C6C7(C(=O)OC)C28
O=c1cccccc1O[Fe](Oc1cccccc1=O)Oc1cccccc1=O
COC(=O)C1OB(c2ccccc2)OC1C(=O)OC
O=C(C[P+](c1ccccc1)(c1ccccc1)c1ccccc1)c1ccccc1.[Br-]
C1CCC2C(C1)C1C3C4C2[Co]1342567C1C2C5C6C17
CC1C2C[Fe]123456([P](c1ccccc1)(c1ccccc1)c1ccccc1)C1C3C4C5C16
CC12C3(C)C4(C)C5(C)C6(C)C1(C)[Rh]2346517C2CCCC1C27
CC12C3(C)C4(C)C5(C)C1(C)[V]23451678C2(C)C1(C)C6(C)C7(C)C28C
CCC1C(C)CB(C(C)C)C1(C(C)C)C(C)C
CCB1OC2CC3CC(C3(C)C)C2(C)O1
CC1(C)CCC(NC(=O)c2ccc([Hg-]Cl)cc2)C(C)(C)[N+]1=O
CCC[Sn](CCC)(CCC)c1ccccn1
C12C3C4C56C1[MoH2]23451789C2C1C7C8(C29)C12C3C4C5C1[MoH2]45321789C2C1C7C68C29
CC12C3(C)C4(C)C5(C)C1(C)[Ni]23451(C23CCC(CC2)C3)CC1
c1ccc(B(c2ccccc2)n2cccc2)cc1
CCB(CC)/C(CC)=C(\C)CC
CC(=C=C(C#C[Ge](C)(C)C)[Ge](C)(C)C)[Ge](C)(C)C
OCC(O)C1OB(c2ccccc2)OC1CO
CCB1S[Si](C)(C)C23C4(C)C[Ni]42567(CC5(C)C62C7(CC)B(CC)S[Si]2(C)C)C13CC
CC[N+](CC)(CC)Cc1ccccc1.[Br-]
c1ccc([P](c2ccccc2)(c2ccccc2)[Ru]234567(CC2C3)C2C4C5C6C27)cc1
CB1C2C3C(N1C(C)(C)C)[Co]23145CC1CCC4C5
CCCC[Sn](CC)(CC)CCCC
CC1CCO[As](c2ccccc2)O1
C[n+]1ccccc1-c1ccccc1.[I-]
CC(=O)c1cc2cccnc2[se]1
c1cc2c(cc1[Se][Se]c1ccc3c(c1)CCN3)CCN2
CC(C)=CC1C(c2ccccc2)=C(c2ccccc2)[Zr]23456789(OC1(c1ccccc1)c1ccccc1)(C1C2C3C4C15)C1C6C7C8C19
C1CC2CCCC3CCCC(C1)B23
Fc1c(F)c(F)c2c(c1F)Sc1c(F)c(F)c(F)c(F)c1[Ge]21c2c(F)c(F)c(F)c(F)c2Sc2c(F)c(F)c(F)c(F)c21
CCCC[Sn](/C=C/[Sn](CCCC)(CCCC)CCCC)(CCCC)CCCC
FB(F)C(B(F)F)(B(F)F)B(F)F
CC(C)NC(=[Se])Cc1ccccc1Cl
C[Ge](C)(C)Sc1c(F)c(F)c(F)c(F)c1F
Cc1cc(C)c(B(c2c(C)cc(C)cc2C)c2cccc3cccc(O)c23)c(C)c1
CCCNC(=S)S[Na]
CCCCB1O[C@@H]2[C@@H](O[Si](C)(C)C)[C@@H](OC)O[C@H](CO[Si](C)(C)C)[C@@H]2O1
Br[Sn](Br)(Br)Br
SC12C3C4C5C1[Fe]45321678C2C1C6C7C28
CCCN(CCC)C1=[S][Ni]2(S1)SC(N(CCC)CCC)=[S]2
CCCC[Sn](Br)(CCCC)C(C)C
CC(C)(C)B1OCC(O)C2(CCC3C4CCC5=CC(=O)CCC5(C)C4CCC32C)O1
CC12C3(C)C4(C)C5(C)C1(C)[Fe]23451678C2C1C61C=CCC17C28
CSc1ccccc1C[P+](c1ccccc1)(c1ccccc1)c1ccccc1.[Cl-]
O=C1OB(C2CCCCC2)OC1c1ccccc1
CCCCCCCCS[C@@H]1O[C@H](COC(C)=O)[C@@H]2OB(CC)O[C@H]12
CB1OCC(=O)C2(CCC3C4CCC5=CC(=O)CCC5(C)C4C(=O)CC32C)O1
C=CC[Ge]1(CC=C)OCCO1
C12C3C4C5C6C7C8C1[Ti]234857619%10%11%12%13%14C2C1C9C%10C%11C%12C%13C2%14
C[Si](C)(C)c1ccc([Sn](C)(C)C)cc1
C[S]1[Co]2345(C6C2C3C4C65)[S](C)[Co]12345C1C2C3C4C15
Cc1cc([Se]C#N)ccc1N
CC(C)(CC[Se][Se]CCC(C)(C)C(=O)O)C(=O)O
Cl[Ge](Cl)(Cl)c1ccccc1
CCCC[Sn](F)(F)CCCC
CC[N+](CC)(CC)c1ccccc1.[I-]
CO[C@H]1O[C@H](CO[Si](C)(C)C)[C@@H]2OB(C)O[C@@H]2[C@H]1O[Si](C)(C)C
c1ccc(C23C4C5C6C7C2[Ti]65743289%10%11C3C2C8C9(c2ccccc2)C%10C3%11)cc1
CO[P](OC)(OC)[Co](Br)([P](OC)(OC)OC)[P](OC)(OC)OC
Cc1cccc(N2C(=O)CSC2C23C4C5C6C2[Fe]56432789C3C2C7C8C39)c1
CCCCO[P]1(OCCCC)S[Co]2(=[S]1)SP(OCCCC)(OCCCC)=[S]2
CC[Ni]123456CC1CCCC21C3(C)C4(C)C5(C)C16C
C/C(=N\N=C(/S[Cu]Cl)N1CC2CCC(CC2)C1)c1cccc[n+]1[O-]
C[Se]CCCCN(C)C
CCCCB1Oc2cccc(Cl)c2O1
CB1OC[C@H]2O[C@@H](O[Si](C)(C)C)[C@H](O[Si](C)(C)C)[C@H]2O1
C1CCC([Sn](C2CCCC2)(C2CCCC2)C2CCCC2)C1
C/C(=N/NC(=[Se])N1CCCCCC1)c1ccccn1
c1ccc(B2OC34OCCOC3(O2)C23OCCOC42OB(c2ccccc2)O3)cc1
C(=C/c1ccccc1)\B1C2CCCC1CCC2
Cc1cc(C)c(B(c2c(C)cc(C)cc2C)N(C)c2cccc3ccccc23)c(C)c1
O=C(OB1C2CCCC1CCC2)c1ccccc1
CCCC[S+](CCCC)CCCC.[I-]
O=C1OB(C2CCCCC2)OC2=C1OB(C1CCCCC1)OC2=O
C[N+]1(C)CCCCC1.[I-]
C1CC2CCCC(C1)B2[Te]B1C2CCCC1CCC2
CCCCCCCC(=O)O[Ag]
c1ccc(C23C4C5C6C7C2[V]65743289%10%11C3C2C8C9(c2ccccc2)C%10C3%11)cc1
CCB1OCC(COC(C)=O)O1
Clc1ccc(-c2n[se]c(-c3ccc(Cl)cc3)n2)cc1
C/C(=N\NC(=[Se])N1CCCCC1C)c1ccccn1
C=CC(C)(C)O[V](=O)(OC(C)(C)C=C)OC(C)(C)C=C
CC1C2c3c4c(c5c(c3C3C(C)[Co]1236789C1C6C7C8C19)C1C(C)[Co]123678(C(C)C52)C1C3C6C7C18)C1C(C)[Co]123567(C(C)C42)C1C3C5C6C17
CC(C)(C)C1OC(=O)C2C(CCC2[Se]c2ccccc2)O1
C[As]1P(c2ccccc2)c2ccccc2P1c1ccccc1
CC12O[Rh]1345(OC3(C)C24)[P](C1CCCCC1)(C1CCCCC1)OCC1CCCN1[P]5(C1CCCCC1)C1CCCCC1
CCB(CC)/C(CC)=C(\C)[SiH](C)Cl
c1ccc(C23C4C5(c6ccccc6)C6(c7ccccc7)C2(c2ccccc2)[Co]4356278C3CCC2C7CCC38)cc1
C[Te]c1ccc(C(C)=O)cc1
OB(O)c1c2cccc1COCCOCCOCCOCCOC2
Fc1c(F)c(F)c(O[Ge](c2ccccc2)(c2ccccc2)c2ccccc2)c(F)c1F
C(CCCCCB1C2CCCC1CCC2)CCCCB1C2CCCC1CCC2
CC[As](F)F
CC(C)[P]1(C(C)C)CCC[P](C(C)C)(C(C)C)[Co]12345C1C2C32CCCC3=CC=CC14C325
CC(C)(C)B1OC[C@@H]([C@H]2CC[C@H]3[C@@H]4CCC5=CC(=O)CC[C@]5(C)[C@H]4CC[C@@]32C)O1
Clc1cc(Cl)c2n[se]nc2c1
CC1CN1B(N(C)C)N1CC1C
CCN(CC)C(=S)S[Cu]SC(=S)N(CC)CC
CCB(CC)C1CCCCCCC1
C[As](C)Br
CC12C3(C)C4(C)C5(C)C1(C)[Co]23451678C2C1C61C=CC=NC17C28
Fc1c(F)c(F)c([Pb](c2c(F)c(F)c(F)c(F)c2F)(c2c(F)c(F)c(F)c(F)c2F)c2c(F)c(F)c(F)c(F)c2F)c(F)c1F
CCB1OC2(C(=O)c3ccccc3C2=O)C2(O1)C(=O)c1ccccc1C2=O
CN(C)C12C3C4C5C1[Co]45321678C2C1C6C7(N(C)C)C28
CCC1C2C[Ni]12(C)[P](C)(C)C1CC(C)CCC1C(C)C
CCCCB1OCC(=O)C2(CCC3C4CCC5=CC(=O)CCC5(C)C4C(=O)CC32C)O1
CC12C3(C)C4(C)C5(C)C1(C)[Fe]2345167C2CCC1C6CCC27
Clc1ccc(NC(=[Se])Nc2ccc(Cl)cc2)cc1
C[Si](C)(C)C12C3C4C5C1[Co]45321678C2C1C6C7([Si](C)(C)C)C28
CC12C3(C)C4(C)C5(C)C1(C)[Fe]23451678C2(C)C1(C)C6(C)C7(CCN1CCCC1)C28C
CCB1O[C@H]2[C@@H](O1)[C@@H](CP(c1ccccc1)c1ccccc1)O[C@@H]1OB(CC)O[C@@H]12
CC(C)(CO)C[Se][Se]CC(C)(C)CO
C[N+]1(C)CCCCCc2ccccc2C1.[I-]
COc1ccc([Sn](C)(C)C)cc1
CB1C2C3C(N1C(C)(C)C)[Co]23145C2C=CC1C4C=CC25
CCB1N(C)[Si](C)(C)C23C4(C)C[Ni]456C4(CC)B(CC)N(C)[Si](C)(C)C45C4(C)C[Ni]426C13CC
O=C=[Mn](=C=O)(=C=O)C1c2ccccc2-c2ccccc21
CCB1N[Si](C)(C)C(C)=C1CC
CCB(CC)/C(CC)=C(/C1CCCCC1)[Si](C)(C)O[Si](C)(C)C
CCCCCCCCSC(SCCCCCCCC)C1OB(c2ccccc2)OC1C1COB(c2ccccc2)O1
CC[Te](Cl)(Cl)c1ccccc1
CC(OB1C2CCCC1CCC2)C12CC3CC(CC(C3)C1)C2
CCB1OC(=O)C(C)O1
c1ccc([P](c2ccccc2)(c2ccccc2)[Ir]2([P](c3ccccc3)(c3ccccc3)c3ccccc3)c3ccccc3[P]2(c2ccccc2)c2ccccc2)cc1
c1ccc(N2N(c3ccccc3)[Co]23456C2C3C4C5C26)cc1
Cc1ccc(NC(=[Se])Nc2ccc(C)cc2)cc1
CCCC[Sn](C)(CCCC)CCCC
CC/C=C/[Sn](/C=C/CC)(/C=C/CC)/C=C/CC
CC(C)[P]1(C(C)C)CCC[P](C(C)C)(C(C)C)[Co]12345C1CCC2C3C4C15
Cc1cc(C)c(B(N)c2c(C)cc(C)cc2C)c(C)c1
c1ccc(-c2ccc(C34C5C6C7C8C3[Mn]7685439%10%11C4C3C9C%10C4%11)cc2)cc1
CCB1OC2C(OC(C)=O)OC(C(C)OC(C)=O)C2O1
Cc1cc(C)c(B(c2cc(C)c(O)c(C)c2)c2c(C)cc(C)cc2C)c(C)c1
[Se]=c1c2ccccc2[nH]c2ccccc12
C[As](C)SC(F)(F)F
BrC12C3C4C5C1[Co]4532167C2CCC1C6CCC27
ClC(Cl)(Cl)c1ns[s+]n1.[Cl-]
CC1(C)OC(=O)C2([Se]c3ccccc3)CCCCC2O1
C[Si](C)(C)C1=C(c2ccccc2)[Ti]123456789(C1C2C3C4C15)C1C6C7C8C19
CC(C)COB1OCc2ccccc2CO1
O=C(OCCCCCCCCCCCCCCS)C12C3C4C5C1[Fe]45321678C2C1C6C7C28
CCCCCCCCB1OC2C(O1)C1OB(CCCCCCCC)OC3C1OB(CCCCCCCC)OC23
COC(=O)CC(=O)C(C)[Se]c1ccccc1
CCCCCCCCCCCCCC[Sn](CC)(CC)OC(=O)CCCCC
CC(=O)O[Ag]
CCCCC1=CS[Co]2345(S1)C1C2C3C4C15
CCOB1C(CC)=C(C)[Si](C)(C)N1C
Fc1c(F)c(F)c([As](c2ccccc2)c2ccccc2)c(Br)c1F
OC(C1=CC2C=CC1C2)C12C3C4C5C1[Fe]45321678C2C1C6C7C28
CNc1ccc([Se]C#N)cc1
COC1OCC2OB(c3ccccc3)OC1C2O
C12C3C4C5C1[Cr]234516789C2C1C6N7C8C29
C[Si](C)(C)O[As](O[Si](C)(C)C)O[Si](C)(C)C
CC[P]1(CC)CC[P](CC)(CC)[Ni]1234C1CCC2C3CCC14
CC(=O)c1ccc2ccccc2c1OB(F)F
CN(C)CCC12C3C4C5C1[Co]4532167C2CCC1C6CCC27
CC(C)[P]1(C(C)C)CCC[P](C(C)C)(C(C)C)[Co]12345C1C2C3C(C)(C)C4C15
[Se]=C=[Se]
COB(c1ccccc1)c1ccccc1
CC12C3C4(C)C5C6(C)C1[Co]3524617C2CCC1C27
CC12C3C4C5C1[Co]45321C2C=CCCC1CC2
O=CC1OB(c2ccccc2)OC(CO)C1O
CC(=O)C(C(=O)c1cccs1)=[As](c1ccccc1)(c1ccccc1)c1ccccc1
CCCCB1O[C@@H]2[C@H](O1)O[C@@H](C)[C@H]1OB(CCCC)O[C@H]12
O=C(NB1C2CCCC1CCC2)c1ccccc1
CCB(C)CC
CCCCB1NC(C(=O)OC)CO1
CC1=Cc2c(-c3ccccc3)cccc2C12[Si](C)(C)C1(C(C)=Cc3c(-c4ccccc4)cccc31)[Zr]2(Cl)Cl
CCB(CC)OB(CC)Nc1cc(C)ccn1
COC(=O)/C=C/SC1=C(C(=O)OC)S[Co]2345(S1)C1C2C3C4C15
CC(=O)OCCCCC[Se][Se]CCCCCOC(C)=O
CCCC[Sn](CCCC)(CCCC)C1([Sn](CCCC)(CCCC)CCCC)SCCCS1
COC(CNC(=O)c1ccccc1OCC(=O)O)C[Hg]O
Cc1cc(C)c(B(Nc2cccc3cc4ccccc4cc23)c2c(C)cc(C)cc2C)c(C)c1
CCB1OC(c2ccccc2)CC(CC)N1C(C)C
CC(C)CCC1C2C3C4C1[Co]2341567C2C1C5C6C27
c1ccc([Se]CC2CCCO2)cc1
C(=C/[As](c1ccccc1)c1ccccc1)\P(c1ccccc1)c1ccccc1
CC1(C)O[Ti]23456789(C(c%10ccccc%10)=C1c1ccccc1)(C1C2C3C4C15)C1C6C7C8C19
C1=CC23C4C56C=CC=CC57C2(C=C1)[W]43671258(CC1C2)CC5C8
C1=CC23C4C5C6C2(C=C1)[Co]54631278C3C1C21C=CC=CC17C38
CC1C2(C)C[Ni]1234CC3(C)C4C
C12C3C4C5C1[Co]2345167C2[Co]134589(C1C3C4C5C18)C6[Co]2791345C2C1C3C4C25
CN1C(=O)C2CC34C5C6C7C3(CC2C1=O)[Co]6574123C4(c5ccccc5)C1(c1ccccc1)C2(c1ccccc1)C43c1ccccc1
CCC(CSCC(CC)OB1C2CCCC1CCC2)OB1C2CCCC1CCC2
CCCC[N+](CCCC)(CCCC)CCCC.[BH3-]C#N
N#C[Se]c1ccc2[nH]ccc2c1
CC1=C(C)[Co]123456C1C2C3C4(CC[P]5(C(C)(C)C)C(C)(C)C)C16
CC1C2C(C)[Ni]1234C(C)C3C4C
CC12C3(C)C4(C)C5(C)C1(C)[Th]234516789%10%11(C(c2ccccc2)C1C6C7c1ccccc1)C1(C)C8(C)C9(C)C%10(C)C1%11C
CCCC[Sn](CCCC)(CCCC)CC(C)CO
C/C(=C/C(=O)c1ccccc1)[N]CC[N]/C(C)=C\C(=O)c1ccccc1.[Cu]
O/N=C\C12C3C4C5C1[Fe]45321678C2C1C6C7C28
C[P](C)(C)[Ni]123([P](C)(C)C)C4CCC1C2CCC43
CC1CCOB(Oc2ccc(O)cc2)O1
CC[P](CC)(CC)[FeH]1234([P](CC)(CC)CC)C5C1C2C3C54
C[P](C)(C)[Fe]1234567CC1C2(CCC3(C4)C5C6)C7
O=CC12C3CC4C5C3[Rh]513678(C1C3C6C7C18)C42
CC12O[Mo]13456789(CC23c1ccccc1)(CC4(c1ccccc1)C5(C)O6)CC7(c1ccccc1)C8(C)O9
CCB1OCC(=O)O1
CCCC[P](CCCC)(CCCC)[Co]12345(C(C(=O)OC)C1C(=O)OC)C1C2C32CCC24C15
CCCCCCCCCCCCCCCCCCOc1ccc(B2OC(C)(C)C(C)(C)O2)cc1
O=N[Co]1(N=O)[IH][Co](N=O)(N=O)[IH]1
CC#C[Sn](Cl)(C#CC)C#CC
CC1(C)CC(/C=C2\N([Zn]Cl)C(=O)CC2(C)C)=N/C1=C\C1=NC(C)(C#N)C(C)(C)C1
CCB(CC)SC
CCOC(=O)C(CC[Se]C)/N=C/N(C)C
CB1OOB(C)O1
CO[C@H]1O[C@@H]2COB(c3ccccc3)O[C@@H]2[C@H](O[Si](C)(C)C)[C@H]1O[Si](C)(C)C
CB1OC2Cc3cccc(OCC4CN(C(C)(C)C)B(C)O4)c3CC2O1
CC1=C2[Zr]13456789%10(C1=C(C)[Zr]21%11%12%13%14%15%16%17%18(C1C%11C%12C%13C1%14)C1C%15C%16C%17C1%18)(C1C3C4C5C16)C1C7C8C9C1%10
CC(CS)OB1C2CCCC1CCC2
Cl/C=C/[As](/C=C/Cl)[As](Cl)Cl
C=CCOB1C2CCCC1CCC2
C=C[Sn](C)(C=C)C=C
Cl/C=C/[As](Cl)[As](/C=C/Cl)/C=C/Cl
C1CC2CCCC(C1)C1OC3B(OB21)C1CCCC3CCC1
O=C(O)CCCCCCC[Se]CCCCCCCC(=O)O
O=C1C(c2c(F)c(F)c(F)c(F)c2F)=C(c2c(F)c(F)c(F)c(F)c2F)C(c2c(F)c(F)c(F)c(F)c2F)=C1c1c(F)c(F)c(F)c(F)c1F.[Co]C1C=CC=C1
CCB1OC(C(C)C)C(C)(C(C)=O)O1
CCB(CC)OP(=O)(C1CCCCC1)C1CCCCC1
CCCCB1OC2OC3C(CO[Si](C)(C)C)OB(CCCC)OC3C2O1
CC12C3(C)C4(C)C5(C)C1(C)[Os]2345(Br)([P](C)(C)c1ccccc1)[P](C)(C)c1ccccc1
CC(C)N(C(=[Se])Cc1ccccc1Cl)C(C)C
CC1C2(C)C[Ni]123456OC3(C)C4C5(C)O6
CCB(CC)OCC1CCOB(CC)O1
CCB(CC)OC1C(=O)OC(C2COB(CC)O2)C1OB(CC)CC
c1ccc(C23C4C5C6C7C2[Cr]65743289%10%11C3C2C8C9(c2ccccc2)C%10C3%11)cc1
C[Se]C
C[Sn](C)(C)OS(=O)C(F)(F)C(F)(F)C(F)(F)C(F)(F)F
CCC(C)[Pb](C)(C)C
CCB1OC(=O)c2ccc3c(c2O1)OB(CC)OC3=O
CCN(C)CCC[Mg]CCCN(C)CC
BrB1C2CCCC1CCC2
CC1C2C[Pt]1234([P](C)(C)C)CC3C4C
Cn1ccc[n+]1-c1ccccc1.[Br-]
CC1CC2C3CCC4C1[Co]3241567C2C1C5C6C27
Cc1ccc(/N=C/c2c([SeH])sc3ccccc23)cc1
CCN(CC)c1ccc([Sn](c2ccccc2)(c2ccc(N(CC)CC)cc2)c2ccc(N(CC)CC)cc2)cc1
CCCCCCCCCCCCCCCCOB(OCCCCCCCCCCCCCCCC)OCCCCCCCCCCCCCCCC
ClP1(=[Se])Oc2ccccc2-c2ccccc2O1
CCB(OCC(C)(C)C)OCC(C)(C)C
CC(C)[P]1(C(C)C)C[P](C(C)C)(C(C)C)[Fe]12345(C)C1C2C3C4C15
CC(=[Se])Nc1ccc(C)cc1
CC12C3C45C=CC=CC46C1(C)[Co]3256147C2CCC1C4CCC27
CC(C)(C)[Zn]C(C)(C)C
C1CC2C34CCC5C1[Fe]5231678(C4)C2C1C6C7C28
O=C(c1ccccc1)N(Cc1ccccc1)C12C3C4C5C1[Fe]45321678C2C1C6C7C28
C[P](c1ccccc1)(c1ccccc1)[Fe]1234(C)([P](C)(c5ccccc5)c5ccccc5)C5C1C2C3C54
CC12C3(C)C4(C)C5(C)C1(C)[Cr]23451678C2C1C61C=CC=CC17C28
CCCC[N+](CCC)(CCC)CCC.[Br-]
CCB1[Se][Si](C)(C)C(C)=C1CC
CC12C3(C)C4(C)C5(C)C1(C)[Co]2345(Cl)[Co]1234(Cl)C5(C)C1(C)C2(C)C3(C)C54C
N#Cc1ccc(B(O)O)cc1
CCCCCCCCCCCCCCCC[N+](C)(C)CC.[Br-]
CC1OC2OB(c3ccccc3)OC2C2OB(c3ccccc3)OC12
CCCB(CCC)N(C(=O)n1ccsc1=N)c1ccccc1
CC(C)C12C3C4C5(C)C67C8C9C%10(C)C6(C1[Ni]342516%11%12C2(C)C1(C)C6(C)C%11(C)C2%12C)[Ni]98%1071234C5(C)C1(C)C2(C)C3(C)C54C
Cc1cc(-c2ccccc2)[o+]c(-c2ccccc2)c1.[I-]
O=[As]1(O)c2ccccc2Oc2ccccc21
CCCCC[Ge](CCCCC)(CCCCC)CCCCC
CN(C)CCC12C3C4(CCN(C)C)C56C=CC=CC15[Mn]32461578C2C1(CCN(C)C)C51C=CC=CC17C28CCN(C)C
CC1(C)CC(C)(C)CC2(C1)O[Ti]1(OC23CC(C)(C)CC(C)(C)C3)OC2(CC(C)(C)CC(C)(C)C2)C2(CC(C)(C)CC(C)(C)C2)O1
CCCCCCCCCCCCCC[Sn](CCCCCCCCCCCCCC)(CCCCCCCCCCCCCC)OC(C)=O
CC(=O)SCCCCCCCCCCCC12C3C4C5C1[Fe]45321678C2C1C6C7C28
C[P](C)(C)[W]123456(C)(CC1C2)(CC3C4)CC5C6
C1CCC(OB2OCCO2)CC1
CCB(CC)O[Si](C)(C)C
CS[Sn](C)(C)C
CCB(OB(CC)C1CC/C=C\CCC1)C1CC/C=C\CCC1
CCB(CC)C1=C(c2ccccc2)[Ge]2(C(c3ccccc3)=C1CC)C(c1ccccc1)=C(CC)C(B(CC)CC)=C2c1ccccc1
CCCCB1OCC(=O)C2(CCC3C4CCC5CC(O)CCC5(C)C4C(=O)CC32C)O1
C[Se]c1nc2ccccc2[nH]1
C#C[Ge]1(CCCC)CCCC1
CC(C)(C)C([Se]c1ccccc1)C(=O)OC(c1c2ccccc2cc2ccccc12)C(F)(F)F
CC12C[Pt]13456(C2)C1C3C4C5C16
CC12C3C4C(C5C1[V]521678C2C1C6C7C28)[V]431256C3C1C2C5C36
Cc1ccccc1N[P@]1(=[Se])OCC[C@H](C)O1
CCCCC(O)C1OC1[Sn](CCCC)(CCCC)CCCC
CC(C)(C)[P]1(C(C)(C)C)CCC[P](C(C)(C)C)(C(C)(C)C)[Ni]12CC2
Cc1n[se]nc1C
CC(=O)/C(Cc1ccccc1)=C(/C)[O].CC(=O)/C(Cc1ccccc1)=C(/C)[O].[Cu]
c1cc2c(B3OCCO3)c(c1)COCCOCCOCCOC2
CC(C)[P]1(C(C)C)CC[P](C(C)C)(C(C)C)[Fe]1(Cl)Cl
CC(C)(C)C12P3P1C3(C(C)(C)C)[Zr]213456789(C2C1C3C4C25)C1C6C7C8C19
CCCCNc1ccc([Se]C#N)cc1
CCCC[Sn](CCCC)(CCCC)OC(C)=O
CCCC[Sn](Br)(C(C)C)C1CCCCC1
CCCCCC1OB(CCCC)OC1C/C=C\CCCCCCCC(=O)OC
c1ccc([Se]2[Co]3456(C7C3C4C5C76)[Se](c3ccccc3)[Co]23456C2C3C4C5C26)cc1
FC(F)(F)[As](I)C(F)(F)F
CCOP(=S)(OCC)S[Sn]SP(=S)(OCC)OCC
CC[As](Br)Br
CCB(CC)NC(C)(C)C
Fc1c(F)c(F)c(B(c2c(F)c(F)c(F)c(F)c2F)C23C4C5C6C2[Zr]56432789(Cl)(Cl)C3C2C7C8(B(c2c(F)c(F)c(F)c(F)c2F)c2c(F)c(F)c(F)c(F)c2F)C39)c(F)c1F
Cn1c(=[Se])sc2ccccc21
[truncated: 2,283 more rows]

## Sheet: NEIMS_validation set
The 103 filtered molecules from the NEIMS_validation set
CB(C)/C(C)=C(\C)[Si](C)(C)C
C[N+](C)(C)C.[Cl-]
C1C2C[Cr]12345CC3C[Cr]4123(CC1C2)CC3C5
CCC12C3C4C5C1[Fe]45321678C2C1C6C7C28
CCCC[Sn](CCCC)(CCCC)CCCC
OB(O)c1ccc(Br)cc1
CC(=O)C12C3C4C5C1[Fe]45321678C2C1C6C7C28
Cl[Ti](Cl)(Cl)Cl
CCCCCCCCCCCCCC[N+](C)(C)C.[Br-]
C12C3C4C5C1[Fe]23451678C2C1C6N7C28
CN(C)B(Cl)B(N(C)C)N(C)C
c1ccc([Ge](c2ccccc2)(c2ccccc2)c2ccccc2)cc1
OB(O)c1ccccc1
CCCB1OCCCN1C1CCCCC1
Cl[Ni]1(Cl)[P](c2ccccc2)(c2ccccc2)CCC[P]1(c1ccccc1)c1ccccc1
Cl[Ti]12345678(Cl)(C9C1C2C3C94)C1C5C6C7C18
[BH3-][N+](C)(C)C
Cl[Hg]Cl
Cl/C=C/[As]1SCCS1
C1CC2C3C[Ni]234567CC4C5CCC6C17
FC(F)(F)[Hg]C(F)(F)F
FC(F)(F)[AsH]C(F)(F)F
CCC(=O)C12C3C4C5C1[Fe]45321678C2C1C6C7(C(=O)CC)C28
C12C3C4C5C1[V]23451678C2C1C6C7C28
CCCCCCCCCCCCCCCC[N+](C)(C)C.[Br-]
CCCCB1O[C@H]2O[C@@H]3COB(CCCC)O[C@@H]3[C@H]2O1
CCCCCCCCCCCC(=O)O[Sn](CCCC)(CCCC)OC(=O)CCCCCCCCCCC
FC(F)(F)C1=CC(C(F)(F)F)=[S][Pt]2(O1)OC(C(F)(F)F)=CC(C(F)(F)F)=[S]2
CN(C)C1=[S][Zn]2(S1)SC(N(C)C)=[S]2
C[Sn](C)(Cl)Cl
O=C(O)C12C3C4C5C1[Fe]45321678C2C1C6C7C28
O1[As]2O[As]3O[As]1O[As](O2)O3
Cl[Ti]1234(Cl)(Cl)C5C1C2C3C54
C1=C\CCCCCCCCCC/1
B1NBNBN1
c1ccc2c(c1)Nc1ccccc1[As]2[As]1c2ccccc2Nc2ccccc21
O=C(c1ccccc1)C12C3C4C5C1[Fe]45321678C2C1C6C7C28
c1ccc2c(c1)Nc1ccccc1[As]2O[As]1c2ccccc2Nc2ccccc21
C[n+]1ccc(-c2cc[n+](C)cc2)cc1.[Cl-].[Cl-]
CCCC[Sn](C)(C)C
Cl[Ge](Cl)(c1ccccc1)c1ccccc1
CCB1OC2CSC3OB(CC)OC3C2O1
C[Hg]I
c1ccc([As](c2ccccc2)c2ccccc2)cc1
CCB(CC)N(CC)CC
CC12C3C4C5C1[Fe]45321678C2C1C6C7(C)C28
c1ccc([Se][Se]c2ccccc2)cc1
c1ccc(B2OCCO2)cc1
CCCC[Sn](Br)(CCCC)CCCC
C1CC2C3CCC4C1[Rh]4231567C2C1C5C6C27
CCCCOB(OCCCC)OCCCC
CCB(CC)OB(CC)CC
Cc1cc(C)c(B(c2c(C)cc(C)cc2C)c2c(C)cc(C)cc2C)c(C)c1
C12C3C4C5C1[Fe]23451678C2C1C6C7C28
c1ccc([Sn](c2ccccc2)(c2ccccc2)[Sn](c2ccccc2)(c2ccccc2)c2ccccc2)cc1
CC1CC(C)SB(C(C)C)O1
CN(C)C(=S)S[Cu]SC(=S)N(C)C
CCB1OB(CC)OB(CC)O1
CCCC[Sn](CC)(CCCC)CCCC
Cl[Hg]c1ccccc1
CCC[N+](CCC)(CCC)CCC.[I-]
CCCC[Sn](CCCC)(CCCC)O[Sn](CCCC)(CCCC)CCCC
[SeH]c1ccccc1
Cc1ccc2[se]c(C)nc2c1
C=CCOc1ccccc1OCC1CN(C(C)C)B(CCCC)O1
Cc1ccc(B(O)O)cc1
c1ccc(C23C4(c5ccccc5)C5(c6ccccc6)C6(c7ccccc7)C7(c8ccccc8)C2(c2ccccc2)[Cr]34576289%10C3C2C8C9C3%10)cc1
c1ccc(C23C4(c5ccccc5)C5(c6ccccc6)C2(c2ccccc2)[Co]3452678C3C2C6C7C38)cc1
C[Sn](C)(c1c(F)c(F)c(F)c(F)c1F)c1c(F)c(F)c(F)c(F)c1F
C12C3C4C5C6C7C8C1[Hf]234857619%10%11%12%13%14C2C1C9C%10C%11C%12C%13C2%14
CC(C)C[Al](CC(C)C)CC(C)C
CC(=O)C12C3C4C5C1[Fe]45321678C2C1C6C7(C(C)=O)C28
CB1OC(c2cc(Cl)c(N)c(Cl)c2)CN1C(C)(C)C
CCCCB(O)O
CC[N+](CC)(CC)CC.[I-]
CC[Se]CC
F[B-](F)(F)F.c1ccc[cH+]cc1
c1ccc([Hg]c2ccccc2)cc1
CCCCN(CCCC)C1=[S][Zn]2(S1)SC(N(CCCC)CCCC)=[S]2
C1CCC(B2OB(C3CCCCC3)OB(C3CCCCC3)O2)CC1
FC(F)(F)[As](Cl)Cl
CC[Ge]1(CC)CC(C)=C(C)C1
C(OCC12C3C4C5C1[Fe]45321678C2C1C6C7C28)C12C3C4C5C1[Fe]45321678C2C1C6C7C28
OB1C2CCCC1CCC2
CB(C)C
CCCCCCCCCCCC[N+](C)(C)CCCCCCCCCCCC.[Br-]
C[Sn](C)(C)Cl
CC1=C(C)C[Ge](C)(C)C1
C12C3C4C5C1[Cr]2345167C2C1C6C1C3C4C(C27)[Cr]4312567C1C2C5C6C17
[Cl-].c1ccc([As+](c2ccccc2)(c2ccccc2)c2ccccc2)cc1
C[Se]C[Se]C
CCCCC1C2C3C4C1[Co]2341567C2C1C5C6C27
FC(F)(F)[As](C(F)(F)F)C(F)(F)F
CCCC[Sn](Cl)(CCCC)CCCC
CCCCCCCCCCCCCCCCCC[N+](C)(C)CCCCCCCCCCCCCCCCCC.[Br-]
C[Sn](C)(C)[Sn](C)(C)C
C[As](Cl)Cl
CC[Pb](C)(CC)CC
C1CCC(OB(OC2CCCCC2)OC2CCCCC2)CC1
CC(C)C1C2C3C4C1[Co]2341567C2C1C5C6C27
c1ccc([Pb](c2ccccc2)(c2ccccc2)c2ccccc2)cc1
CCO[V](=O)(OCC)OCC
CCOB(CC)OCC

## Sheet: NEIMS_test set
The 101 filtered molecules from the NEIMS_test set
CCCC[N+](CCCC)(CCCC)CCCC.[Br-]
O=C(O)CCCC[P+](c1ccccc1)(c1ccccc1)c1ccccc1.[Br-]
c1ccc(C2=C(c3ccccc3)S[Ni]3(S2)SC(c2ccccc2)=C(c2ccccc2)S3)cc1
CC1=C(C)C[GeH2]C1
CC(C)O[Ti](OC(C)C)(OC(C)C)OC(C)C
CC(O)C12C3C4C5C1[Fe]45321678C2C1C6C7(C(C)O)C28
CB1OCc2cc(C3CN(C(C)(C)C)B(C)O3)ccc2O1
C[Sn](C)(C)C
CCCC[N+](CCCC)(CCCC)CCCC.[Cl-]
C[Pb](C)(C)C
C=CC[Sn](CC=C)(CC=C)CC=C
Cl[As](c1ccccc1)c1ccccc1
C1=C\CC/C=C\CC/C=C\CC/1
C[Si](C)(C)O[As](=O)(O[Si](C)(C)C)O[Si](C)(C)C
CN(C)C1=[S][Ni]2(S1)SC(N(C)C)=[S]2
Cl/C=C/[As](Cl)/C=C/Cl
Cl[Ge](c1ccccc1)(c1ccccc1)c1ccccc1
c1ccc([As](O[As](c2ccccc2)c2ccccc2)c2ccccc2)cc1
C[As](C)(=O)O
CCCC[Sn](F)(CCCC)CCCC
CCCC1C2C3C4C1[Co]2341567C2C1C5C6C27
C[Hg]Cl
c1ccc([Sb](c2ccccc2)c2ccccc2)cc1
CCCCB1OB(CCCC)OB(CCCC)O1
c1cc2c(B3Oc4ccccc4O3)c(c1)COCCOCCOCCOCCOC2
c1ccc(B2OB(c3ccccc3)OB(c3ccccc3)O2)cc1
O=C1[Ni]2345(C(=O)[Ni]16789C1C6C7C8C19)C1C2C3C4C15
COB(OC)OC
[Se]=P(c1ccccc1)(c1ccccc1)c1ccccc1
CCC[GeH]1CCCC1
C1=C\CC/C=C\CC/C=C\CC/1
Nc1nnc(-c2ccccc2)[se]1
CC[As](Cl)Cl
C[As](C)C#N
FC(F)(F)[As]([As](C(F)(F)F)C(F)(F)F)C(F)(F)F
CCCCCC[N+](CCCCCC)(CCCCCC)CCCCCC.[Br-]
CCB(OC)OC
CCCCB1OC(COc2cccc3[nH]ccc23)CN1C(C)C
CCB1OCCCN1Cc1ccccc1
C[Si](C)(C)OB(O[Si](C)(C)C)O[Si](C)(C)C
CC[Pb](C)(C)C
CCB1OC2C=COCC2O1
c1ccc(C[Se]Cc2ccccc2)cc1
Cl[As](Cl)Cl
Cl/C=C/[As](Cl)Cl
CCB1OCC(C2OC(OC)C3OB(CC)OC23)O1
CC(=O)O[Sn](c1ccccc1)(c1ccccc1)c1ccccc1
FC(F)(F)C12O[Cu]1345678(OC3(C(F)(F)F)C24)OC5(C(F)(F)F)C6C7(C(F)(F)F)O8
c1ccc(CN(Cc2ccccc2)C2=[S][Zn]3(S2)SC(N(Cc2ccccc2)Cc2ccccc2)=[S]3)cc1
CCB1O[C@@H]2[C@@H](OC)O[C@@H]3COB(CC)O[C@H]3[C@@H]2O1
CCCC[SnH](CCCC)CCCC
Cl[Zr]12345678(Cl)(C9C1C2C3C94)C1C5C6C7C18
CCC1C2C3C4C1[Co]2341567C2C1C5C6C27
O=[Se](O[Se](=O)c1ccccc1)c1ccccc1
O=C(/C=C(\O[Co]O/C(=C/C(=O)C(F)(F)F)C(F)(F)F)C(F)(F)F)C(F)(F)F
CC[Sn](CC)(CC)CC
CC12C3(C)C4(C)C5(C)C1(C)[Co]2345167C2(c3ccccc3)C1(c1ccccc1)C6(c1ccccc1)C27c1ccccc1
C[Sn](C)(C)Cc1ccccc1
C[Se][Se]C
c1ccc([Sn](c2ccccc2)(c2ccccc2)c2ccccc2)cc1
Cl/C=C/[As](/C=C/Cl)/C=C/Cl
C1CC2C3C4C1[Co]2431567C2C1C5C6C27
C[As](C)c1ccccc1
CCB(O)CC
CCB1OCC2OB(CC)OCC2O1
C[Ge](C)(Cl)Cl
CCCCB1OC(COc2cccc3ccccc23)CN1C(C)C
c1ccc(C2C3C4C5C2[Co]3452678C3C2C6C7C38)cc1
Cl[Ge](Cl)(Cl)Cl
CCCOB(OCCC)OCCC
FC(F)(F)[AsH2]
COc1cc2c3cc1Oc1cc(ccc1O)CC1c4c(cc(OC)c(O)c4Oc4ccc(cc4)CC3N(C)CC2)CC[N+]1(C)C.Cl.[Cl-]
CCCC[Sn](Br)(Br)CCCC
C[Ge]1(C)CC=CC1
C1CC2C3CCC4C1[Pt]423156C2CCC1C5CCC26
C1COB(OCCCOB2OCCCO2)OC1
O=C(O)C1=CC=CC1[Fe]C1C=CC=C1C(=O)O
N#C[As](c1ccccc1)c1ccccc1
OCC12C3C4C5C1[Fe]45321678C2C1C6C7C28
C12C3C4C5C1[Ni]23451678C2C1C6C7C28
CCOB(OCC)OCC
CC[n+]1cccc2ccccc21.[I-]
O=CC12C3C4C5C1[Fe]45321678C2C1C6C7C28
CC[Hg]CC
C[Sn](C)(C)c1ccccc1
CCB(CC)Nc1ccccc1
C1[Se]C[Se][Se]1
CCB(CC)CC
CC(C)OB(OC(C)C)OC(C)C
CC(C)[As](/C=C/C#N)C(C)C
O[Sn](c1ccccc1)(c1ccccc1)c1ccccc1
CCCCN(CCCC)C1=[S][Ni]2(S1)SC(N(CCCC)CCCC)=[S]2
CCB1C2CCCC1CCC2
C12C3C4C5C6C7C8C1[Ti]234857619%10C2C1C9C1C3C4C(C2%10)[Ti]431256789%10C1C2C5C6C7C8C9C1%10
C1=CC23C4C5C6C2(C=C1)[Co]5463127C3CCC1C2C37
NCCOB(c1ccccc1)c1ccccc1
CCCC[Sn](CCCC)(CCCC)[Sn](CCCC)(CCCC)CCCC
C12C3C4C5C6C1[Cr]234651789%10C2C1C7C8C9C2%10
C[Se]CCC(N[Si](C)(C)C)C(=O)O[Si](C)(C)C
C1CC[GeH2]C1
CCN(CC)C1=[S][Zn]2(S1)SC(N(CC)CC)=[S]2

## Sheet: ChEMBL 28 + NIST 2017
The 24401 intersecting molecules from the ChEMBL 28 and NIST 2017
O=C(NC1=NN(c2ccccc2)C(=O)C1)c1ccccc1
COc1ccc(OC)c(/C=C(\C#N)c2nc(-c3ccc(F)cc3)cs2)c1
CCCCC/C=C\C/C=C\C/C=C\C/C=C\CCCC(N)=O
CCCCCCCCSCCO
CCCCC(=O)OCCOCCOCCOC(=O)CCCC
Cc1ccc([N+](=O)[O-])cc1N
O=C(CCc1ccccc1)Oc1ccc([N+](=O)[O-])cc1
CC(Cl)(Cl)C(=O)O
CCCCCCCCCCCCCCCCCBr
CCCCCCCCCCCC(=O)C1=C(O)CC(O)CC1=O
Nc1n[nH]c(N)c1/N=N/c1ccccc1
COc1ccccc1Cc1c(C2CCCCC2)nc2ccc(Br)cn12
NCCN(CCN)CCN
Cc1cccnc1NC(=O)NC(=O)c1ccc(C(C)(C)C)s1
c1ccc2sc(SN3CCOCC3)nc2c1
CCCOC(=O)c1cc(=O)c2ccccc2o1
CC(=O)OC1(C)N=NC2(CCCCC2)O1
O=c1cc(-c2ccc(Br)cc2)oc2ccccc12
N=c1ccn2c(n1)OC1C(O)C(CO)OC12
CCOC(=O)c1c(-n2cccc2)sc2c1CCCC2=O
Oc1ccccc1-c1nc2ccccc2o1
CC1CCC2CC1C2(C)C
O=C1OC(=O)C2C3C=CC(O3)C12
CC(=O)/C=C/c1ccccc1Cl
COc1ccc(/C=C/C=C/C(=O)c2c(O)cc(C)oc2=O)cc1
CCCCCCCCCCCCCCCC(=O)OC1CCCCC1
Cc1ccccc1COc1ccc2oc(C)c(C(=O)O)c2c1
C[C@@]12C=CC[C@H]1[C@@H]1CC[C@H]3CC(=O)CC[C@]3(C)[C@H]1CC2
C=C[C@H](O)C#CC#CC/C=C\CCCCCCC
O=c1c2ccccc2nc2n1-c1ccccc1SC2
Cc1cc(Nc2ccc(C(=O)O)cc2)nc(N)n1
CC(=O)Nc1ccc(CC#N)cc1
Nc1ccc(-c2ccc(N)c(O)c2)cc1O
CCCCCCCCCCCCCC(=O)OCC(O)CO
NCCCN
O/N=C1\CCCc2ccccc21
COc1cc(C(=O)NCc2ccc(OCCN(C)C)cc2)cc(OC)c1OC
CC(=O)CC(=O)Nc1ccccc1C
CC(C)(C)c1ccc(-c2ccc(C(C)(C)C)cc2)cc1
O=C1NC(=S)NC(=O)C1=Cc1c2ccccc2cc2ccccc12
CCCCCn1cc(C(=O)Cc2ccccc2Br)c2ccccc21
OCC(CBr)(CBr)CBr
CC(=O)c1cccc(NC(=O)CSCc2ccccc2)c1
CC(=O)n1c2ccccc2c2ccccc21
COc1cc(OC)c(OC)cc1CC(C)N
NS(=O)(=O)c1ccc(/N=C/c2ccccc2)cc1
O=C(O)CCCc1c[nH]c2ccccc12
O=C(O)Cc1c(Cl)ccc(Cl)c1Cl
O=C1c2ccccc2C(=O)c2c(O)c(CO)cc(O)c21
COc1ccc(-n2cc(C#N)c(=O)[nH]c2=O)cc1
Cn1cc2c(NC3=NCCN3)cccc2n1
Cc1ccc(-c2cc(C(F)(F)F)nn2-c2ccc(S(N)(=O)=O)cc2)cc1
Cc1cc(O)c2c3c4c(cc(O)c13)C(C)(C)C(=O)c1c(O)cc(O)c(c1-4)C2=O
CNC(C)C(=O)c1ccc(C(F)(F)F)cc1
CC(=O)NCC(=O)Nc1ccc(Cl)cc1C(=O)c1ccccc1
CSc1ccc(O)cc1C
CC12CC3CC(C)(C1)CC(NC(=S)Nc1ccccc1)(C3)C2
COc1cc(Cl)ccc1Oc1ccc(Cl)cc1Cl
CCCn1c(=O)c2nc(-c3ccc(OCC(=O)Nc4ccc(O)cc4)cc3)[nH]c2n(CCC)c1=O
CN1N=C(c2ccccc2)c2cc(Cl)ccc2NC1=S
O=C(O)C(O)(c1ccccc1)c1ccccc1
O=C(O)CNC(=O)CNC(=O)OCc1ccccc1
O=C(CCC1CCCC1)Nc1ccc(Br)cn1
Cc1ccc(/C=C/C2=NN(c3ccccc3)C(c3ccc(C)cc3)C2)cc1
N#CCc1ccccc1[N+](=O)[O-]
CS(=O)(=O)OCCCOS(C)(=O)=O
Cc1oncc1C(=O)O
COc1ccc(/C=N/NC(=O)c2ccc(C)cc2)cc1
O=S(=O)(CS(=O)(=O)c1ccc(Cl)cc1)c1ccc(Cl)cc1
CC(=O)N[C@@H](CCC(=O)O)C(=O)O
C/C(=N\NC(=S)NC12CC3CC(CC(C3)C1)C2)c1ccncc1
O=NN1CCC(=O)CC1
CC(=O)C(C)=O
Cc1cc(C)n2nc(SCC(=O)NC3CCCCC3)nc2n1
O=Cc1cccc(Br)c1
ClC[C@H]1CO1
CC(C)Nc1nc(N)c(C(=O)c2ccc(Cl)s2)s1
CC(=O)Nc1cnc2ccccc2c1
CC(=O)Nc1ccncc1
CC(C)(C)c1ccc(C(C)(C)C)c(N)c1
COc1ccc2oc(-c3ccccc3OC)cc(=O)c2c1
Sc1nnc(-c2ccncc2)n1CCc1ccccc1
O=C(C(=O)N1CCCN(Cc2ccc(F)cc2)CC1)c1ccccc1
N[C@@H](CSCC(=O)O)C(=O)O
Fc1ccc(Nc2nc3nonc3nc2Nc2ccc(F)cc2F)c(F)c1
CCCCCCCCCCCCCCCC(=O)OC(CO)CO
Cc1ccc([N+](=O)[O-])cc1C
CCOC(=O)c1cc(=O)c2cc(C)ccc2o1
COC(=O)NCC(c1cccnc1)N1CCOCC1
NS(=O)(=O)c1ccc2ccccc2c1
CN(C)CCNc1cc(-c2ccccn2)nc2ccccc12
COc1ccc(C#N)c2ccccc12
O=C(CC1c2ccccc2Oc2ccccc21)Nc1ccccc1F
COc1ccc(N(C(C)=O)c2nc3ccccc3[nH]2)cc1
CN(C)CCOC(C)(c1ccccc1)c1ccccn1
CCCCCCCCCC(=O)O
CC(O)(CS(=O)(=O)c1ccc(F)cc1)C(=O)Nc1ccc(C#N)c(C(F)(F)F)c1
CC1=CC(=O)c2c(O)ccc(O)c2C1=O
O=C(NCc1ccco1)c1ccc2ccccc2n1
O=C(O)C1C(c2ccccc2)C(C(=O)O)C1c1ccccc1
O=C(COc1ccccc1O)Nc1ccccc1Cl
Nc1ccccc1-c1ccccc1
Cc1nc2ccccc2n1Cc1ccc(Cl)cc1
C1CCCC1
COc1nc(N(C)C)nc(-n2nnc(C(C)=O)c2C)n1
CC(=O)Nc1nonc1-c1nc2ccccc2n1Cc1ccc(C(C)(C)C)cc1
CN1CCSC1=N
O=C(/C=C/c1ccc(F)cc1)c1ccccc1
CC(=O)c1ccc(S(=O)(=O)N2CCN(C)CC2)cc1
CCOC(=O)N1C2C=CC(C2)N1C(=O)OCC
O=C(CSc1nnnn1Cc1ccccc1)NCC(=O)c1ccccc1
O=C(Nc1nc(-c2ccccc2)cs1)c1ccc(Cl)cc1Cl
O=C(NCC1CCCO1)c1cccs1
CC(=O)C1(O)CCC2C3CC(C)C4=CC(=O)C=CC4(C)C3(F)C(O)CC21C
CC(=O)Nc1nonc1NC(=O)CSc1nc2ccccc2o1
O=C(/C=C/c1ccccc1)CC(O)c1ccccc1
Cc1ccc(O)c(O)c1
O=C(c1cccs1)N(C(=O)c1cccs1)c1ccccn1
COc1ccc(NC(=O)c2ccccn2)cc1OC
CC#N
COc1ccc(-n2ccnc2)cc1
CC1(CC(=O)O)C(=O)N=C2C=CC=CN21
Cc1ccccc1-n1nc(C)c2c1CC(C)(C)CC2=O
COc1cccc(/C=C2/C(=O)NN(c3ccc(Br)cc3)C2=O)c1O
Cn1c2ccccc2c2cc([N+](=O)[O-])ccc21
Cc1cc(C)n(-c2[nH]nc(C)c2[N+](=O)[O-])n1
COc1ccc(CCNC(=O)c2nonc2N)cc1OC
Nc1ccc(C2(C3CCCCC3)CCC(=O)NC2=O)cc1
O=C(O)CNC(=O)Cc1ccccc1
CC(C)N=C=NC(C)C
CC(NCCC(c1ccccc1)c1ccccc1)c1ccccc1
CC(=O)n1c(=O)n(C(C)=O)c2ccccc21
CC(Oc1cc(Cl)c(Cl)cc1Cl)C(=O)O
CN(C)CC1CCCCC1=O
CC1CCN(CCC(=O)Nc2nccs2)CC1
c1ccc2sc(SSN3CCOCC3)nc2c1
CCCCCCCCCCOC(=O)c1ccncc1
COC(=O)Nc1ccc(Cl)c(Cl)c1
CO/N=C(\C(=O)O)c1csc(NC(=O)CCl)n1
Sc1nnnn1Cc1ccccc1
COc1ccc(CC2c3cc(OC)c(OC)cc3CCN2C)cc1OC
CCCCCCCCCCC1CO1
O=C(Nc1ccc(Cl)cc1)c1ccccc1
c1ccc(N2CCNCC2)nc1
Cc1cc(O)c(C=O)c2c1C(=O)Oc1c(C)c(O)c3c(c1O2)C(O)OC3=O
CC(C)CNS(=O)(=O)c1ccc(N)cc1
c1ccc(OCCn2cnc3ccccc32)cc1
C#CCO
CCCC[N+](=O)[O-]
COC(=O)CCCCCCCC(=O)OC
OC1c2ccccc2-c2ccccc21
CC(C)OP(C)(=O)OC(C)C
COc1ccc(-c2cc(CN3C(=O)c4ccccc4C3=O)on2)cc1
O=C(CCl)c1ccc(F)cc1
O=c1[nH]ncn2nccc12
CCCCCCCOc1ccc(O)cc1
CCCCC/C=C\C/C=C\C/C=C\C/C=C\CCCC(=O)NCCO
Cc1n[nH]c2c1C(c1ccccc1I)C(C#N)=C(N)O2
CN1CCC(O)CC1
CCCCCCCCCc1ccc(O)cc1
O=C(NC1CCCC1)C(C1CC1)n1c(C2CCCC2)nc2ccccc21
Cc1cnc2c(c1)C(=O)c1ccccc1-2
Cc1cccc(C)c1NC(=O)C1CCCCN1C
CCn1c(S)nnc1C(C)C
COP(=O)(OC)O/C(=C\Cl)c1cc(Cl)c(Cl)cc1Cl
O=C(OC1CC2CC3CC(C1)N2CC3=O)c1c[nH]c2ccccc12
C/C=C/c1cc(OC)c(OC)c(OC)c1
CCc1nn(C)c(C(=O)NCc2ccc(C(C)(C)C)cc2)c1Cl
CCCCN1CC(COC)Oc2cccc(F)c2S1(=O)=O
ClCCCc1ccccc1
CN1C(=O)OC(c2ccccc2)C1=O
NCCCCc1ccccc1
Cc1cn(C2CC(N=[N+]=[N-])C(CO)O2)c(=O)[nH]c1=O
c1ccc(-c2ccccn2)nc1
OCCN1CN(CCO)CN(CCO)C1
CCCCCCC(C)(C)c1cc(O)c2c(c1)OC(C)(C)C1CCC(=O)CC21
CCn1cc(C(=O)O)c(=O)c2cc(F)c(N3CCNCC3)cc21
CC(=O)c1cc(C(C)(C)C)cc2c1CCC2(C)C
O=C(NC(Cc1ccc(O)cc1)C(=O)O)c1ccco1
COc1cc(NCCCCCCN2CCN(c3ccc(Cl)c(Cl)c3)CC2)c2nccc(C)c2c1
CC1(C(=O)Nc2ccc(O)c(Cl)c2Cl)CCCCC1
CCOc1ccc(-n2cnnn2)cc1S(=O)(=O)N1CCCCC1
COc1ccc(CN(CCN(C)C)c2ccccn2)cc1
CCOC(=O)C1C(c2cccc([N+](=O)[O-])c2)C2C(=O)NN=C2CC1(C)O
CCCCCCCCOC(=O)c1ccccc1C(=O)OCCCCCCCC
BrCc1ccc(CBr)c2ccccc12
COC(=O)Cn1c(C(O)c2ccccc2)nc2ccccc21
CSc1ccc(/C=C/C(=O)c2ccc(F)cc2)cc1
Clc1ccc(-c2cn3nc4c(nc3n2)CCCC4)cc1
C=CCS(=O)(=O)CC=C
C1=CCCC1
Cn1c(=O)c(-c2ccccc2N)nc2ccccc21
O=C(CSc1cccc2cccnc12)N/N=C/c1ccc(F)cc1
O=C(O)C1(c2ccccc2)CCCC1
c1ccc2cc(CC3=NCCN3)ccc2c1
CN(C)Cc1nnc2n1-c1ccc(Cl)cc1C(c1ccccc1)=NC2
CC(O)CN(C)C
Cn1ccnc1SCC(=O)Nc1cccc(O)c1
CCOC(=O)CCN
O=[N+]([O-])c1ccccc1C(F)(F)F
CC(C)C1OC23CCCCC2C(C#N)(C#N)C1(C#N)C(=N)O3
COc1cccc(OC)c1C1=NC(C)(C)CO1
CO[C@@H]1[C@@H](CO)O[C@@H](n2cnc3c(N)ncnc32)[C@@H]1O
CC(C)(C)CCO
CC(C)(C)C1CCNC(=O)CC1
CCCCCCCCl
NC(=O)c1cccc2[nH]ccc12
O=[N+]([O-])c1ccc(/C=N/c2ccc(Cl)c([N+](=O)[O-])c2)s1
Cc1ccc2nccnc2c1
CCOC(=O)C(=O)Nc1ccccc1CC
Oc1cc(Cc2ccccc2)nc(S)n1
CCc1nc(N)nc(N)c1-c1ccccc1
OCc1cccc(O)c1
CCC(=O)NC(Nc1cccc(C)n1)(C(F)(F)F)C(F)(F)F
O=[N+]([O-])c1ccc2c(c1)Cc1ccccc1-2
CCc1ccc(C)c2ccc(C)c-2c1
OCCN1CCN(CCSc2ccccc2)CC1
COC(=O)N/N=C\c1c(C)nn(-c2ccccc2)c1O
COC(=O)C1C(c2ccc(N(C)C)cc2)C(C(=O)OC)S(=O)(=O)CS1(=O)=O
Brc1ccccc1-c1ccccc1Br
c1ccc(CN2CCc3[nH]ccc3C2)cc1
CC(=O)C1CCCC1=O
O=Cc1ccccc1[N+](=O)[O-]
COc1ccc(/C=N/NC(=O)C(=O)N2CCCCCC2)cc1
O=c1/c(=C/c2cccc3ccccc23)sc2nc3ccccc3n12
Cc1sc(N)c(C(=O)c2ccccc2)c1C
O=C1c2ccccc2-c2ccc(O)cc21
CCN(N=O)C(=N)N[N+](=O)[O-]
c1ccc2c(c1)CNc1ccccc1C2
O=C1Nc2ccc([N+](=O)[O-])cc2C1=O
Cc1cc(C)c(CO)c(C)c1CO
O=C(/C=C/c1ccccc1)c1ccccc1O
COc1cc(C2SCC(=O)Nc3[nH]ncc32)c(OC)c2c1OCO2
CC(=O)Nc1ccc2ncccc2c1
CCOc1oc(-c2ccc(OC)cc2)nc1C(F)(F)F
CNC(=O)N1CC(Oc2cccc(C(F)(F)F)c2)C1
CC(=O)c1ccc(N)cc1
O=C(NCc1ccccc1F)C(=O)c1c[nH]c2ccccc12
CCOC(=O)/C(C#N)=C/c1ccccc1
O=Cc1cccc(Oc2ccccc2)c1
O=C1c2ccccc2C(=O)c2c1nnn2Cc1ccccc1
Cc1ccc2nc3sc(=O)sc3nc2c1
ClCc1nc2ccccc2[nH]1
Cc1cc(N2CCOCC2)c2ccccc2n1
O=[N+]([O-])c1ccc(SSc2ccc([N+](=O)[O-])cc2[N+](=O)[O-])c([N+](=O)[O-])c1
O=C1NC(=O)C([N+](=O)[O-])C(=O)N1
CC(=O)Nc1ccc(OC(=O)c2ccccc2O)cc1
O=C(O)c1ccnc(C(=O)O)c1
Oc1c(I)cc(I)c2cccnc12
CN1C(=O)C(=O)c2cc(F)ccc21
CC1CN(C(C)C)C(C)CC1OC(=O)c1ccccc1
CC(=O)O[C@H]1CC[C@@]2(C)C(=CC(=O)[C@H]3[C@@H]4CCC[C@@]4(C)CC[C@@H]32)C1
N#CCC(=O)c1c[nH]c2ccccc12
Cc1ccc(S(=O)(=O)N/N=C/c2ccccc2[N+](=O)[O-])cc1
CCOC(=O)C1=C(C)NC(C)=C(C(=O)OCC)C1c1ccco1
CSC(=O)c1c(C(F)F)nc(C(F)(F)F)c(C(=O)SC)c1CC(C)C
Clc1cccc(Cl)c1-c1c(Cl)cccc1Cl
CC(=O)c1cc2ccccc2o1
CC(C)CC(=O)C1C(=O)c2ccccc2C1=O
O=C(NC1CC1)c1scc2c1OCCO2
c1ccc2nc3c(nc2c1)sc1nc2ccccc2n13
O=C(CN1CCCCC1)N1CCN(c2ccccc2)CC1
CC(C)CNC(CC(=O)O)c1ccccc1
COc1ccc(-c2cccc3cc4c(c(OC)c23)OCO4)cc1
S=C=NC(c1ccccc1)(c1ccccc1)c1ccccc1
CC1(C)CC(=O)C(C(c2cccnc2)C2C(=O)CC(C)(C)CC2=O)C(=O)C1
COc1ccc(CC2c3cc(O)c(OC)cc3CCN2C)cc1
Cc1ccc(NS(=O)(=O)c2ccccc2)cc1
CCCCCCOC(=O)c1ccc(O)cc1
CC(C)NC[C@H](O)COc1cccc2ccccc12
COc1ccc2c(=O)c(O)c(-c3ccc(OC)c(O)c3)oc2c1
CCCCCCCCCCCCOCCOCCOCCOCCO
O=C(Nc1cc(C(F)(F)F)ccc1N1CCOCC1)c1cccnc1Cl
OC(COC1C2CC3CC(C2)CC1C3)CN1CCOCC1
NC(=O)Nc1ccc(-c2ccccc2)cc1
SC1=NC2(CCCCCC2)NN1c1ccccc1
CCN(CC)CCCN(c1ccccc1)C1Cc2ccccc2C1
CCOc1ccc2c(=O)cc(-c3ccccc3)oc2c1
COc1cc2c(C(=O)N3CCN(C)CC3)c(C)n(C)c2cc1Br
CC1=CC(C)(C)Nc2ccc(O)cc21
Ic1ccc(-c2cn3c(n2)sc2ccccc23)cc1
Cn1cnc2c1c(=O)[nH]c(=O)n2C
O=C(Nc1ccccc1)N1CC1
CC(C)N(C)C
COC(=O)c1ccc(N)cc1O
N#Cc1c(N)sc(=S)c2c1CCCC2
C[C@@]12CCC[C@H]1[C@@H]1C(=O)C=C3C=CCC[C@]3(C)[C@H]1CC2
O=C(Oc1ccc(-c2ccccc2)cc1)c1cc([N+](=O)[O-])cc([N+](=O)[O-])c1
Cc1ccccc1C(=O)Nc1nc[nH]n1
CC(C)CCCCCOC(=O)CCCCC(=O)OCCCCCC(C)C
CC(=O)/C=C/C12OC1(C)CCCC2(C)C
CC1CCC(C(C)C2C(O)CC3C4CC=C5CC(O)CCC5(C)C4CCC32C)NC1
CCCCc1c(C)nc(NCC)nc1OS(=O)(=O)N(C)C
NS(=O)(=O)c1cc2c(cc1Cl)NC(C1CC3C=CC1C3)NS2(=O)=O
O=C(O)c1ccccc1Oc1ccc(Cl)cc1
CN1N=C(C(F)(F)F)CC1=O
CCCCc1ccc(O)cc1
c1ccc(-c2cc(-c3ccccc3)nc(-c3ccccc3)c2)cc1
N#N
Oc1cc(O)ncn1
COc1cc(OC)c2c(=O)c(OC)c(-c3ccc(OC)c(O)c3)oc2c1
C=CC(=O)Nc1ccc(OC)cc1
O=C(O)c1ccc(S(=O)(=O)c2ccc(C(=O)O)cc2)cc1
C=C[C@@H](C)CCC=C(C)C
C(=C1\CCN=C1c1cccnc1)\c1ccccc1
O=C(/C=C/c1ccccc1)Nc1ccccc1
O=S(=O)(NC1CCCCC1Oc1ccccc1)c1ccccc1
OCC(O)C(O)CO
Nc1c(Cl)cnn(-c2ccccc2)c1=O
CCCCCCCCN=C=S
Cc1ccc(C(=O)O)cc1[N+](=O)[O-]
CCCCCCCC/C=C\CCCCCCCC(=O)OC(CO)CO
c1ccc(CCN2CCCCC2)cc1
N#CC1(C#N)C(c2ccccc2)OC23CCCCC2C1(C#N)C(=N)O3
Cc1ccc(S(=O)(=O)Nc2ccc(Cl)cc2)cc1
ON=C1C=CC(=NO)C=C1
Fc1ccc(Nc2nc(OC(C(F)(F)F)C(F)(F)F)nc(OC(C(F)(F)F)C(F)(F)F)n2)cc1
Cc1c(C)c(O)c(C)c(C)c1O
N#Cc1c[nH]cc1-c1cccc(Cl)c1Cl
COCCc1ncc(OC)c2c1[nH]c1c(OC)cccc12
CC(C)C(Nc1ccc(C(F)(F)F)cc1Cl)C(=O)OC(C#N)c1cccc(Oc2ccccc2)c1
O=C(CNC(=O)c1ccccc1)Oc1cccc([N+](=O)[O-])c1
O=C1CC(c2ccc(O)cc2)C2(O1)C(=O)OC(C(O)CO)C2O
COc1nc2c(s1)C(=O)NCCC2
Brc1ccc(/C=N/Nc2ccccn2)cc1
O=Cc1ccc(OCCCCOc2ccc(C=O)cc2)cc1
CC1CCCN(C2(O)C(=O)Nc3ccc(Br)cc32)C1
COc1ccc(C=O)cc1O[Si](C)(C)C(C)(C)C
CC(C)=CCC/C(C)=C/COC=O
CCCCCCCCCCC(=O)CCCCC
COc1cc(C(O)CN)ccc1O
CCc1nnc(NC2=NS(=O)(=O)c3ccccc32)s1
[O-][n+]1onc2c1CCc1nnccc1-2
Cn1c(=O)c2c(nc(Br)n2C)n(C)c1=O
O=C1CSC(=S)N1c1ccccc1
O=C1CC(c2ccsc2)c2snc(-c3ccc(Cl)cc3)c2N1
COc1cc2c(cc1OC(C)=O)CCCCC2=O
O=[N+]([O-])c1ccc2nc(S)sc2c1
OCCSc1ccccc1
CC(C)(C)c1ccc(O)c(Br)c1
C[C@]12CC[C@H](O)C[C@H]1CC[C@@H]1[C@@H]2CC[C@]2(C)[C@@H](C3=CC(=O)OC3)CC[C@]12O
Cc1nnc2ccccc2n1
O=C1CCCCCCCCCCCCCCCO1
Cc1ccc(C2=CC(c3ccccc3)NC(=S)N2)cc1
COc1cc(S(=O)(=O)N2CCCCCC2)ccc1Cl
O=C(O)CC12CC3CC(CC(C3)C1)C2
CCSc1nnc(-c2ccc(Cl)cc2Cl)o1
c1ccc2c(c1)ccc1nc3ccccc3nc12
CCOP(=S)(NC(C)C)Oc1ccccc1C(=O)OC(C)C
OCC(O)COc1ccc(Cl)cc1
C=C1C(=O)OC2(C)CCC1CC1OC1(C)CC/C=C(/C)CCC2O
O=C1C=CC(=O)C(Br)=C1
CCCCC(=O)c1ccccc1
c1ccc2[nH]ccc2c1
NC(=O)c1cccnc1
CCC(N)(CO)CO
CC(=O)OC1C(O)C(C)OC(OC2C(OC(=O)C3CCC4C(C3)OC3(CC(OC(=O)/C=C/c5ccccc5)C(C)CO3)C43CO3)OC(C)C(O)C2OC(C)=O)C1O
Cc1cccc(C(=O)NCC2CCCO2)c1
O=C1C=CCCC1
CCOC(=O)c1c(C)cc(O)cc1O
N#C/C(=C\c1cccs1)c1nc2ccccc2[nH]1
CCCOc1cc(OC)c(CC(C)N)cc1OC
O=C(O)c1cc2cccc(O)c2cc1O
COc1c(O)cc(C(=O)O)cc1O
CNC(=O)Oc1ccccc1
CCOc1ccc(O)cc1
COc1cc(O)c2c(c1)OC(c1ccccc1)CC2=O
COC(=O)Nc1nn(-c2ccc(OC)cc2)c(=O)c(C#N)c1C
O=C(C(=O)c1ccccc1)c1ccccc1
CCCCn1nnc2c1C(=O)c1ccccc1C2=O
CN(CCCN1c2ccccc2CCc2ccccc21)CC(=O)c1ccc(Cl)cc1
Oc1c(/C=N/c2ccccn2)sc2ccccc12
CC(C)c1cc(C(C)C)cc(C(C)C)c1
COC(=O)c1ccccc1C#N
Nc1ncnc2c1ncn2[C@@H]1O[C@H](CO)[C@@H](O)[C@H]1O
COc1ccc(O)c(C=O)c1
O=C(Nc1ccccc1)c1sc2ccccc2c1Cl
CN1CCN(CCCC(=O)c2ccc(F)cc2)CC1
CCCCCCCCOC(C)=O
COc1ccc(C2CC(c3ccc([N+](=O)[O-])cc3)=NN2)cc1
CCCC1CCC(=O)O1
Nc1nc(O)nc2ccc(Sc3ccc4ccccc4c3)cc12
NC(=O)C1CCCN(C(=O)NC2CCCCC2)C1
COc1ccc(C(=O)C(C)C(C)=O)c(OCc2ccccc2)c1OC
COc1ccc2c(C)coc2c1
O=[N+]([O-])c1ccccc1S(=O)(=O)N1CCCc2ccccc21
CCCCCCCCN(CCCCCCCC)CCCCCCCC
CCC1(c2ccc(O)cc2)C(=O)NC(=O)NC1=O
O=C(NCc1ccccc1)c1c(Cl)nc(Cl)c(Cl)c1Cl
CC1=N/C(=C\c2ccc(C)cc2)C(=O)O1
c1cc2ccc1CCc1ccc(cc1)CC2
CCCCOC(=O)CCC(=O)OCCCC
CCCCCCOC(=O)CC
CCOC(=O)C1=C(c2ccccc2)NC(SCC)=C(C#N)C1c1cccnc1
N#CCCCCC#N
COc1ccc(-c2cc(=O)c3c(O)cc(O)c(-c4cc(-c5cc(=O)c6c(O)cc(OC)cc6o5)ccc4OC)c3o2)cc1
OCC1OCOC2C(CO)OCOC12
O=c1[nH]c(=O)c2cc3ccccc3nc2[nH]1
N#CC(C#N)=C1C(=O)Nc2ccccc21
C=CC(OC(C)=O)c1ccc(OC(=O)C(C)C)c(OC)c1
CCOc1ccc2nc(N)sc2c1
Cc1c2ccccc2cc2ccc3ccccc3c12
CCCCC1C(O)CCCC12CCCCN2
N#C/C(=C\c1ccccc1)C(=O)Nc1ccccn1
N#Cc1c(C#N)c(-c2cccc([N+](=O)[O-])c2)n(-c2ccccc2)c1N
CCC(=O)c1ccc(Cl)cc1
Cc1cccc(Oc2ccccc2)c1
COc1ccc(-c2c(O)c3c(OC)c4c(cc3oc2=O)OC(C)(C)C=C4)cc1
COC(=O)c1c(N)sc2c1CCCC2
CC(C)c1ccc(NC(=O)Cn2cnc3c2c(=O)n(C)c(=O)n3C)cc1
C=C1CCC(O)C/C1=C\C=C1/CCCC2(C)C1CCC2C(C)/C=C/C(C)C(C)C
O=C(CBr)OCc1ccccc1
CCCCCCCCCCCCCCCCCCCc1cc(O)cc(O)c1
O=C(O)CN(CCN(CC(=O)O)CC(=O)O)CCN(CC(=O)O)CC(=O)O
Nc1ccc(Br)cc1C(=O)O
O=C1CC(c2ccccc2Cl)C2=C(COC2=O)N1
CC1=CC[C@@H](C(C)(C)O)C[C@@H]1O
COC(=O)c1cc(-c2ccc(OC)cc2)on1
COC(=O)C1=CNC=C(C(=O)OC)C1c1cc(OC)c(OC)c(OC)c1
COc1ccc(S(=O)(=O)Nc2ccc(Cl)cc2)cc1
COC(=O)c1ccc2c(c1)C(NC(C)=O)CCc1cc(OC)c(OC)c(OC)c1-2
COc1ccc(C2CC(=O)c3ccccc3O2)cc1OC
CC(C)OCCO
CN(C)c1ccc(/C=C/C(=O)c2ccccc2)cc1
CCOC(=O)Cc1nnc(NC(=O)c2ccco2)s1
Cc1cc(C)c2nc(Nc3nc(C)cc(-c4ccccc4)n3)nc(C)c2c1
CC1=NN(c2ccccc2)C(=O)C1C
CCCCCCCCCCCCCCCCOc1ccc(C(=O)O)cc1
COCN(COC)c1nc(N(COC)COC)nc(N(COC)COC)n1
COc1ccc(Br)c2nc3ccccc3nc12
C1CNCCN1
O=C1OC2(c3ccc(O)cc3Oc3cc(O)ccc32)c2ccc(N=C=S)cc21
NCCOCCO
O=[N+]([O-])c1cc([N+](=O)[O-])c2c([N+](=O)[O-])cc([N+](=O)[O-])cc2c1
O=C1OC(O)C(C(Cl)Cl)=C1Cl
CNC(=O)Oc1cccc2c1OC(C)(C)C2O
CNc1oc(-c2ccccc2)nc1C#N
Cc1ccccc1-c1nc2ccccc2s1
O=C(O)C1CCCN1C(=O)OCc1ccccc1
COc1ccc(Nc2ccccc2C(=O)O)cc1
CC(C)(C)OC(=O)c1ccccc1C(=O)O
CC1(C2CC2)NC(=O)NC1=O
CCCCOC(C)=O
OCCCCCl
O=c1cc(-c2ccccc2)ss1
COC(=O)c1cc(=O)n(-c2ccccc2)/c(=N/c2ccccc2)s1
COc1cc(/C=C/[N+](=O)[O-])ccc1O
O/N=C1/c2ccccc2-c2nc3ccccc3nc21
O=C(O)c1cccc(O)n1
OCCN1CC1
ONc1ccc(Cl)cc1
CC(=O)c1ccc(S(N)(=O)=O)cc1
CCOC(=O)CNC(=O)c1ccc2[nH]c3c(c2c1)CCCC3
CCOC(=O)CC(C(C)=O)C(C)=O
CNc1cccc2c1C(=O)c1ccccc1C2=O
ClCCBr
CC1OC(OC2C(O)C(O)C(O)C(O)C2O)C(N)CC1NC(=N)C(=O)O
CC1COC(Cn2cncn2)(c2ccc(Oc3ccc(Cl)cc3)cc2Cl)O1
CC1=C(/C=C/C(C)=C/C=C/C(C)=C/C(=O)NCC(=O)O)C(C)(C)CCC1
CC(=O)c1ccc(C(C)(C)O)cc1
Nc1ccc(N(CCO)CCO)cc1
Clc1cc(Cl)c2c(c1Cl)Oc1ccccc1O2
Clc1nc(C(Cl)(Cl)Cl)nc2ccccc12
COc1cccc(C(=O)C(=O)N2CCN(C(=O)OCc3ccccc3)CC2)c1
CN(CCC(=O)O)S(=O)(=O)c1ccccc1
Cc1ccc(C(=O)C(=O)O)cc1
O=C1C=CC(=O)N1c1ccccc1
CC1=C(C(=O)O)CC(S(=O)(=O)O)C1(C)C
NC1=CC(=O)C(N)=CC1=O
CCCCC#Cc1ccc(C(=O)NNC(=O)Nc2ccccc2)o1
CCCCCn1cc(C(=O)Nc2cccc3ccccc23)c2ccccc21
CCOC1Oc2ccc(OS(C)(=O)=O)cc2C1(C)C
O=[N+]([O-])c1ccccc1-c1nc2ccccc2[nH]1
CCOC(=O)C(NC(=O)c1ccccc1)(Nc1ccc(S(=O)(=O)Nc2ccc(OC)nn2)cc1)C(F)(F)F
Cc1cc(-c2ccccc2)[nH]n1
c1ccc(CSc2nc[nH]n2)nc1
CC1C2Cc3ccc(O)cc3C1(C)CCN2CC1CC1
Brc1ccc(Oc2cc(Br)c(Br)cc2Br)c(Br)c1
O=C(O)c1cc(Br)c(O)c(Br)c1
COc1ccccc1N1CCN(CCCn2nc3ccccc3n2)CC1
Cc1nc2nc(-c3ccccc3)cc(O)n2n1
O=C(c1ccccc1)N1CCN(C2C3CC4CC(C3)CC2C4)CC1
C/C(=N\NC(N)=S)C12CC3CC(CC(C3)C1)C2
COC1C=CC23c4cc5c(cc4CN(CC2O)C3C1)OCO5
CCCCCCCCCCCCCCC1CO1
CC1(C)C(C(=O)c2cn(CCN3CCOCC3)c3ccccc23)C1(C)C
O=c1c2c3c(sc2nc2n1CCCC2)CCCC3
O=C(N/N=C/c1cc(Br)ccc1O)c1ccc(O)cc1
N#Cc1c2n(cnc1=O)CCCCC2
O=C(Nc1ccncc1)c1ccccc1F
O=S(=O)(Nc1ccc(O)c(Sc2nc3ccccc3s2)c1)c1ccc(F)cc1
CCCOc1ccc([N+](=O)[O-])cc1N
CCCCCn1cc(C(=O)Cc2ccccc2OC)c2ccccc21
Clc1ccc(C2Sc3ccccc3N=C3c4ccccc4CC32)cc1
CN(C)CCC=C1c2ccccc2C=Cc2ccccc21
CC(=O)c1ccc2c(c1)N(CCCN1CCN(CCO)CC1)c1ccccc1S2
CN(C)CCNc1cc(-c2ccc3ccccc3c2)nc2ccccc12
CCOC(=S)SCC(=O)N1CCc2ccccc2C1C1C(=O)CC(C)(C)CC1=O
CC(=O)Oc1ccc2c(c1)cc(C)n2C
CCN(CC)CCOc1ccc2nc(N(C)C)sc2c1
Clc1nc(Cl)nc(Cl)n1
Cc1cc(C)n(C(=O)n2nc(C)cc2C)n1
Clc1ccc(COC(Cn2ccnc2)c2ccc(Cl)cc2Cl)cc1
O=[N+]([O-])c1c(Nc2ccccc2)ccc2nonc12
Cc1occc1C(=O)N1CCc2ccccc21
COC(=O)c1ccccc1C(=O)OC
Cc1cccc(OCC(=O)O)c1
C[Si]1(C)O[Si](C)(C)O[Si](C)(C)O[Si](C)(C)O[Si](C)(C)O1
COc1ccc2[nH]cc(CCO)c2c1
CC(C)(C)C1CCc2c(sc(N)c2C(N)=O)C1
O=C(CCNc1ccc(F)cc1)c1cccc([N+](=O)[O-])c1
CCOc1cc2c(cc1OCC)C(c1ccc(Br)cc1)NCC2
CC(=O)c1ccc(NC(=O)CSc2nccn2CCc2ccccc2)cc1
CCOP(=S)(Cl)OCC
COC1(OC)c2no[n+]([O-])c2CCC1O
C=C(C)C(=O)OCCCCCCCCCCCC
O=S1(=O)c2ccc(Br)cc2N2CCCC2CN1Cc1ccc(Cl)cc1
Oc1cc(-c2ccccc2)nc2ccccc12
COc1cc(-c2cc(=O)c3c(O)cc(O)cc3o2)cc(OC)c1O
c1ccc2ncc(-n3cnnn3)cc2c1
COc1cccc(N2CCNCC2)c1OC
O=C(CBr)c1ccc(-c2ccccc2)cc1
CC(N)C(=O)O
COc1ccc2c(=O)cc(-c3ccccc3)sc2c1
COc1ccc(NC(=O)NS(=O)(=O)c2ccc(C)cc2)c(OC)c1
CCC/C=C/COC(C)=O
NCCNCCO
CCCSC(=O)N(CCC)CCC
CC(C)(C)Nc1nc(OCC(F)(F)F)nc(OCC(F)(F)F)n1
CC(=O)Nc1ccc2[nH]c3ccccc3c2c1
CCC1(c2ccccc2)NC(=O)N(C)C1=O
O=C(N/N=C/c1ccc(-c2cccc(Cl)c2Cl)o1)c1cccnc1
C/C(CCC12CC3CC(CC(C3)C1)C2)=N\NC(N)=S
COc1ccc(-c2cc(=O)oc3cc(O)ccc23)cc1
O=Nc1ccc(Nc2ccccc2)cc1
CCOC(=O)CNC(=O)CNC(=O)c1ccc(OC(C)C)cc1
COc1ccc(-c2cc(O)cc(O)c2)cc1
O=[N+]([O-])c1ccc(/C=N/O)o1
Cc1cccc(CN2CCCC(C(=O)N3CCc4ccccc4C3)C2)c1
CC(C)(C)C(=O)CCl
CC1(C)OC(=O)C(C)(C)OC1=O
CC(C)CNC(=O)C1CC(=O)OC12CCCCC2
N#Cc1c2ccc([N+](=O)[O-])cc2[n+]([O-])n1-c1ccccc1
COc1c(-c2ccccc2)oc2ccccc2c1=O
COc1ccc(C(=O)NCc2cc(C)nc3ccccc23)cc1
CN1C(=O)CN=C(c2ccccc2)c2cc(Cl)ccc21
Cc1ccc(S(=O)(=O)Nc2cccc3c(O)cccc23)cc1
CC(C)(C)c1cc([N+](=O)[O-])cc([N+](=O)[O-])c1O
Cc1[nH]c2ccccc2c1C(=O)C(=O)Nc1ccc2c(c1)OCO2
Cc1cc(NS(=O)(=O)c2ccc(N)cc2)nc(C)n1
CC(=O)c1nn(-c2cccc(Cl)c2)cc1C(=O)c1ccco1
CCCc1nn(C)c2c(=O)[nH]c(-c3cc(S(=O)(=O)N4CCN(C)CC4)ccc3OCC)nc12
O=C(/C=C/Nc1ccccc1)c1ccccc1
Cc1cc(C)c2nc(N)sc2c1
Nc1nc(-c2cc3ccccc3oc2=O)cs1
CN(C)CC/N=c1\cc(-c2ccccc2)sc2ccc(Cl)cc12
c1ccc(-c2nc3ccccc3o2)cc1
C#CCCCC(=O)O
CCCCNc1c(-c2ccc(-c3cccc(Cl)c3)cc2)nc2ccccn12
CC(=O)Nc1ccc2c(C)cc(=O)oc2c1
CNC(=O)Oc1ccc2c(c1)C1(C)CCN(C)C1N2C
FC(F)(F)c1nnc2ccc(N3CCN(c4ccccc4)CC3)nn12
CN(CC#CCN1CCCC1)C(=O)CCCNC(=O)CNC(=O)OC(C)(C)C
CN1CCCCC1CCN1c2ccccc2Sc2ccc(S(C)(=O)=O)cc21
Cc1ccc2nc3c(cc2c1)c(C)nn3-c1ccccc1
CCN1CCN(c2nc(C)nc3c2sc(=S)n3C)CC1
CCCCC(CC)CNC(=O)c1nc[nH]n1
CC(N)C(=O)NC(Cc1ccccc1)C(=O)O
NC(=S)N/N=C/C1CCCCC1
Nc1ccc2nc3cc(Cl)ccc3nc2c1
Cc1cc(SCc2nnc(-c3ccc([N+](=O)[O-])c(C)c3)o2)c(C)cc1Cl
C=CCOCC1CO1
Nc1nc(N)c(N)c(N)n1
C=C(C)CCl
CCOP(=S)(Oc1ccc(C#N)cc1)c1ccccc1
C=C(CC)C(=O)c1ccc(OCC(=O)OC)c(Cl)c1Cl
CCN(CC)CCOc1ccccc1C(=O)CCc1ccccc1
Clc1ccc2c(c1)CN(C1CCCCC1)CO2
CN(C)/N=C/c1ccc([N+](=O)[O-])cc1[N+](=O)[O-]
CCOC(=O)CC(=O)c1cc(OC)c(OC)c(OC)c1
O=C(O)CCCBr
CS/C(=N\C#N)N1CCN(/C(=N/C#N)SC)CC1
CN1CCC(=O)CC1c1ccccc1
CC(C)Oc1cc(-n2nc(C(C)(C)C)oc2=O)c(Cl)cc1Cl
CC(C)(C)c1cc([N+](=O)[O-])cc(C(C)(C)C)c1O
CN=C=S
CCOC(=O)c1[nH]c(C=O)c(C(=O)OCC)c1C
COc1cc(OC)cc(C(=O)NCc2cc(C)nc3ccccc23)c1
CCCCN=C=O
CC(=O)Nc1ccc(C)cc1NC(C)=O
CCc1cccc2c(O)c(C(=O)N3CCCCCC3)cnc12
O=C(NCC1CCCO1)c1cccc(Br)c1
C=C(C)C(=O)OCCN(C)C
CCOC(=O)C(NC(=O)CC)(Nc1ccc(S(=O)(=O)Nc2nc(C)cc(C)n2)cc1)C(F)(F)F
COc1cc2c(c(OC)c1OC)-c1ccc(=O)c(OC)cc1CC=C2
C[Si](C)(c1ccccc1)C1CC(=O)CC(=O)C1
CCOC(=O)/C(C#N)=C/c1cccc2ccccc12
CC(C#N)CCC#N
C=CC1CN2CCC1CC2C(O)c1ccnc2ccccc12
CC(C)(C)C(=O)/C=C1\C(=O)Nc2ccccc21
O=c1[nH]c2ccc([N+](=O)[O-])cc2[nH]1
O=C1CC(c2ccccc2)CC(=O)C1=CNCC1CCCO1
O=C(O)c1cc(O)ccc1O
O=C1c2ccccc2C(=O)C1c1ccc(Br)cc1
C=CCCCCCCCCCCCc1ccco1
Fc1ncc[nH]1
CC1(C)COC(=O)C1O
Clc1ccc2ccccc2n1
CSC(=O)NC(=O)NC(=O)c1ccc([N+](=O)[O-])cc1
Cc1ccc(C)c(NC(=O)C2CCCN2C(=O)OC(C)(C)C)c1
Cc1ccccc1Br
C/C=C(\C)C(=O)OCC/C=C\CC
O=Cc1coc2c(Cl)cc(Cl)cc2c1=O
O=C(CSCC(=O)N1CCOCC1)Nc1ccccc1
O=C(/C=C/c1ccccc1)/C=C/c1ccccc1
O=C(O)c1nccnc1C(=O)O
CC(=O)Nc1sccc1C(=O)O
O=C(/C=C/c1ccc([N+](=O)[O-])cc1)c1cccc([N+](=O)[O-])c1
c1ccc(-c2ccc(-c3ccccc3)o2)cc1
CN(C)P(=O)(N(C)C)N(C)C
O=[N+]([O-])c1cccc(/C=C/c2ccccc2)c1
COc1cc(CNc2ccc(SC)cc2)cc(OC)c1OC
Cc1c(/C=N/NC(=O)c2ccc(Br)o2)cnn1C
COC(=O)CC1Nc2ccccc2SC1=O
CCCC
CCN(CC)c1ccc(C=O)c(O)c1
O=c1nc(OC(F)F)ccn1[C@@H]1O[C@H](CO)[C@@H](O)[C@H]1O
CCCCC1OC(=O)c2ccccc21
Clc1ccc(Cl)c(-c2cc(Cl)c(Cl)cc2Cl)c1
CCCCCCCCC/C=C/C(=O)CCc1ccc(O)c(OC)c1
CC(O)c1ccccc1
C=CCC(C)(O)c1ccccc1
OC(CNC1CCCCC1)c1ccccc1
CCCCCCOC(=O)C(C)C
CC1=C(C#N)C(C)(C)C(C#N)=C(C)N1
O=C(O)C1C2CCC(O2)C1C(=O)O
CCCCCCCCCCCCCC(=O)OCCC
CCCN(CCC)c1c([N+](=O)[O-])cc(S(N)(=O)=O)cc1[N+](=O)[O-]
COC(=O)/C=C(C)/C=C/C=C(C)/C=C/C1=C(C)CCCC1(C)C
CCc1cc(O)ccc1Cl
CCC(c1ccccc1)(c1ccccc1)c1ccccc1
Cc1nn(C23CC4CC(CC(C4)C2)C3)c(C)c1N
CCCCCCCCCC(=O)CCc1ccc(O)c(OC)c1
OCCN(CCO)CCO
O=C(O)c1cc2nc(-c3ccccc3)cc(C(F)(F)F)n2n1
CC(C)C1N(c2ccccc2)C(N)=C(C#N)C1(C#N)C#N
COC(=O)c1ccc(O)c(OC)c1
CCN=C=NCCCN(C)C
O=C(O)c1ccccc1Oc1ccccc1
CC(=O)c1cc(F)c(N2CCCC2)cc1C
C/N=c1\sc2c(n1C)C(=O)c1ccccc1C2=O
COc1ccccc1COC(=O)c1ccccc1
CC(=O)N[C@H]1[C@H](Oc2ccc([N+](=O)[O-])cc2)O[C@H](CO)[C@@H](O)[C@@H]1O
O=C(OCc1ccccc1)c1ccccc1
COc1oc(C2C/C(=C/C(C)=C/C(C)=C/C(C)=C/c3ccc([N+](=O)[O-])cc3)CO2)c(C)c(=O)c1C
COC(=O)NC1CSCC1OC(=O)CN1C(=O)c2ccccc2C1=O
O=C(O)CCC(=O)Nc1ccc(O)cc1
CCCC(=O)OCC
c1ccc2c(c1)OCC(CNCC1COc3ccccc3O1)O2
CC(C)CC(=O)CC(C)CC(C)C
NCCNCCN
O=c1c2ccc(F)cc2sn1-c1ccccc1
NCCC(Oc1ccc(C(F)(F)F)cc1)c1ccccc1
S=C=NCc1ccc2c(c1)OCO2
CC(=O)c1cnc(Nc2nc(C)c3ccc(C)cc3n2)nc1C
Cc1noc(C)c1S(=O)(=O)N1CCC(C(=O)c2ccccc2)CC1
COC(=O)c1nnn(-c2nonc2N)c1CN1CCCC1
C(=C/c1ccc2ccccc2n1)\c1cccnc1
COc1cccc2cc(C(=O)N3CCN(c4ccccc4F)CC3)c(=O)oc12
CCCCCC=O
O=C1Nc2ccccc2/C1=N/c1ccc(C(=O)NCc2ccccc2)cc1
O=C(c1ccccc1)N1CCN(C(=O)c2ccccc2)C1c1ccccc1
C=CC1CC2C=CC1C2
COc1cc(/C=C/COC(C)=O)ccc1OC(=O)C(C)C
COc1cc(O)c(C(=O)/C=C/c2ccccc2)c(OC)c1
O=C(O)c1cnc2ccccc2c1
CC(=O)NC(Cc1c[nH]c2ccccc12)C(=O)O
CCOC(=O)CC(=O)CCl
CC1(C)NC(=O)N(c2ccc(C#N)c(C(F)(F)F)c2)C1=O
Cc1ccc(S(=O)(=O)NCCC(=O)O)cc1
CC(C)[C@H](C)/C=C/[C@@H](C)[C@H]1CC[C@H]2C3=CC=C4C[C@@H](O)CC[C@]4(C)[C@H]3CC[C@@]21C
OCc1cccc(Br)c1
COC(=O)C(c1ccc(Cl)c(Cl)c1)C1CCCCN1
O=c1c2ccccc2nc2oc3ccccc3n12
Cn1c(=O)n(O)c(=O)c2ccccc21
COc1cc2c(cc1OC)C(Nn1cnnc1)=NC1(CCCC1)C2
NNC(=O)CC(=O)NC1(Cc2ccc(O)cc2)CCCCC1
CCc1nccnc1C
Clc1ccc(C(Cl)(Cl)Cl)cc1Cl
CCOc1nc(N(C)C)nc(-n2nnc(C(C)=O)c2C)n1
Cc1cccc(NC(=O)c2cccs2)n1
CC1(C)CC(C(N)=O)C(C)(C)N1[O]
O=C1OCc2ccc([N+](=O)[O-])cc21
CCCCCCCCCCCCCCCCO
OCCc1cccc(O)c1
CSc1ccc(Cl)c(C(=O)NCCOc2cc(C(C)C)ccc2C)c1
Nc1ccc2c3c(cccc13)CC2
Nc1ccc(C2(c3ccc(N)cc3)CN3CCC2CC3)cc1
c1ccc2c(c1)OCCOCCOCCOCCOc1ccccc1OCCOCCOCCO2
COc1cccc(C(=O)C(=O)c2cccc(OC)c2)c1
C=C1C(=O)OC2CC1CCC1(C)OC1CC/C(C)=C\CCC2(C)O
CCNC(=S)N/N=C(\C)c1ccccn1
CCNc1nc(NC(C)C)nc(OC)n1
COc1ccc(C2C=CC(=O)CC2)c(OC)c1
O=C1C[N+]([O-])=C(c2ccccc2)c2cc(Br)ccc2N1
O=C(NN1C(=O)C2C(c3ccccc3)C=CC(c3ccccc3)C2C1=O)c1ccccc1
Cc1nc2nc(-c3ccc(Cl)cc3)cn2nc1C
Cc1ccc(OCCNC(=O)/C=C/c2ccco2)cc1C
CC(C)(CC(=O)c1ccccc1)CC(=O)c1ccccc1
Cc1nc(N(C)C)c2sc(=S)n(Cc3ccccc3)c2n1
O=C(O)CCS
COc1ccc(-c2oc3cc(OC)c(OC)c(O)c3c(=O)c2OC)cc1
O=C(c1ccc(Cl)cc1)C1CC1
O=C(CN1C(=O)c2cccc3cccc1c23)Nc1ccc2c(c1)OCO2
Clc1cc2c(oc3ccccc32)c(Cl)c1Cl
CSc1ccc(CC(C)NC=O)cc1
Cc1cccc2nc(CNc3ccc(F)cc3)cn12
CC12CN3CC(C)(CN(C1)C3c1cccnc1)C2=O
CCN(N=O)C(C)(C)C
O=C(O)c1ccc([N+](=O)[O-])cn1
Nc1ccc2oc(-c3ccccn3)nc2c1
CC(C)C(O)C(C)C
Nc1ncccc1C(=O)O
CCOC(=O)CC[C@H](N)C(=O)O
CCC(C(C)=O)C(C)=O
C=CC(C)(O)CC/C=C(\C)CC
Cc1cc(-c2ccccc2)nc(-c2ccccc2)c1C
CSc1ccnc(SC)n1
Cc1ccc(-c2nn(C)c(=O)c3ccccc23)cc1CNC(=O)c1ccco1
O=S(=O)(Cc1ccccc1)CS(=O)(=O)Cc1ccccc1
COc1ccccc1/C=N/c1c(C)n(C)n(-c2ccccc2)c1=O
C/C=C1/CC(C)C(C)(O)C(=O)OCC2CCN3CCC(OC1=O)C23
C[Si](C)(C)C
COc1nc(C)cnc1C
CC(=O)Oc1ccccc1C(=O)O
COc1ccc(O)c(C(=O)O)c1
OC(c1ccccc1)(c1ccccc1)C1CCNCC1
COc1cc(O)c2c(c1)C(C1c3cc(C)cc(O)c3C(=O)c3c(O)cc(OC)cc31)c1cc(C)cc(O)c1C2=O
N#Cc1cc([N+](=O)[O-])c(Cl)c([N+](=O)[O-])c1
CSc1nc2c(cnn2-c2ccccc2)c(=O)n1N
Cc1cccc(C)c1NC(=O)CSc1ccc([N+](=O)[O-])cn1
CS(=O)(=O)N1CCc2cc(C(=O)NCc3ccccc3)ccc21
CN1CCN(Cc2ccccc2)CC1
c1ccc(Nc2ncc(-c3ccccc3)s2)cc1
O=C(O)C(c1ccccc1)c1ccccc1
CCCc1c2ccccc2nc2ccccc12
CN(NC(=O)c1ccccc1)c1ccccc1
O=C(O)c1ccc(C(=O)O)c(O)c1O
Cc1ccc(Cc2c(-c3cccc(Cl)c3)nc3ccc(C)cn23)cc1
Nc1nc(N)c2nc(N3CCCCC3)ccc2n1
CC(=O)N1c2ccccc2Sc2ccccc21
O=C(CCl)NCc1ccccc1
O=C(O)/C=C/c1ccc(F)c(F)c1
COC(=O)C1=CN(C2CC2)C=C(C(=O)OC)C1c1ccccc1OC
Cc1cc(O)c2c(c1)C(=O)C(c1c(C)cc3c(c1O)C(=O)C=CC3=O)=CC2=O
CCOc1nc(C)ccc1-c1noc(-c2ccco2)n1
COc1ccc(CNC(=S)N/N=C/c2ccc(OC)c(OC)c2)cc1
Cc1cc(/N=N/c2ccccc2C)ccc1N
CC1C2(C)OCC(C#N)(C(=N)O2)C1(C#N)C#N
N#CC(C#N)=NNc1ccc(OC(F)(F)F)cc1
CC(CN(CC(=O)O)CC(=O)O)N(CC(=O)O)CC(=O)O
NNC(=O)c1cccc([N+](=O)[O-])c1
CCCCCCCCCCCCCCCCCC(=O)OCCOC(=O)CCCCCCCCCCCCCCCCC
CC(C)C[C@@H]1NC(=O)[C@H](Cc2ccc(O)cc2)NC1=O
O=C(O)/C=C/c1c[nH]c2ccccc12
Cc1cc(=O)n(-c2ccccc2)n1C
OCC1(C2=NOC(O)(C(F)(F)F)C2)CCCCC1
O=C(CN1CCN(c2ccccc2)CC1)Nc1ccccc1Cl
COc1ccc(C(=O)c2c(C)n(CCN3CCOCC3)c3cc(Br)ccc23)cc1
Cc1ccc(N)cc1Cl
CCCCCCCCCCCC(=O)OC
Clc1nc2ccccc2o1
Cc1ccc(OCC(=O)NCc2ccccn2)cc1
CN(C)c1ccnc(N(Cc2ccccc2)Cc2ccccc2)c1C#N
CN(C)c1ccc(CCO)cc1
COc1cc(O)c2c(=O)cc(C)oc2c1
COc1cnc(NS(=O)(=O)c2ccc(N)cc2)nc1
COc1cccc(OCCNC(=O)c2cc([N+](=O)[O-])cc([N+](=O)[O-])c2)c1
Cc1cc(O)c2c(O)c3c(O)cccc3cc2c1
Cc1ccc2c(c1)C(=O)N(c1nccs1)C2=O
c1ccc(Nc2ncc3c(n2)CCCC3)cc1
C/C(=N\NC(=S)Nc1c(Cl)cccc1Cl)c1ccccn1
c1ccc(-c2nc(-n3ccnc3)nc(-n3ccnc3)n2)cc1
FC(F)(F)c1nc2ccccc2[nH]1
NS(=O)(=O)c1ccc(-c2cnc(C(=O)N3CCOCC3)o2)cc1
O=CC1CCCC1
C/C(=N\NC(=S)Nc1ccccn1)c1ccncc1
OCC1CCOC1
CC12CN3CCN(CC(C3)C1O)C2
O=C1CCc2ccc(OCCCCN3CCN(c4cccc(Cl)c4Cl)CC3)cc2N1
CCc1ccc(OCCNC(=O)c2cc(SC)ccc2Cl)cc1
COc1cc2nc(N3CCNCC3)nc(N)c2cc1OC
CN(C)c1cc(NC(=O)CNC(C)(C)CC(C)(C)C)c2ccccc2n1
Nc1cnn(Cc2ccc(F)cc2)c1
CCOC(=O)c1ccc2nc(N)sc2c1
COc1ccc(NC(=O)c2cccnn2)cc1
Cc1ccccc1N=O
CCOC(=O)CCc1cc(OC)c(OC)c(OC)c1
c1ccn2cc(C34CC5CC(CC(C5)C3)C4)nc2c1
O=C(CN1CCCC1)Nc1cccc(Cl)c1
CC(=O)O[Si](C)(OC(C)=O)OC(C)=O
Cc1nn(C)cc1/C=C/C(=O)c1cccs1
C[C@]12CC[C@H](O)C[C@@]1(O)CC[C@@H]1[C@@H]2CC[C@]2(C)[C@@H](C3=CC(=O)OC3)CC[C@]12O
CC1C[C@@]2(C)C(=CC1=O)CC[C@H]1[C@@H]3CC[C@](O)(C(=O)CO)[C@@]3(C)CC(=O)[C@@H]12
COc1ccc(C(=O)c2nccc3cc(OC)c(OC)cc23)cc1OC
Cc1ccc(C(=O)/C=C/C(=O)c2ccc(C)cc2)cc1
Cc1ccoc1C
Nc1nc2ccccc2s1
Nc1ccnn1-c1ccccc1
O=C(c1cccnc1)N1CCN(C(=O)c2cccs2)CC1
c1ccc(CNc2ncnc3c2cnn3Cc2ccccc2)cc1
CC1=CC=CC2=NC(=O)CC(C)(C(=O)O)N12
O=C1c2ccccc2C(=O)N1c1ccccc1
O=C(O)c1ccc2c(c1)OCO2
C[SiH](O[Si](C)(C)C)O[Si](C)(C)C
NS(=O)(=O)c1cccc2c(O)cccc12
c1ccc2c(CN3CCCCC3)c[nH]c2c1
CCn1c(-c2ccc(OC)cc2)c(C)c2cc(OC)ccc21
CC(C)C(=O)C1=Cc2cccc([N+](=O)[O-])c2OC1N1CCOCC1
CSc1ccc(C=O)cc1
COC(=O)c1nccc2c1[nH]c1ccccc12
O=c1c2ccccc2nnn1-c1ccccc1
Cc1c(-c2ccccc2)oc2c(C(=O)O)cccc2c1=O
O=C(O)/C=C/c1ccc(O)cc1
Cc1ccccc1OCC(O)CN1C(=O)c2ccccc2C1=O
OCc1ccc(OCc2ccccc2)cc1
CC(C)CNc1cc(-c2ccccc2)nc2ccccc12
COC(=O)c1cc2cc3c(c(O)c2c(=O)o1)OC1(Cc2c(O)c4c(c(O)c2O1)C(=O)C(OC)=CC4=O)CC3O
CC(C)(C)c1ccc(O)c(C(=O)O)c1
COc1ccc2oc3ccccc3c(=O)c2c1
CCCc1cc(O)c2c(c1)OC(C)(C)[C@@H]1CCC(C)=C[C@@H]21
O=C(Nc1cccc(F)c1)/C(=C\c1cccnc1)NC(=O)c1cccs1
COc1ccccc1/C=C/C(C)=O
COCCOCCOCCOC
Oc1ccc(/C=C/c2cc(O)cc(O)c2)cc1
OC/C=C/CO
O/N=C/C1=CCCCC1
CCOC(=O)Cc1ccc(O)c(OC)c1
c1ccc(C2CCNC2)cc1
O=S(=O)(Cc1ccccc1Cl)NCc1ccccc1
CCCCC(=O)Oc1ccccc1C(=O)O
O/N=C/C=C/c1ccccc1
COc1ccc(S(=O)(=O)CCc2nc3ccccc3s2)cc1
COC(=O)c1c(NC(=O)c2ccnn2C)sc(C)c1C
Nc1ccc(-c2ccc(Cl)cc2)cc1
N#Cc1cc(-c2ccccc2)nn1-c1ccccc1
CCCCNC(=O)n1c(NC(=O)OC)nc2ccccc21
Cc1ccoc1C(=O)NCCCNC(=O)c1occc1C
O=C(O)c1cc(C(=O)O)cc([N+](=O)[O-])c1
COc1cc2cc3c4c(cc(OC)c(OC)c4c2cc1OC)CCN3C
Nc1nc(O)c2c(Sc3ccc4ccccc4c3)cccc2n1
CCC(=O)Nc1cc2c(cc1C(=O)CC)OCCO2
c1ccc2c(c1)OCC(C1=NCCN1)O2
CC1=CC(=O)C(C(C)C)=C/C1=N\OC(=O)c1cccc2nc(C)oc12
C=C/C(C)=C/C/C=C(\C)CCC=C(C)C
CN1CCN(c2nc3nonc3nc2N2CCN(C)CC2)CC1
Fc1c(F)c(F)c(CSc2nc3ccccc3[nH]2)c(F)c1F
Clc1ccc2nc(-c3ccccc3)cc(-c3ccccc3)c2c1
COC(=O)CCC(=O)CC(=O)OC
CN1CCCCC1=O
COC(=O)CN1CCOCC1
Cc1ccccc1OCCNC(=O)c1ccco1
O=C(CSc1nc2ccccc2[nH]1)c1ccccc1
O=C(O)[C@@H]1CCN1
Cn1cc(C(=O)NCCO)c(=O)c2ccccc21
Cc1ccc(Cn2ccc(N)n2)cc1
COc1cc2cc(C(N)=O)c(N)nc2cc1OC
O=C(O)CCCc1ccc(N(CCCl)CCCl)cc1
NC(CC(=O)O)c1ccccc1[N+](=O)[O-]
O=C1c2ccccc2C(=O)N1CCCN1CCN(c2ccccc2)CC1
CCCC(C)(CCC)C(=O)O
c1ccc(-c2noc(-c3ccccc3)n2)cc1
[O-][n+]1c2ccccc2[n+]([O-])c2ccccc21
CCCCC(CC)COC(=O)CCCCC(=O)OCC(CC)CCCC
O=c1nc(OC(F)F)c(Br)cn1[C@@H]1O[C@H](CO)[C@@H](O)[C@@H]1O
C=C(C)C(=O)OCC1CCCO1
CN(C)C(=O)Nc1ccc([N+](=O)[O-])cc1
CCC(=O)O[C@H]1CC[C@H]2[C@@H]3CCc4cc(O)ccc4[C@H]3CC[C@]12C
CCOC(=O)C(SP(=S)(OC)OC)c1ccccc1
O=C(O)Cc1ccc(O)cc1
O=[N+]([O-])c1cccc(N/N=C/c2cc([N+](=O)[O-])ccc2O)c1
O=C(OC(=O)c1ccccc1)c1ccccc1
OCCCNCC(O)COc1ccccc1
O=Cc1cn(Cc2ccccc2F)c2ccccc12
COc1ccc2sc(-c3ccccc3OC)c(-c3ccc(SC)cc3)c2c1
COc1c2ccccc2c(OC)c2ccccc12
CC(=O)[C@@]1(O)CC[C@H]2[C@@H]3CCC4=CC(=O)CC[C@]4(C)[C@H]3CC[C@@]21C
O=C1c2ccccc2-c2nc3ccccc3n21
CC(C)N(CCC(c1ccccc1)c1ccccc1)C(C)C
CCSC(=O)N(CC)C1CCCCC1
COC1=CC(=O)O[C@@H](CCc2ccccc2)C1
COc1cc2c(cc1OC)C1CC(=O)C(CC(C)C)CN1CC2
CC(=O)NCCOc1ccc(C(=O)O)cc1
Cc1cc(C)n(C(=O)CNc2ccccc2Cl)n1
Oc1c(Cl)cc(-c2cc(Cl)c(O)c(Cl)c2)cc1Cl
COC(=O)CCN1CCCCC1
CSc1nc2cc(Cl)c(Cl)cc2[nH]1
CC(=O)c1cc(O)cc(O)c1
OCC(O)COc1cccc2ccccc12
CCC(O)C(C)(C)C
COc1cc(C2=CCN(C(C)=O)CC2)ccc1O
Cc1cccc(CC(=O)O)c1
CNC(=O)c1cc2ccccc2o1
CC1(C)NC(=O)NC1=O
CCOc1ccc2c(c1)C(C)=CC(C)(C)N2
O=C(O)c1ccc(O)c(O)c1
O=c1oc2cc(O)ccc2cc1-c1ccccc1
COC(=O)[C@H](C)NC(C)=O
COc1cc(/C=C/C(=O)N2CCC=CC2=O)cc(OC)c1OC
O=C1CC(c2cccc(Br)c2)Cc2c1c(=O)c1cc(Cl)ccc1n2O
CC1(C)C2CC=C(CCO)C1C2
Cc1cc(N2C(=O)c3ccccc3C2=O)no1
O=C(CN1C(=O)COc2ccccc21)N1CCOCC1
CCOC(=O)C1CN(Cc2ccccc2)CCC1O
CCCCCOc1ccccc1OC
COc1ccc(NC(=O)c2cc(-c3ccccn3)nc3ccccc23)cc1
O=Cc1nccc2ccccc12
CCN(CC)CCOc1ccc(C(O)(Cc2ccc(Cl)cc2)c2ccc(C)cc2)cc1
Nc1ccc2c(c1N)C(=O)c1ccccc1C2=O
CC(C(=O)NC(C)(C)C)n1c(-c2ccc3c(c2)OCO3)nc2ccccc21
CC(Oc1nc2c(c(=O)n(C)c(=O)n2C)n1C)C1CCCCC1
CC12CCC(CC1)C(C)(C)O2
O=CN1CCC(=C2c3ccc(Cl)cc3CCc3cccnc32)CC1
CC(=O)c1cc2cc(Br)ccc2oc1=O
O=C(NCc1ccccc1)c1nc[nH]c1C(=O)NCc1ccccc1
CN(C)c1ccc(/C=C/C(=O)c2c(O)c3ccccc3oc2=O)cc1
O=[N+]([O-])c1ccc(O)c2ncccc12
C/C=C/c1cc(OC)c2c(c1)C(C)C(c1ccc(O)c(OC)c1)O2
CCOC(=O)n1c(=O)oc2ccc(Cl)cc21
CCC1(O)C(=O)OCc2c1cc1n(c2=O)Cc2cc3c(O)cccc3nc2-1
O=C(c1ccccc1)c1ccc(O)c(O)c1
O=C1/C(=C/c2ccccc2Cl)CCC/C1=C\c1ccccc1Cl
O=C1C=CC(=O)N1c1ccc(Br)cc1
COC(=O)c1cc(-c2ccc(OC)c(OC)c2)on1
O=C1c2ccccc2C(=O)N1c1cccc(O)c1
CI
Cc1cccc(/N=C/c2ccc(O)cc2)c1
O=c1cc(-c2ccc(O)c(O)c2)oc2cc(O)cc(O)c12
N#C/C(=C\c1ccc(F)cc1)c1ccccc1
Clc1ccccc1Cn1c(-c2cccs2)nc2ccccc21
CCCCCCCC/C=C/CCCCCCCC=O
CCOC(=O)c1cc(-c2ccc(Cl)cc2)n[nH]1
O=C(O)c1ccccc1C(=O)c1ccc(C(F)(F)F)cc1
O=C(O)Cc1csc(-c2ccc(Cl)cc2)n1
C=CC(=O)NCc1ccccc1
N=C(N)SCc1ccc(Cl)cc1
COc1ccc2c(=O)c(OC)c(-c3cc(OC)c(OC)c(OC)c3)oc2c1
CN(C)CCOC(C)(c1ccccc1)c1ccc(Cl)cc1
COc1ccc2[nH]cc(CCNCc3ccc(Cl)cc3)c2c1
NN=C(c1ccccc1)c1ccccc1
CCCCCCS
O=Cc1ccccc1OCCOc1ccc([N+](=O)[O-])cc1
CC(C)(C)c1cc(O)cc(C(C)(C)C)c1O
Nc1ccc(Cl)cc1Cl
CN1CCC2=C(C1)c1ccccc1Cc1ccccc12
CC(=O)c1cc2ccc(O)cc2oc1=O
COC(=O)Nc1ccc2ncn(C)c(=O)c2c1
COc1ccc(CN2C(=O)c3ccccc3C2=O)cc1
N#Cc1ccc(N2CCN(C(=O)c3cccc(F)c3)CC2)c(F)c1
Cc1c(C(=O)O)sc2nc[nH]c(=O)c12
CCCCN(CCCC)CC(O)c1c(C)c2ccccc2c2ccccc12
C=C(C)C(=O)OCC
Oc1ccccc1-c1nnco1
O=C(O)C1CC=CCC1C(=O)NCc1ccccc1
COc1ccc(-c2noc(-c3ccc(O)cc3)n2)cc1OC
NCCCOCCOCCOCCCN
Cc1nc2c(o1)CCc1ccccc1C2N1CCN(C)CC1
CCc1nc(C)c(C#N)c2cc(OC)c(OC)cc12
CCOP(=S)(OCC)Oc1cc(C)nc(N(CC)CC)n1
C(=C/P(c1ccccc1)c1ccccc1)\P(c1ccccc1)c1ccccc1
NS(=O)(=O)c1cccc([N+](=O)[O-])c1
O=C(Nc1ccccc1C(=O)O)c1ccccc1
CC(C)OP(=O)(OC(C)C)C(C)(C)O
O=C(N/N=C/c1c(O)ccc2ccccc12)c1cc([N+](=O)[O-])cc([N+](=O)[O-])c1
CCOC(=O)c1c(C)nc2c(c1-c1ccccc1)C(=O)CC(C)(C)C2
Oc1ccc2ccccc2c1/N=N/c1ccc(Cl)cc1
CCC(O)(CCN1CCCCC1)c1ccccc1
S=C(NCCCc1ccccc1)Nc1ccccc1
CCOC(=O)C1OC1(C)c1ccccc1
COc1cc(OC)cc(C(=O)N2CC(=O)Nc3ccccc32)c1
O=C(CCl)NN=C(c1ccccc1)c1ccccc1
CCCOC(=O)c1ccc(C(=O)OCCC)nc1
Cc1cccc2c(C=O)c[nH]c12
c1ccc2[nH]c(CN(Cc3nc4ccccc4[nH]3)Cc3nc4ccccc4[nH]3)nc2c1
CCOC(=O)c1ccc(Oc2c[nH]nc2-c2ccc(O)cc2O)cc1
O=c1[nH]c2cc(Cl)ccc2o1
CCc1nnc(N)s1
COc1ccc(OC)c(C2CC(=O)Nc3ccc4ccccc4c32)c1
Cc1ccc(OCCn2c(S)nc3c(N)ncnc32)cc1
Cc1cc(C)n(CC(=O)O)c(=O)c1[N+](=O)[O-]
O=C(NNc1ccc(C(F)(F)F)cn1)c1ccccc1Cl
C=CC(=O)N1C/C(=C/c2ccc(F)cc2)C(=O)/C(=C\c2ccc(F)cc2)C1
COc1ccc(NC(=O)Nc2ccccc2)cc1
S=C(Nc1cccnc1)N1CCc2ccccc21
O=C(Nc1nccs1)c1ccccc1
Cc1cc(=O)c2ccccc2o1
CC(C)(C)CC(C)(C)c1ccc(Nc2ccc(C(C)(C)CC(C)(C)C)cc2)cc1
c1ccc2c(c1)N=C(N1CCNCC1)c1ccccc1S2
Nc1ccc(Cl)cc1/C(=N/O)c1ccccc1
CC(C)N1CC2(c3ccccc3)CN(C(C)C)CC(c3ccccc3)(C1)C2=O
CCCCCNC(=O)C(C1CC1)n1c(=O)c(-c2ccco2)nc2ccccc21
CCOP(=O)(NC(C)C)Oc1ccc(SC)c(C)c1
CCOC(=O)c1c(C)n(Cc2ccccc2)c2ccc(O)cc12
O=C(O)CCc1c(O)ccc2ccccc12
CS(=O)(=O)c1ccccc1
O=c1oc2cc(O)ccc2c2oc3cc(O)ccc3c12
Brc1cc(Br)c(Oc2cc(Br)c(Br)cc2Br)cc1Br
CC(=O)OCC(=O)NCCCOc1cccc(CN2CCCCC2)c1
CCOC(=O)c1sc(NC(=O)C(F)(F)F)nc1C
c1ccc(N2CC3CCc4ccccc4C3=N2)cc1
O=C(O)c1ccc(Cl)cc1Nc1ccccc1
O=c1cccccc1O
O=c1[nH]c2ccccc2n1CCOc1ccccc1
COC(=O)C1=CNC=C(C(=O)OC)C1c1ccccc1Cl
CCC1(O)C(=O)OCc2c1cc1n(c2=O)Cc2cc3c(CN(C)C)c(O)ccc3nc2-1
CCOc1ccc(OC)cc1
COC(=O)c1ccccc1Nc1nc(Cl)nc(Cl)n1
CC(=O)Nc1ccc(C(=O)O)cc1
COc1ccccc1NC(=O)CC(C)=O
CCNS(=O)(=O)c1ccc(C)c(-n2cnnn2)c1C
O=C(O)COc1ccc(Cl)cc1Cl
ClC(Cl)C(Cl)Cl
CCN(CC)C(=O)C12CC3CC(CC(Cl)(C3)C1)C2
COC[C@H]1O[C@H](OC)[C@H](OC)[C@@H](OC)[C@H]1OC
COc1ccc(/C=C/C(=O)c2ccc(OC)cc2)cc1
O=c1nc(N2CCCCC2)nc2n1CCO2
CC(C(=O)O)N1C(=O)c2ccccc2C1=O
O=P1(N(CCCl)CCCl)OCCCN1CCCl
CCS(=O)(=O)c1ccccc1
Cc1ccccc1NC(=O)C(=O)c1c[nH]c2ccccc12
COc1cc(CCNCc2ccccc2OC)c(OC)cc1Br
Cc1ccc(S(=O)(=O)N(C)c2ccccc2)cc1
O=C(Cc1ccccc1Cl)N1CCOCC1
CC(=O)NC1(NC(C)=O)CCN(C)C(c2ccccc2)C1C
N#C/C(=C\c1cccc(Br)c1)c1ccccc1
CC(C)(C)c1cccc(O)c1
CC(=O)c1ccc(NC(=O)CSc2nc(C)cc(C)c2C(N)=O)cc1
CC(=O)C=O
O=C(C(=O)c1ccc(C(F)(F)F)cc1)c1ccc(C(F)(F)F)cc1
CCCOC(=O)c1ccncc1
BrCBr
CCCCCCCCCCCCCCC(C)CCC(=O)O
CN(C)c1ccc(/C=N/N=C/c2c(O)ccc3ccccc23)cc1
Nc1ccc2cc([N+](=O)[O-])ccc2c1
O=C(c1ccc([N+](=O)[O-])cc1)N1CCNCC1
COc1ccc(C(=O)c2nccc3c(OC)c(OC)c(OC)cc23)cc1
CC1=C(C)SC(=C2Sc3c(n(C)c(=O)[nH]c3=O)S2)S1
COc1ccc(C)cc1
COC(=O)c1c(C)c2c(c(C)c1O)OC(=O)c1c(C)cc(O)c(C=O)c1O2
CCCC(=O)c1ccc(N2CCN(C(=O)OCC)CC2)c(F)c1
Cc1ccc(N2CCN(C(=O)C(=O)c3ccc4c(c3)OCO4)CC2)cc1
S=C(c1ccc(Br)cc1)N1CCCC1
COC(=O)C(c1ccccc1)(c1ccccc1)c1ccccc1
O=C(CCl)N1c2ccccc2C=Cc2ccccc21
COc1ccc(CC(N)=O)cc1OC
[O-][n+]1cc[n+]([O-])c2ccccc21
Fc1cccc(-c2nc(-c3ccncc3)no2)c1
CN(C)CCCN1c2ccccc2Sc2ccc(C(F)(F)F)cc21
O=C1CCN(c2ccccc2)N1
CC(=O)c1ccccc1O
O=C1CCCc2oc3ccc(O)cc3c21
CCC1(CC)C(=O)C=CNC1=O
COc1ccc2[nH]c(C)c(CC(=O)O)c2c1
C=CCOC(=O)CCCCCCC
C=CS(=O)(=O)c1ccccc1
Nc1c(Cl)cc(Cl)cc1[N+](=O)[O-]
CC(=O)Nc1cc2ccccc2oc1=O
CC(C)C(Nc1c2ccccc2nc2ccccc12)C(=O)O
Cc1ccc2nc(Cl)c3nnnn3c2c1
O=C(O)c1ccc([N+](=O)[O-])cc1Cl
COc1cc2c(cc1C=O)OCO2
COc1ccccc1Nc1nc2nonc2nc1Nc1ccccc1OC
COC(=O)C1=CNC=C(C(=O)OC)C1c1ccc(Cl)c([N+](=O)[O-])c1
OC1CCC(O)CC1
C[C@@]12C=CC[C@H]1[C@@H]1CC[C@H]3C[C@H](O)CC[C@]3(C)[C@H]1CC2
COP(=S)(OC)Oc1cc(Cl)c(I)cc1Cl
COC1C=C(Nc2cccc(Cl)c2)C(=O)C1
CC(C)(C)COC1C2(OCCO2)C2CCC1(C)C2(C)C
c1ccc(CNC(c2ccccc2)(c2ccccc2)c2ccccc2)cc1
COC(=O)c1c(Cl)c(Cl)c(C(=O)OC)c(Cl)c1Cl
Cc1ccc2oc(=O)cc(CN3CCOCC3)c2c1
CCN(CC)CCOc1ccccc1OC
Cc1ccc(N)c(S(=O)(=O)O)c1
CC(C)=CCCC(C)CCOC=O
CC(=O)N(O)c1ccc(C)cc1
Nc1nnn(-c2ccccc2)c1-c1ccccc1
C=C(C)[C@@H]1CC=C(C(=O)O)CC1
CC(C)(C)c1ccc(CNC(=O)C2CCCN2C(=O)Nc2ccccc2)cc1
Nc1ccc(S(=O)(=O)N2CCCC2)cc1
CC1OC(C)OC(C)O1
CC(C)(Oc1ccccc1Cl)C(=O)O
NCCC(N)C(=O)O
CCN(CC)Cc1c(CC(C)C)oc(C)c1C(=O)O
CCCCCCCCCCCCCCCCCC(=O)OCC(COP(=O)([O-])OCC[N+](C)(C)C)OC(=O)CCCCCCCCCCCCCCCCC
C(=C/c1ccncc1)\c1ccccc1
CO[Si](OC)(OC)c1ccccc1
Cc1cc(N(C)C)nc(Nc2ccccc2C)n1
O=NO
O=C(c1cccc2ccccc12)c1cn(CCN2CCOCC2)c2ccc(O)cc12
CC(C)(C)OC(=O)NCCCC(=O)NCCN1CCN(CC(=O)N2c3ccccc3C(=O)Nc3cccnc32)CC1
CC(C)(O)C(C)(C)O
CN(C)c1ccc(/C=C/c2nc3ccccc3s2)cc1
O=C(O)CN(CCOCCOCCN(CC(=O)O)CC(=O)O)CC(=O)O
O=C(O)CC(C(=O)O)C(CC(=O)O)C(=O)O
CCCCCOC(=O)c1ccccc1C(=O)O
CCCCCc1nc2ccccc2[nH]1
NCCN1CCN(CC(=O)N2c3ccccc3C(=O)Nc3cccnc32)CC1
CC(C)NCC(O)c1ccc(O)c(O)c1
CCN(CCCc1ccccc1)CCCc1ccccc1
O=C(c1ccco1)N1CCNCC1
O/N=C/c1ccccc1
ClCCOCCCl
NNC(=O)c1ccc(N)cc1
COc1ccc(OC)c(CO)c1
COC(=O)Nc1ccc(C(=O)NCC2CCCO2)cc1
CC(=O)Nc1ccccc1O
NNC(=O)Cc1ccc(Cl)cc1
O=c1cc(-c2ccccc2)nc2n1Cc1ccccc1-2
CC1(C)Cc2cccc(O)c2O1
COC1=CC(=O)c2ccccc2C1=O
COc1cc(O)cc(O)c1
COc1cc2ccncc2c(OC)c1OC
Cc1ncsc1CCN
CN(C)NC(=O)CCC(=O)O
C=CS(=O)(=O)C=C
N#CC1=C(N)Oc2cc(O)ccc2C1c1ccccc1F
CCCCC/C=C\C/C=C\CCCCCCCCCCCC(=O)O
COC(=O)C1=C(C)NC(=O)NC1c1ccsc1
COc1cc2c(cc1OC)C(=O)N(C)CC2
CCC1OCC(COc2ccc(Oc3ccccc3)cc2)O1
CN1CCC(C#N)(c2ccccc2)CC1
O=C1c2cccc3c(N4CCCCC4)ccc(c23)C(=O)N1CCO
CCCc1ccc(C(=O)c2cn(CCC)c3ccccc23)c2ccccc12
c1ccc(P(c2ccccn2)c2ccccn2)cc1
O=P(Nc1ccccc1)(Oc1ccccc1)Oc1ccccc1
C/C(=N\NC(=S)Nc1cccc(C)c1)c1ccco1
CN1C(=O)NC(c2ccccc2)(c2ccccc2)C1=O
Cn1c(=O)c2c([nH]c(=O)n2C)n(C)c1=O
c1ccc2c(c1)ccc1cccnc12
CCNCCc1cc(OC)c(Br)cc1OC
CCN(CC)c1nc(C#N)nc(OC)n1
O=C(/C=C/c1ccco1)OCC1CCCN2CCCCC12
C#CC(C)(CC)NC(=O)c1cc2cccc(CC=C)c2oc1=O
Cn1nccc1C(=O)NCCN1C(=O)OC(C)(C)C1(C)O
CC(C)C(=O)Oc1ccc(C(=O)c2ccccc2)cc1
COc1nccnc1CC(C)C
Oc1cccc2cnccc12
COc1ccc(SSc2nc3ccccc3s2)cc1
O=C(N/N=C/c1c[nH]c2ccccc12)c1ccc(Cl)cc1
O=[N+]([O-])c1ccc(/C=N/O)cc1
CCOC(=O)NO
Cc1cc(C)n(-c2nnc3nnc(-c4ccccc4)n3n2)n1
Cc1ccc2[nH]c3ccccc3c(=O)c2c1
Cc1cc2ccccc2[nH]c1=O
Cc1cccc2cc3c(nc12)-c1ccccc1C3=O
C=CC(=O)NC(O)(C(=O)OCC)C(F)(F)F
CC(=O)CCl
Br
Oc1ccc(Cl)cc1Cl
O=C(O)COc1ccccc1Br
Cn1cccc1-c1cccnc1
CC1=C(O)CCC1=O
O=C(N1CCc2ccccc2C1)C(F)(F)F
CC(=O)CCCN1C(=O)c2ccccc2C1=O
Cc1ccc(N)c([N+](=O)[O-])c1
CCCCCCCCCCCCc1ccc(O)cc1
CC(CCc1ccccc1)NCC(O)c1cccc([N+](=O)[O-])c1
O=c1[nH][nH]c(=O)n1-c1ccccc1
COc1cc(C[C@H]2COC(=O)[C@@H]2Cc2cc(OC)c(OC)c(OC)c2)cc(OC)c1OC
CCCNC(=O)c1ccc(OC)c(OC)c1
CC(C)CCC[C@@H](C)[C@H]1CC[C@H]2[C@@H]3C[C@@H](O)[C@@]4(O)C[C@@H](O)CC[C@]4(C)[C@H]3CC[C@@]21C
O=C(O)C(O)C(O)C(=O)O
CCOP(=S)(CC)Oc1cc(Cl)c(Cl)cc1Cl
CC(C)C1/C(=N/O)CC(c2ccccc2)NC1c1ccccc1
Cc1cc(C)c(-c2csc(N)n2)c(C)c1
COC(=O)CC(=O)C(F)(F)F
COC(=O)Cc1ccccc1O
Cc1ccnc(N/C=C/C(=O)c2ccc(Br)cc2)c1
FC(F)(F)c1nnc2ccc(Cl)nn12
CC(=O)c1c(C)[nH]c(C(=O)OCc2ccccc2)c1C
CCCC1CCCC(=O)O1
CCCC(N)=O
O=C1CSc2ccccc2N1
O=C1COc2ccc(S(=O)(=O)NCc3ccccc3)cc2N1
CCCCN1CC(COCc2ccccc2)Oc2cccc(Oc3ccc(C)cc3)c2S1(=O)=O
C[C@]12CC[C@@H]3c4ccc(O)cc4C=C[C@H]3[C@@H]1CCC2=O
Cc1ccc2c(c1)C1CN(C)CCC1N2C(=O)c1ccc2ccccc2c1
C(=C\P(c1ccccc1)c1ccccc1)\P(c1ccccc1)c1ccccc1
CCOC(=O)c1nnn(-c2nonc2N)c1CNc1ccccc1
Cn1c(CNC2CCCCC2)c(C#N)c2ccccc21
CC1CCCCN1C(=O)CCC(=O)Nc1nnc(C2CCCCC2)s1
CC1(C)OC(=O)N(c2ccccc2)C12C=Cc1c(ccc3ccccc13)O2
O=c1oc2ccccc2cc1-c1ccccc1
c1ccc(C2=Nc3ccccc3SC2c2nc3ccccc3[nH]2)cc1
O=C(NO)c1ccncc1
O=c1[nH]c(=O)n(COCCO)cc1F
COc1c(Cl)c(Cl)c([N+](=O)[O-])c(Cl)c1Cl
O=c1c2ccc(F)cc2sn1-c1ccc(Cl)cc1Cl
COC(=O)c1cc(CN2CCN(c3ccccc3)CC2)ccc1O
O=[N+]([O-])c1ccc2c(c1)OCO2
COC(=O)c1sc2ccccc2c1O
Clc1cc(C(Cl)(Cl)Cl)nc2ccccc12
CC(C)(O)CCC(C)(C)O
CC(CN1CCCCC1)OC(=O)CCc1ccccc1
NNC(=O)c1ccc(Cl)cc1Cl
COc1cccc(CO)c1O
O=[N+]([O-])c1cc2c(c([N+](=O)[O-])c1)Nc1ccccc1O2
CC1CCc2cc(F)ccc2N1C(=O)CCC(=O)O
O=C(O)c1ccc(COc2ccc(Cl)cc2)o1
CC(=O)OCC(OC(C)=O)C(OC(C)=O)C(OC(C)=O)C(=O)Nc1ccccc1C
Cc1cccc(N(C(=O)Nc2ccccc2)C2=NCC(C)S2)c1
Nc1cccccc1=O
CC[C@@H](/C=C/[C@@H](C)[C@H]1CC[C@H]2C3=CC[C@H]4C[C@@H](O)CC[C@]4(C)[C@H]3CC[C@@]21C)C(C)C
CC(C)Cc1ccccc1
C=C(C)C(=O)O
CC(=C(C#N)C#N)c1ccc(Cl)cc1
Cn1c(N)nc2ccccc21
CCCN(CCC)C(=O)SCC
CCCCC(=O)Cl
COC(=O)CCc1nc2ccccc2nc1OC
C/C(=N/NC(=S)N(CC(C)C)CC(C)C)c1ccccn1
COc1cc(/C=C/c2nc3c(c(=O)n(C)c(=O)n3C)n2C)cc(OC)c1OC(C)=O
N#CCCN(CCO)CCO
O=[N+]([O-])C([N+](=O)[O-])([N+](=O)[O-])[N+](=O)[O-]
NC(=O)C(N)=O
COc1ccc(C(C)c2cc3c(cc2O)OCO3)cc1
O=C(c1cc([N+](=O)[O-])ccc1Cl)N1CCc2ccccc21
CCCCCC(=O)c1ccc(O)cc1O
CC12CN3CC(C)(CN(C1)C3c1ccccc1)C2=O
O=C(Nc1ccccc1)Nc1ccccc1
N#Cc1c(-c2ccco2)cc(C2CC2)nc1SCC(=O)c1ccccc1
O=C(O)C(=O)Cc1cc(OCc2ccccc2)ccc1[N+](=O)[O-]
CCNS(=O)(=O)c1ccc(C)cc1
CCN(CC)CCOC(=O)C1(C2CCCCC2)CCCCC1
CC(C)=CCC[C@@H](C)CCO
COc1cccc(C2C(C#N)=C(N)OC3=C2C(=O)CCC3)c1OC(=O)c1ccco1
Clc1ccc(/C=C/c2ccccc2)cc1
CC(N)C(=O)NC(C)C(=O)O
O=C(NCCc1ccc(O)cc1)c1ccc(Cl)cc1
CC(O)CC(=O)O
CC1CN(C(=O)c2ccc3c(c2)OCO3)OC(c2ccccc2)O1
NCc1cc(O)no1
Cc1ncc(-c2csc(S(N)(=O)=O)c2)o1
CC(Cl)(Cl)Cl
CCOC(=O)c1c(N)sc2c1CCN(Cc1ccccc1)C2
O=C1C=CC(=C(c2ccc(O)cc2)c2ccc(O)cc2)C=C1
CCCC(=O)OCC(O)CO
CCOC(=O)c1ccccc1NS(=O)(=O)c1ccc(C)cc1
O=C1OC(=O)C2C3C=CC(C3)C12
O=C(O)Cc1ccccc1
CC1(C(=O)Nc2nc[nH]n2)CC1(Cl)Cl
Oc1c(O)c(Br)c(Br)c(Br)c1Br
CCCC(C(=O)c1ccc(OC)c(OC)c1)N1CCCC1
N=C1NC(=O)CS1
CC(CN(C)C)CN1c2ccccc2Sc2ccc(C#N)cc21
Nc1ncnc2[nH]c(SCC(=O)NCc3ccco3)nc12
O=C1c2ccccc2-c2c3c(cc4ccnc1c24)OCO3
COC(=O)C(C)N(C(=O)Cc1ccccc1)c1c(C)cccc1C
Cc1ccc(C(=O)Nc2nc(-c3ccccc3)cs2)o1
O=Cc1ccc(C=O)s1
CCCN
CN1C(=O)CCS(=O)(=O)C1c1ccc(Cl)cc1
NC(=O)c1ccccc1C(N)=O
O=C(O)C(Br)(Br)Br
COc1ccc2c(c1)Sc1ccccc1N2
O=[N+]([O-])c1ccc2c3cccc4cccc(c5cccc1c52)c43
S=C=NCCc1ccccc1
CC(=O)N(C)c1ccc(Nc2cc(C)nc3ccc4nc[nH]c4c23)cc1
Cc1cc(Cl)c(Cl)cc1Cl
O=C(O)/C=C/C(=O)Nc1ccc(S(=O)(=O)Nc2nccs2)cc1
COc1cc(CCN)cc(OC)c1SC
COc1ccc(/C=N/NC(=O)c2cc([N+](=O)[O-])cc([N+](=O)[O-])c2)cc1OC
CCOC(=O)C(O)c1ccccc1
O=C1CCS(=O)(=O)c2ccccc21
N#Cc1ccccc1Cn1ccc(=NCc2ccccc2)cc1
COC(=O)c1ccc(N2CCC(C)CC2)c(N)c1
NC(=O)C1c2ccccc2C=Cc2ccccc21
CC(C)OC(=O)C(C)N(C(=O)c1ccccc1)c1ccc(F)c(Cl)c1
COC(=O)c1c(N2CCOCC2)c(-c2ccc(Cl)cc2)cn1C(=O)c1ccccc1
Nc1nnc(-c2ccc([N+](=O)[O-])o2)s1
COc1ccc(OC)c(NC(=O)C2CCCCC2)c1
CC1N=C(c2ccccc2)OC1=O
O=C1C=C(NCC2CCCO2)C2(CCCCC2)O1
O=C1c2ccc([N+](=O)[O-])cc2S(=O)(=O)N1Cc1ccccc1
O=[N+]([O-])c1ccccc1Oc1ccccc1
Nc1ccc(CN2CCN(c3ccc4ccccc4n3)CC2)cc1
O=C1CC(c2ccccc2)Sc2ccccc2N1
Cc1ccccc1OCC(O)CO
CCOC(=O)C1=C(C)NC(=O)NC1c1ccc(OC)c(OC)c1
O=C(O)c1cc([N+](=O)[O-])ccc1Cl
CC(C)CCC(=O)O[C@H]1CC[C@H]2[C@@H]3CCC4=CC(=O)CC[C@]4(C)[C@H]3CC[C@]12C
Cn1c(=O)c2nncnc2n(C)c1=O
N=C1NC(=N)c2ccccc21
O=C1NC2c3c(I)sc(I)c3C(=O)C2O1
Cc1cc2nc3c(=O)[nH]c(=O)nc-3n(CC(O)C(O)C(O)CO)c2cc1C
Cc1ccc(C)c(OCCCC(C)(C)C(=O)O)c1
CSc1nc2ccccc2n1CC(=O)N1CCCCC1
CCCCCCCCCCCCCCCCCCCCCCC(=O)O
Nc1nc(-c2ccccc2)c(-c2ccc([N+](=O)[O-])cc2)s1
O=C1CCCO1
CCOP(=S)(Oc1cnc(C(C)(C)C)nc1)OC(C)C
CC(=O)C(C)(C)C
NC1=Nc2cccc3cccc(c23)N1
O=C(NC1CCCCCCC1)c1cc(F)c(F)cc1Cl
COc1c2c(cc(O)c1C(C)=O)OC(C)(C)C=C2
Oc1cc(O)c2c(c1)O[C@H](c1ccc(O)c(O)c1)[C@@H](O)C2
CC1CCCC(C)N1NC(=O)c1ccc(Cl)c(S(N)(=O)=O)c1
O=[N+]([O-])C1([N+](=O)[O-])CCC([N+](=O)[O-])([N+](=O)[O-])c2nn(-c3ccccc3)nc21
COc1cccc(-c2ccccc2)c1
CCCCCCCCCCCCCCCCC(C)=O
O=C1CC(c2ccc(C(F)(F)F)cc2)Cc2c1c(=O)c1cc(Cl)c(F)cc1n2O
CC(C)=CC1C(CO)C1(C)C
O=C(CSc1nc2ccccc2o1)N/N=C/c1cccc(F)c1
CC(=O)NC(C(=O)O)C(C)(C)S
Nc1ccc(S(=O)(=O)NCC(=O)O)cc1
O=C(N/N=C/c1ccc([N+](=O)[O-])s1)c1cccnc1
CCCCCCC/C=C/C(=O)O
CCC(C(=O)O)c1ccccc1
NC(=O)c1nn(-c2ccccc2)c(=O)cc1O
O=C(O)C(=Cc1ccccc1)C(=O)O
CCCCCCCCn1sccc1=O
O=C(O)CCNc1ccccc1
CC12CCC(C1)C(C)(C)C2=O
COC(=O)/C=C/c1ccc(OC)cc1OC
Cc1cc(NC(=O)c2ccccc2)c(Cl)cc1N
CCOC(=O)CSc1[nH]c(C)nc1[N+](=O)[O-]
CN(C)CCCC1(O)c2ccccc2CCc2ccccc21
CCCCCCCCCCCCOCC1CO1
Nc1nc(N)c2c(n1)CCN(Cc1ccncc1)C2
CC(=O)c1oc2ccccc2c1NC(=O)CN1CCCCC1
Oc1ccccc1C1CCCCC1
Nc1nc(N)c2cc(NC(=O)Cc3cccc(C(F)(F)F)c3)ccc2n1
O=C1CCC2CCC1C2
COC(=O)C1CC(=O)C(C(=O)OC)CC1=O
Cn1ncc([N+](=O)[O-])c1C(=O)Nc1ccccc1C(=O)O
O=C(O)c1cc2cc(O)ccc2[nH]1
O=Cc1ccc2ccc3ccc(C=O)nc3c2n1
NCc1nc2ccccc2[nH]1
COC(=O)Cc1cc(O)n(-c2nc3ccccc3[nH]2)n1
CC(=O)Oc1ccccc1
Cn1c(/C=C/c2ccc(Cl)cc2)nc2ccccc21
Cl/C=C/Cl
C/C(=N/NC(=S)Nc1ccccc1)c1ccccn1
O=C(O)COc1ccc(F)cc1
COc1ccccc1-n1c(C)c(C(C)=O)c2cc(O)ccc21
O=C(O)CCCCCCC(=O)c1ccccc1
O=C(CC1SCCNC1=O)Nc1ccc(Cl)cc1
COC(=O)CCS
Cc1ccc(C)n1-c1ccc(N(C)C)cc1
CC(=O)Cc1ccc(O)cc1
COc1ccc(/C=C/C(=O)c2ccccc2)cc1
COc1cc(OC)c2c(=O)c(OC)c(-c3cc(OC)c(OC)c(OC)c3)oc2c1
COc1cccc(C(=O)NNc2nc(C)cc(C)n2)c1
CN1CCC23c4c5cccc4OC2C(=O)CCC3C1C5
C#CCN(C)C(C)Cc1ccccc1
c1ccc(-c2cc(-c3ccccc3)[nH]n2)cc1
CC(=O)c1c(O)cc(C)oc1=O
COc1ccc(C(=O)c2sc(Nc3ccccc3)nc2N)cc1
COc1cc2c(cc1OC)C(c1ccc([N+](=O)[O-])cc1)NCC2
CC(C)(C)COc1ccc2ccc(=O)oc2c1
CCCC(=C1C(=O)CC(CC(C)SCC)CC1=O)N1CCCC1
O=c1n(CCCN2CCN(c3cccc(Cl)c3)CC2)nc2ccccn12
CC(C)(C)OC(N)=O
O=C(O)c1ccccc1Nc1ccccc1
OCCCCCO
CC(C)CC(C)(C)C
ClCC1C(CCl)C2(Cl)C(Cl)=C(Cl)C1(Cl)C2(Cl)Cl
O=[N+]([O-])c1cc(S(=O)(=O)c2ccc(F)c([N+](=O)[O-])c2)ccc1F
Nc1nc(N)nc(-c2cc(Cl)ccc2Cl)n1
CCOc1cccc(C=O)c1
Cc1sc2nc3n(c(=O)c2c1C)CCCCC3
CN(C)c1ccc(N=C2C=CC(=O)C=C2)cc1
O=C1C(O)=CC(=O)c2c(O)cc(O)cc21
CN1CCN(C)CC1
COc1cc(C=O)cc(Cl)c1OC(=O)N1CCOCC1
CSc1nc(N)c2c(n1)OC(N)=C(C#N)C2c1cccnc1
C=CCOC(=O)/C=C/C=C/C
O=C(O)C=C(c1ccccc1)c1ccccc1
CCCOC(=O)CCCCC(=O)OCCC
CCN1CCC2(CCNC2)C1
COc1cc2oc(-c3ccc(O)cc3)cc(=O)c2c(O)c1C1OC(CO)C(O)C(O)C1O
CCCCCCCC/C=C\CCCCCCCC(=O)NCc1ccccc1
NCC(=O)NCC(=O)O
Cc1cccnc1N
O=C(/C=C/c1ccccc1)N1CCCCC1=O
CCC(C)C1(CC)C(=O)NC(=O)NC1=O
COc1ccc2[nH]c3c(c2c1)CCN=C3C
CN(C)c1ccc(-c2nc3ccccc3[nH]2)cc1
CCOP(=S)(OCC)O/N=C(\C#N)c1ccccc1
CC1CCN(COOC(C)(C)C)CC1
Cc1c(N)cccc1N
COc1cccc(-c2ncc(C(=O)O)c(=O)[nH]2)c1
CCCCCCCCCCCCCC(N)=O
NC(=O)c1ccccc1OCC(=O)O
NCCNC(=O)c1cccnc1
CC(=O)NC1(C(F)(F)F)C(=O)Nc2c1c(=O)[nH]c(=O)n2CC(C)C
[N-]=[N+]=NCc1ccccc1
NNc1ccc([N+](=O)[O-])cc1[N+](=O)[O-]
O=C1CCCc2nc(O)ccc21
CSc1nnc2c3ccccc3n(CCc3ccccc3)c2n1
C/C(=N/NC(=S)N1CCCN(C)CC1)c1ccccn1
Cc1[nH]c2ccc(OC(F)(F)F)cc2c1CCNCc1ccc(Cl)cc1
Cc1cc2ccccc2[nH]1
O=C1C(Cl)=C(N2CCOCC2)C(=O)c2ccccc21
CN1CCc2cc(O)c(O)cc2C1
O=C1CCCCC1Nc1ccc([N+](=O)[O-])cc1
CCCCCCCCCI
CCN(CC)CCOC(=O)Cc1cccc2c(=O)cc(-c3ccccc3)oc12
O=C(CN1CCOCC1)N1CCN(C(=O)CN2CCOCC2)CC1
O=C1Nc2c(cccc2C(F)(F)F)C1=O
CCCCCCCCOC(=O)c1nc(Cl)c(Cl)c(N)c1Cl
C/C=C(\C)C(C)=O
Cc1ccc2[nH]c(CN)cc2c1
O=C(c1c[nH]c2ccccc12)C(F)(F)F
COC(=O)C1Cc2ccccc2CN1S(=O)(=O)c1ccc(F)cc1
CNCc1cc(OC)ccc1-c1ccc(OC)c(OC)c1OC
CC1C(=O)CCC1=O
COC(=O)c1ccc(NC(=O)CSc2nncn2C)cc1
C/C=C/C(=O)Nc1ccccc1
CCc1c(C)[nH]c(C(=O)OCc2ccccc2)c1C
O=C(O)C(F)(F)C(F)(F)C(F)(F)C(F)(F)C(=O)O
CCCCc1ccc(S(=O)(=O)NCCc2ccncc2)cc1
Cc1[nH]c2ccc(Br)cc2c1CCN(C)C
COc1cccc(C2(O)CCCCC2CN(C)C)c1
Clc1ccc(CCC(Cn2ccnc2)Sc2c(Cl)cccc2Cl)cc1
COc1ccc(/C=C/C(=O)c2ccccc2)cc1OC
C=CC(C)=O
CCC1=C(O)C(=O)c2ccccc2C1=O
CCCCCCCCCCCC(=O)NCCCN(C)C
c1ccc(CNc2ncnc3[nH]cnc23)cc1
O=C(O)c1ccccc1O
C/C=C/c1ccc(OC)cc1
CC(=O)N(C1=C(N)C(=O)c2ccccc2C1=O)c1ccccc1
Cc1cc2occ(C=O)c(=O)c2cc1Cl
CCCCCn1cc(C(=O)Cc2ccc(C)cc2)c2ccccc21
CCCCOc1ccc(C(=O)NCC(=O)NCC(=O)OCC)cc1
CN(C)CCC1=CCc2ccccc21
COc1ccc(OC)c(CC(=O)O)c1
COc1ccc(-c2c[nH]nc2-c2ccc(O)cc2O)cc1
Nc1ccc(Sc2nnnn2-c2ccccc2)c(Cl)c1
O=S(=O)(NO)c1ccc(Br)cc1
Clc1ccc(-c2ccccc2)cc1
CCOc1ccc(-c2ncncc2-c2ccc(OC)cc2)c(O)c1
CCC(=O)Oc1ccc2c(c1)OC1(OC(C)=O)OC(C)CC1=C2C
Brc1cc2c(cc1Br)OCCOCCOCCOCCO2
COc1c(Cl)c(Cl)c(Cl)c(Cl)c1Cl
CCc1c(Cl)c(C)cc(O)c1Cl
O=C1NC(=O)c2cc([N+](=O)[O-])cc3cccc1c23
NS(=O)(=O)c1cc(C(=O)O)c(NCc2ccco2)cc1Cl
CCc1c(-c2cccc(Br)c2)ncn1Cc1cccc(-c2ccccc2)c1
C[C@]12CC[C@@H]3c4ccc(O)cc4CC[C@H]3[C@@H]1CC[C@H]2O
CC(=O)Oc1ccc(C(C)C)cc1
Nc1c(Br)cc([N+](=O)[O-])cc1[N+](=O)[O-]
Cc1ccc(-c2cnc3ccccc3n2)cc1C
Cc1nc2c(ccc3c([N+](=O)[O-])cccc32)c(C)c1C
Nc1nc2c(s1)C(=O)CCC2
O=C(O)CCCOc1ccccc1
CN(C)CCOC(c1ccc(Cl)cc1)c1ccccn1
O=C1OC(=O)c2c1cccc2[N+](=O)[O-]
COc1ccc2ccccc2c1C=O
Nc1nc(NCC(=O)O)c2nc[nH]c2n1
COC(=O)c1ccccc1Cl
O=C1Nc2c(ccc3c2CCCC3)/C1=N/O
Cc1ccc(S(=O)(=O)OCCN(CCOS(=O)(=O)c2ccc(C)cc2)c2ccccc2)cc1
CC(=O)OCCc1ccccc1
S=c1ccc2ccccc2o1
O=C(O)c1cncc(Cl)c1
CCC(CC)Nc1c([N+](=O)[O-])cc(C)c(C)c1[N+](=O)[O-]
COC(=O)OC
C#CCN
CC(C)C(=O)/C=C/c1ccccc1
CCOc1ccc(CC(N)=C2C(=O)CC(C)(C)CC2=O)cc1OCC
CN(C)c1ccc([N+](=O)[O-])c([N+](=O)[O-])c1
CC(=O)Nc1cccc(NC(C)=O)n1
N#Cc1cccc([N+](=O)[O-])c1
Cc1cc2c(cc1C)CSC(c1ccccc1O)SC2
CCOC(CBr)OCC
O=C(CCc1ccccc1)NNC(=O)c1ccccc1Br
c1ccc(C2CCc3ccccc3O2)cc1
Cc1ccc(S(=O)(=O)Nc2ccc(Br)cc2)cc1
c1ccc(Nc2nc3ccccc3s2)cc1
Sc1ccc(Cl)cc1
COc1c(C)c(O)c2c(c1C)O[C@H](c1ccccc1)CC2=O
N#Cc1ccc(-n2nnc3ccccc3c2=O)c([N+](=O)[O-])c1
COc1cc(CCC(=O)O)on1
O=C1CSC2=NCN(c3ccc4c(c3)OCO4)CN12
CC/N=C1/S/C(=C/c2ccc(-c3ccc(F)cc3)o2)C(=O)N1CC
COC(=O)c1sc2ccccc2c1C(=O)OC
Cc1cccc(N2CCNCC2)c1
COc1c(O)cc2c(c1O)C(=O)CC(c1ccccc1)O2
CN1Cc2c(c(C#N)c(N)n(C)c2=S)CC1(C)C
c1ccc(CC2NCCc3c2[nH]c2ccccc32)cc1
CCCOc1ccc(O)cc1
Cc1nn(C2CCCCC2)c(N)c1-c1ccccc1
COC(=O)C(C)NC(=O)C1CCCCC1
NC1=Nc2ccccc2CS1
CCOC(=O)c1nonc1NC(C)=O
O=C1CC(c2ccc(F)cc2)c2snc(C(=O)O)c2N1
O=C(c1cccc2ccccc12)c1cn(CCCC(O)CF)c2ccccc12
Cc1cc(C)n2nc(SCc3ccc(Cl)cc3)nc2n1
O=C(CC(CC(=O)c1ccccc1)c1ccccc1)c1ccccc1
CCCC(=O)c1c(O)cc(O)c(C(=O)CCC)c1O
COc1ccc(NC(=O)CC(C)=O)c(OC)c1
CCCCCCC(O)C(=O)O
COc1ccc(OC)c(/C=C/[N+](=O)[O-])c1
[O-][n+]1nn(Cc2ccccc2)cc1Cl
c1ccc(CN(Cc2ccccc2)Cc2ccccc2)cc1
CCCCCCCCOC(=O)c1cc(O)c(O)c(O)c1
O=C1CC(c2ccccc2)=C(c2ccccc2)C1
CCCCCCCCc1cc(=O)c2ccccc2[nH]1
CC(C)CC1=NN(C(=O)c2cccnc2)C(O)(C(F)(F)F)C1
Nc1ccccc1-c1ccccc1N
OCCN1CCN(c2nc(NCc3ccccc3)c3ccccc3n2)CC1
C/C(=C\Cc1c(O)cc2occ(-c3ccc(O)cc3)c(=O)c2c1O)CO
COC(=O)CCC(=O)Nc1ccccc1
CC(=O)OCCc1ccc(O)cc1
Nc1nc(Cl)nc(N(c2ccccc2)c2ccccc2)n1
CC1(C)Cc2c(c(-c3ccccc3)nc3[nH]nc(N)c23)CS1
CCCN(CCOc1c(Cl)cc(Cl)cc1Cl)C(=O)n1ccnc1
C=C(C)C(O)COc1c2occc2c(OC)c2ccc(=O)oc12
COc1ccc(/C=C(/C)[N+](=O)[O-])cc1
CONc1nc(N)nc2ccc(S(=O)(=O)c3ccc4ccccc4c3)cc12
O=C(/C=C/c1ccccc1)NCCc1ccc(O)cc1
Nc1cc(Cl)cc2cccnc12
Nc1cc(C(=O)O)ccc1O
CCN1CCN(c2ccc(Nc3ccnc4ccccc34)cc2)CC1
Fc1ccc(CS)cc1
Cc1ccc(N2C(=O)/C(=C/NCCN3CCNCC3)C(=O)NC2=S)cc1
COc1cccc(C=O)c1OC(=O)N1CCOCC1
CC(=O)OC1CC(=O)N1
N[C@H](Cc1ccccc1)C(=O)O
CCc1ccc(NC(=O)CSc2nnnn2C)cc1
O=C(O)c1ncc(Cl)c(Cl)c1Cl
O=C1CN=C(c2ccccc2F)c2cc(Cl)ccc2N1
ON=C1CCCCC1
CC(C(=O)NC1CCCC1)n1c(-c2ccccn2)nc2ccccc21
CNS(=O)(=O)c1ccc(C)cc1
CCC(OC(C)=O)C(CC(C)NC)(c1ccccc1)c1ccccc1
O=C1O/C(=C\c2cccc3ccccc23)c2ccccc21
O=C(CSc1ccc(C(F)(F)F)cc1[N+](=O)[O-])Nc1ccccc1
Cc1n[nH]c2c1C(c1ccc3c(c1)OCO3)C(C#N)=C(N)O2
Cc1ccc2cccc(C)c2c1
Fc1ccc(-n2c(-c3ccccc3)cc3c2CCCC3)cc1
CC(=O)N1CCN(c2cccc(Cl)c2)CC1
c1cncc(-c2nn3c(-c4ccncc4)nnc3s2)c1
O=C1NCCN1C(=O)c1cccc(Cl)c1
CC(Cc1ccccc1)NCCC(c1ccccc1)c1ccccc1
CCOC(=O)c1ccc(O)cc1
COCCOCCOCCO
O=[N+]([O-])c1ccc2c3c(cccc13)-c1ccccc1-2
CN(N=O)C(=N)N[N+](=O)[O-]
O=C(Nc1ccncc1)C(=O)c1cn(Cc2ccc(Cl)cc2)c2ccccc12
CCC(=O)Nc1nc2nc(-c3ccccc3)cc(O)n2n1
O=C(Nc1nc2c(-c3ccccc3)c(C(F)(F)F)sc2s1)c1ccc(Cl)cc1
COC(=O)C(Br)CBr
COC(=O)c1ccc(CBr)cc1
CC(C)COC(=O)c1ccccc1
CCOc1nc(NC(C)C)nc(N2CC3CC(C2)c2cccc(=O)n2C3)n1
Nc1ccc(Cl)cc1[N+](=O)[O-]
c1coc(-c2nnc3sc(-c4ccncc4)nn23)c1
CC(=O)C12CC(C)=C(C)CC1CC1C3CCC4=CC(=O)CCC4(C)C3CCC12C
Fc1ccc(C2=Nn3c(nnc3-c3ccc(Cl)cc3)SC2)cc1
O=C1Nc2ccccc2C12OCCO2
Nc1nc2nonc2nc1N1CCCCC1
C1CCC2OCCOCCOCCOCCOC2C1
N#Cc1cccnc1Oc1ccccc1
O=C1Nc2ccccc2C12SCCS2
Nc1cc(Cl)c(S(N)(=O)=O)cc1S(N)(=O)=O
CCOc1ccc(CNc2ncnc(N)n2)cc1
Cc1cc(C)nc(SCC(=O)O)n1
Cc1ccc(/C(C#N)=C/c2ccc(N(C)C)cc2)cc1
C#CC=O
O=C(NNC(=O)c1cc2cc(OC(F)(F)F)ccc2[nH]1)c1ccc(Cl)cc1
C=CCCCCCCCCCBr
NCCCC(N)C(=O)O
Nc1cccc2c1C(=O)c1cccc(N)c1C2=O
O=C(CCc1ccc(O)cc1)c1c(O)cc(O)cc1O
CC(C)(C#N)C(C)(C)C#N
O=C(O)Cn1c2ccccc2c2nc3ccccc3nc21
O=C(Nc1cc(Cl)cc(Cl)c1)Nc1cc(Cl)cc(Cl)c1
Nc1ccc2c(c1)C(=O)c1ccc(N)cc1C2=O
NC(=S)N/N=C/c1ccccc1O
Cc1c(/N=C/c2ccc(N(C)C)cc2)c(=O)n(-c2ccccc2)n1C
O=C(O)c1cc(Br)c(O)cc1O
O=C(Cc1ccccc1)NNC(=O)Cc1ccccc1
O=C1c2ccccc2C(O)(c2ncc[nH]2)N1C1CCCCC1
COc1ccc(OC)c2c(O)ccnc12
CCOC(=O)c1sc(NC(C)=O)nc1C
FC(F)(F)c1cccc(C2NCc3ccccc3-n3cccc32)c1
CC(Cc1ccc(O)c(O)c1)(NN)C(=O)O
CC(N)Cc1ccc2c(c1)OCC2
Cc1cc(Cl)ccc1OCCCC(=O)NO
CCOc1ccc(C(=O)Nc2ccccc2C(=O)O)cc1
CC(Cl)CCl
COc1cc(C2OCC3C(c4ccc(O)c(OC)c4)OCC23)ccc1O
CNC(=O)ON(C(C)=O)C(=O)NC
COCCN(CCOC)Cc1cc(=O)oc2cc3c(cc12)CCC3
O=C(N/N=C/c1ccc(Br)s1)c1cccs1
COc1cccc(CC(=O)O)c1
CCC(C)(C#CCN1CCCCC1)OCCC#N
Cc1ccc(C(=O)O)c(O)c1
COc1ccc(-c2cc3ccccc3oc2=O)cc1OC
O=C(Oc1cccc(O)c1)c1cccc(F)c1
COc1ccc(-c2nc3ccccc3n2Cc2ccc(C)cc2)cc1
COC1=CC(=O)c2c(O)ccc(O)c2C1=O
CCCCCCCCCC(O)CC(=O)O
Cc1ccc(S(=O)(=O)NCCC(=O)C=[N+]=[N-])cc1
Cn1c(C2=C(N)N(Cc3ccccc3)CC2=O)nc2ccccc21
COc1cc2c(cc1OC)-c1cccc3c1N(CC3)C2
CN(C)c1ccc(/C=N/C23CC4CC(CC(C4)C2)C3)cc1
OCC(Br)(Br)Br
Cc1cc(C)c(C(=O)Nc2cccc(F)c2)c(Cl)n1
CCCCOC(=O)C(C)Oc1ccc(Oc2ccc(C(F)(F)F)cn2)cc1
COc1cc(C=O)cc(Br)c1O
O=c1ccc2c(O)c3ccoc3c(O)c2o1
CN1CCc2cc3c(cc2C1C1OC(=O)c2c1ccc1c2OCO1)OCO3
CC(=O)c1cccc(OC(=O)Oc2cccc(C(C)=O)c2)c1
c1nc2c[nH]cnc-2n1
Oc1ccc2c(O)c3ccccc3cc2c1O
Nc1c(Cl)cccc1Cl
CC(C)(C)OC(=O)N1CCCC1C(=O)O
N#C/C(=C\c1ccc(Br)cc1)c1nc2ccccc2[nH]1
NCCc1cccc(Cl)c1
CCOC(=O)C1=C(C)NC(C)=C(C(=O)OCC)C1c1ccc(OC)cc1
Oc1cc(O)c(Cl)cc1Cl
O=C(COC(=O)c1cc2ccccc2cc1O)c1ccccc1
C(=C/c1ccc2ccccc2n1)\c1ccccc1
Nc1ccc(-c2cnco2)cc1
CS(=O)(=O)N1CCN(c2nc(-c3ccccc3)cs2)CC1
CCCCCCCCCCCCCCCCCC(=O)OCC(O)CO
Nn1c(Cc2ccccc2)nc2ccccc2c1=O
CN1CCC(O)(c2ccc(Cl)cc2)C(C(=O)c2ccc(Cl)cc2)C1
CC1=CCCC(C)(C)C12CCC(C)O2
CC1(C(=O)Nc2ccc3ccccc3c2)CCC(=O)N1CC(F)(F)F
COc1ccc(-c2cc(=O)c3c(O)cc(C)cc3o2)cc1
NCC12CC3CC(CC(C3)C1)C2
COc1ccc(O)c(C(C)(C)C)c1
CCOC1=CC(=O)C(=O)c2ccccc21
O=C(O)/C=C/C=C/c1ccc2c(c1)OCO2
CC[C@H](O)c1ccccc1
NCC1OC(OC2C(N)CC(N)C(OC3OC(CO)C(O)C(N)C3O)C2O)C(N)CC1O
CC(C)=CC1C(C(=O)OCc2coc(Cc3ccccc3)c2)C1(C)C
C#Cc1ccc(NC(C)=O)cc1
O=C1CC(c2ccc(F)c(F)c2)c2snc(C(=O)O)c2N1
CC(C)C(=O)C1=Cc2cc([N+](=O)[O-])ccc2OC1N1CCOCC1
CC1=C(C)C(=O)C(CCC(C)(O)CCCC(C)CCCC(C)CCCC(C)C)=C(C)C1=O
O=[N+]([O-])c1ccc(Nc2nc(Cl)nc(Cl)n2)cc1
CN(C)c1ccc(C(=O)O)cc1
Cc1c(N2C(=O)c3cccc4cccc(c34)C2=O)cnn1C
CC(Cc1ccccc1)N(C)Cc1ccco1
COc1cc(OC)c(C(=O)/C=C/c2ccc(O)c(OC)c2)c(OC)c1
CCCCS
CCCCN(CCCC)C(C(N)=O)c1ccc(OC)cc1
CCOC(=O)C(NC(=O)CC)(N1CCN(c2cc3c(cc2F)c(=O)c(C(=O)O)cn3C2CC2)CC1)C(F)(F)F
CCN1CCCC1C(=O)Nc1ccccc1C
COc1ccc(C2(CNC(=O)Cc3ccc(OC)c(OC)c3)CCOCC2)cc1
NC(Cc1cccc(F)c1)C(=O)O
O=C1NC2CCCC12
Cc1ccc(/N=N/c2c(O)ccc3ccccc23)c(C)c1
ON=C(/C=C/c1ccccc1)/C=C/c1ccccc1
COc1cc(CC(C)N)c(OC)cc1I
O=c1c2c(n(O)c3ccc(Cl)cc13)CC(c1ccc(C(F)(F)F)cc1)C/C2=N\CCCN1CCCC1
CCCCCCCC/C=C\CCCCCCCCN
Nc1nc(N)c2nc(-c3ccc(Cl)cc3)cnc2n1
O=C1c2ccccc2-c2nc3nnnn3nc21
CCOP(=S)(OCC)Oc1nc(Cl)n(C(C)C)n1
COC(=O)C1=C(C)NC(=O)NC1c1cc(OC)ccc1OC
COC(=O)C1=CCC2CCC1N2C
O=[N+]([O-])c1ccc(-c2cn3ccccc3n2)cc1
CC(C)c1nnc(NC(=O)CCCC(=O)O)s1
Cn1c(CN2CCN(CC#N)CC2)c(C#N)c2ccccc21
CCCCCCI
CCN1C(=O)C(CC(=O)NC)N(NC(=O)c2ccccc2)C1=S
O=C(O)C1CC(=O)N(Cc2cccs2)C1
O=[N+]([O-])c1ccc(NN=C(c2ccccc2)c2ccccc2)c([N+](=O)[O-])c1
Brc1ccccc1
O=C(/C=C/c1ccccc1)c1ccc(Cl)cc1
CC1CN=C(NC(=O)c2cccc([N+](=O)[O-])c2)S1
COc1ccc(CCN)c(OC)c1
O=C(NCc1ccco1)c1scc2c1OCCO2
C=C(C)C(=O)OCCOCC
CCCc1ccccc1O
Cc1c(-c2ccc(Cl)c(Cl)c2)sc2nc(N)nc(N)c12
COc1ccc2oc(=O)c(-c3nc4ccccc4o3)cc2c1
NCc1ccc(-c2nccs2)cc1
O=C(O)CC(CC(=O)c1ccc(Cl)cc1)c1ccccc1
CCOC(=O)[C@@H](N)C(C)C
CCOc1nc2ccccc2c(=O)o1
CCN(CC)CCOC(=O)C1c2ccccc2Oc2ccccc21
CNCCCN
O=C(/C=C/c1ccc([N+](=O)[O-])cc1)c1ccccc1O
CS(=O)(=O)c1cccc(NC(=O)C2CC2)c1
NC(=O)Cc1ccc(F)cc1
CC1CCCN1CCCOC(=O)c1ccc(OC2C=CCCC2)cc1
Cc1ccc(N=C=O)cc1N=C=O
c1ccc2c(c1)OCCOCCOCCOCCOCCO2
CC(C)(C)N=C=S
CN1CC2CCCC3(C1)C(=O)NC1(CCCCC1)N=C23
Cc1ccc(C(=O)C2OC(=O)C(C)(C)C(=O)C2(C)C)cc1
Nc1cccc2cc3ccccc3cc12
O=C(CCN1CCCCC1)Nc1ccc(OC(F)(F)Cl)cc1
CS(=O)(=O)N1CCn2c1nc1ccccc12
C=C1CC(O)C2C(=C)C(=O)OC2C2C(C)C(=O)CC12
O=NN(CCCl)C(=O)NCCCl
CC(=O)n1c2ccc(Br)cc2c2nc3ccccc3nc21
CC(=O)OCC1=C(C(=O)O)N2C(=O)C(N)C2SC1
O=C1c2ccccc2C(=O)N1c1ccccc1-c1ccccc1
O=C(CCSCCC(=O)NCc1ccco1)NCc1ccco1
Cc1ccc2ccccc2c1[N+](=O)[O-]
O=[N+]([O-])c1cnccc1NC1CCCCC1
CN1CCC(NC(=O)c2cccs2)CC1
NP(N)(=O)Oc1ccccc1
COC(=O)[C@@H](N)Cc1ccccc1
CN1CC=C(c2ccc(Cl)cc2)CC1
CCOC(=O)C1CCN(C(=O)c2ccc(OC)cc2OC)CC1
CC1(O)C2CC3CC(C2)CC1C3
CCCCSP1(=S)NCCCO1
Cc1ccc(S(=O)(=O)NCCn2cnc([N+](=O)[O-])n2)cc1
O=C(Nc1ccc(Cl)c(Cl)c1)C1CCCCC1
CCCCCCc1ccc(O)cc1O
CCCCCCC(O)C/C=C/CCCCCCCC(=O)O
CCCCN1CCCCC1C(=O)Nc1c(C)cccc1C
O=C(CCc1ccccc1)N1CCOCC1
CCCCCn1cc(C(=O)c2ccc(OC)c3ccccc23)c2ccccc21
CCCn1cnc2c1c(=O)n(CCCCC(C)=O)c(=O)n2C
CCNc1nc(N)nc(Oc2ccc(OCc3ccccc3)nn2)n1
CCN1CCCC1CNC(=O)c1cc(S(N)(=O)=O)ccc1OC
FCOC(C(F)(F)F)C(F)(F)F
CC1CCC2C(CCc3ccccc3)C(=O)OC3OC4(C)CCC1C32OO4
N#Cc1c[nH]c2ccccc12
OCc1nc2ccccc2n1C/C=C/c1ccccc1
Cc1cc(C)c2c(N)c(C(=O)Nc3ccccc3C(F)(F)F)sc2n1
COc1ccc(/N=N\c2ccccc2)cc1
CC#CC(=O)OCC
CCC(C)O
O=C(Nc1nc(-c2ccccc2)cs1)c1cccc(Cl)c1
O=[N+]([O-])c1ccc(S(=O)(=O)N2CCCc3ccccc32)cc1
O=C(O)CCCc1ccc2ccc3cccc4ccc1c2c34
CN(C)C(=O)c1ccccc1
CC(=O)OC/C=C(\C)CCCC(C)CCCC(C)CCCC(C)C
CNC(=S)NN
CCN(CC)c1ccc(/C=C/[N+](=O)[O-])cc1
Cc1ccc(C2(O)CCN(CCCC(=O)c3ccc(F)cc3)CC2)cc1
O=C(O)CCC(=O)c1cccs1
CC(C(=O)O)c1cccc(C(=O)c2ccccc2)c1
CC(=O)N1CC2(C)CN(C(C)=O)CC(C)(C1)C2=O
CCOC(=O)c1cccnc1
Cc1ccc(C(=O)Nc2ccc(F)cc2)o1
NC1(C(=O)O)CC2CCC1C2
Nc1nc(N)c2cc(CNC(=O)c3ccc4ccccc4c3)ccc2n1
CC(C)(O)[C@@H]1Cc2c(ccc3ccc(=O)oc23)O1
c1cnc2c(c1)ccc1cccnc12
CC(C)=CCC/C(C)=C/CC/C(C)=C/CC/C=C(\C)CC/C=C(\C)CCC=C(C)C
Cc1ccccn1
O=C(O)CCC(=O)N(Cc1cccs1)Cc1cccs1
OCCN1CCN(CCCN2c3ccccc3Sc3ccc(C(F)(F)F)cc32)CC1
O=Cc1ccccc1C(F)(F)F
CCCOC(=O)Cc1c(C)n(C(=O)c2ccc(Cl)cc2)c2ccc(OC)cc12
CNC(=O)OCc1nc(SC)n(C)c1COC(=O)NC
O=c1cc(-c2ccccc2)oc2ccc(O)cc12
CCC(C)OC(C)CC
O=C1C[N+]([O-])=C(c2ccccc2Cl)c2cc(Br)ccc2N1
N#CC1=C(S)N(c2ccccc2)C(c2ccco2)NC1=O
Nc1ncc2ccccc2n1
Clc1cc2c(cc1Cl)Oc1c(cc(Cl)c(Cl)c1Cl)O2
COc1ccc2oc(CCc3ccccc3)cc(=O)c2c1
O=C(CCc1ccc(O)cc1)c1c(O)cc(O)cc1OC1OC(CO)C(O)C(O)C1O
O=P(O)(OCc1ccccc1)OCc1ccccc1
O=C(O)C1=CCCCC1
CC(C)Cc1ccc(C(C)C(=O)O)cc1
CC1Cc2ccccc2CN1
O=C(c1cccc(F)c1F)N1CCCC1
CCCCC(=O)c1ccc(F)cc1
CCN(CC)C(=S)Oc1c(Cl)cccc1Cl
CC(C)(C)CC(C)(C)c1ccc(O)c(-n2nc3ccccc3n2)c1
CN(CC#CCN1CCCC1)C(=O)CN
COc1ccc(/C=C2\SC(=S)NC2=O)cc1I
Nc1c([N+](=O)[O-])ccc(Oc2ccccc2)c1Cl
O=C(CSc1nc2ccccc2[nH]1)c1ccc(Br)cc1
Nc1nc(N)nc(-c2ccccc2O)n1
O=C(O)Cc1cccc(-c2ccccc2)c1
O=C1CCN2C(=O)CCN12
Cn1c2c(c(=O)n(C)c1=O)CN(Cc1ccc3c(c1)OCO3)CN2
Cc1cc(C)c(SSc2c(C)cc(C)cc2C)c(C)c1
COc1cccc(C(=O)NC(=O)Nc2nc(C)cc(C(F)(F)F)n2)c1
O=C1c2nccnc2C(=O)N1c1ccc(F)cc1
O=C(O)c1ccc(I)cc1
Cc1ccc2cccnc2c1
Cc1ccc(S(=O)(=O)Nc2ccc3ccccc3c2)cc1
Cc1ccc(C)c([N+](=O)[O-])c1
O=C(O)CCc1ccc(-c2ccccc2)[nH]1
NCc1ccc2ccccc2n1
C[C@]12CC[C@@H]3c4ccc(O)cc4CC[C@H]3[C@@H]1C[C@@H](O)C2=O
C/C(=C\CC12OC1(C)C(=O)c1ccccc1C2=O)CCCC(C)CCCC(C)CCCC(C)C
COc1cc(CCC(=O)O)cc(OC)c1OC
O=C(O)/C=C/c1ccccc1O
O=C(O)c1cc2ccccc2c2cc(Br)ccc12
COc1ccc(/C=C/C(=O)c2ccccc2N)cc1
COc1ccc2cc3n(c(=O)c2c1OC)CCc1cc2c(cc1-3)OCO2
CCOC(=S)SSC(=S)OCC
O=S(=O)(c1ccc(Br)cc1)N1CCOCC1
COc1cc(SSc2ccc(N)c(OC)c2)ccc1N
CC(=O)c1cnc(-c2ccccc2)s1
FC(F)(F)c1ccc2c(Cl)ccnc2c1
CCN(CC)CCc1c[nH]c2ccccc12
CC1(C)Cc2ccccc2C2CC(O)C(=O)N21
CCCCCCCCCCCC(=O)C1=C(O)CCC(O)C1=O
CCCCCCCCCBr
c1ccc2c(c1)-c1ccccc1C2N1CCNCC1
Nc1nonc1C(=O)NCc1ccccc1
COc1ccccc1/C=C/c1ccccc1OC
COc1cc(/C=C/[N+](=O)[O-])cc2c1OCO2
CCOc1ccc(C(=O)/C=C/c2ccc(SC)cc2)cc1
CCOC(=O)c1nc(-c2ccc(OC)c(OC)c2)no1
CS(=O)(=O)c1ccc(N)cc1
CCCC12CN3CCN(C1)CC(CCC)(C3)C2=O
O=C1NC(Cc2ccccc2)C(=O)N2CCCC12
CC1=CC(C)(C)N(S(=O)(=O)c2ccc(C)cc2)c2ccc(C)cc21
CCCCC1CCC(=O)O1
O=C1C=C(OCc2ccccc2)CN1
c1ccc(-c2ccncc2)cc1
CC(=O)CC1(O)C(=O)Nc2ccccc21
Cc1ccc(/C=N/C23CC4CC(CC(C4)C2)C3)cc1
COc1c(O)c(O)c2c(=O)cc(-c3ccc(O)cc3)oc2c1OC
C=C(C)C1CC=C(C)C(OC(C)=O)C1
Cc1ccc2nc(C)ccc2c1
Cc1cc(Cc2cc(C)cc(C(C)(C)C)c2O)c(O)c(Cc2cc(C)cc(C(C)(C)C)c2O)c1
Cc1cccc(Cn2ccc(NC(=O)c3ccc4c(c3)OCO4)n2)c1
Oc1cccc2c1cc1ccc3cccc4ccc2c1c34
CN1CCc2c([nH]c3ccccc23)C1
CCCCC(CC)COC(=O)c1ccccc1
CC(C)C(=O)Nc1ccc(Oc2ccccc2)cc1
CCCCNC(=O)c1ccccc1
O=S(=O)(Cc1ccccc1)c1ccccc1
O=[N+]([O-])c1cccc(-c2cc[nH]n2)c1
COc1ccc(-c2c(C)c(C(=O)O)nc(-c3ccc4c(O)c(OC)c5c(c4n3)=NC(C)(C)N=5)c2N)c(O)c1OC
Cc1ccc(CCC(=O)Nc2ccc(Cl)cc2)o1
CC(C)(C)C(=O)c1ccccc1
c1ccc2ocnc2c1
COC(=O)c1c(N)sc(Cc2ccccc2)c1C
C[C@]12CC[C@@H]3[C@H]4CC[C@@H](O)C[C@@H]4CC[C@H]3[C@@H]1CCC2=O
OC1CCc2ccccc21
CC(C)(N)CCC(C)(C)N
O=C(NC(=O)c1ccccc1)Nc1ccccc1
CC(=O)OCc1cc2ccccc2nc1C(Br)(Br)Br
O=C(/C=C/c1ccccc1O)c1ccccc1
CC1Cn2c(nnc2-c2ccccc2O)S1
C/C(Cc1ccccc1)=N\NC(=O)c1cccnc1
Cc1cc2oc(=O)cc(Cn3ccnc3)c2cc1O
CCCCCNC(=O)C(C1CC1)n1c(=O)c(-c2ccccc2)nc2ccccc21
O=C1NC(=O)N(c2ccccc2F)C(=O)/C1=C/NCCC1=CCCCC1
CCC(=O)Oc1oc(-c2ccccc2)nc1/C=N/c1ccc(C)cc1
O=C(O)CCc1ccccc1
Nc1ccccc1C(=O)OC/C=C/c1ccccc1
CSS(C)(=O)=O
CCOC(=O)c1ccc(I)cc1
CC(=O)N(C)C
CCOC(=O)CNc1nc2ccccc2n2c(C)nnc12
CN(C)c1ccc(/N=N/c2ccccn2)cc1
O=[N+]([O-])c1cc(Cl)c(Cl)cc1[N+](=O)[O-]
COc1ccc(-c2ccc(-c3noc(-c4ccco4)n3)c(OC)n2)cc1
Nc1ccc(C(=O)Nc2cccc(N)c2)cc1
CCOc1cc(-c2nccc3cc(OC)c(OC)cc23)cc(OCC)c1OCC
COc1cc(O)c2c(c1)C(=O)c1cc(C)cc(O)c1C2=O
CC(CC(=O)O)c1ccccc1
CCC(C)C(C)(COC(N)=O)COC(N)=O
CC(C)NCC(O)c1ccc(NS(C)(=O)=O)cc1
CC(=O)C1=C(O)C(=O)N(Cc2ccccc2)C1c1ccc(Cl)cc1
CC(C)(C)C1CC=C2C(C#N)=C(N)C(C#N)(C#N)C(c3cccs3)C2C1
CN(C)CCc1c[nH]c2ccc(CS(=O)(=O)N3CCCC3)cc12
CCCn1ccccc1=O
COc1ccc(C(=O)O)cc1
CNC1(c2ccccc2)CCCCC1
O=c1c(-c2ccccc2)coc2cc(O)ccc12
CC(=O)OC1CC2C(=O)CC1(C)C2(C)C
NC1CCCN(Cc2ccccc2)C1
CC(=O)Nc1nonc1-c1nc2ccccc2n1Cc1cccc(C(F)(F)F)c1
CC(C)(C)c1cc(CN(CCO)CCO)cc(C(C)(C)C)c1O
CC1=CC(=O)c2c(ccc(-c3ccc4c(c3O)C(=O)C=C(C)C4=O)c2O)C1=O
Cc1cccc2c1Cc1ccccc1-2
CC(=O)OC1C=CC(=O)OC1C1OC1C
CCNC(=O)c1ccccc1
C#N
COc1ccc(OCCO)cc1
Nc1cc(C(=O)O)ccc1Cl
ClCc1ccc(Cl)cc1Cl
CSc1ccccc1-n1c(CCC(=O)O)ccc1-c1ccccc1
COc1ccc(Oc2c(OC)cc([N+](=O)[O-])c3ncccc23)cc1
O=[N+]([O-])c1c(Cl)cccc1-c1c[nH]cc1Cl
c1ccc(CCCNC2CCCCN(CCOC(c3ccccc3)c3ccccc3)C2)cc1
C[C@]12CC[C@H]3[C@@H](CC=C4C=CCC[C@@]43C)[C@@H]1CCC2=O
O=C(O)c1cnccn1
Cl/C(=C\n1cncn1)c1ccc(Cl)cc1Cl
CC(=O)Nc1ccc(S(=O)(=O)N2CCN(Cc3csc(C)n3)CC2)cc1
O=[N+]([O-])c1ccc(/C=C/c2c3ccccc3cc3ccccc23)cc1
COc1ccc(-n2nnc(C#N)c2-c2cccc(OC)c2)cc1
Nc1nc(SCc2ccc(F)cc2)ns1
C=C(C)OC(C)=O
COc1ccc(CCNC(C)=O)cc1
O=S(=O)(Cc1nc2ccccc2[nH]1)Cc1nc2ccccc2[nH]1
N[C@@H](CSC(c1ccccc1)(c1ccccc1)c1ccccc1)C(=O)O
CC(=O)CC(=O)Nc1ccccc1
O=C(Nc1ccc(F)cc1)C(Cl)Cl
O=C(O)c1cccc(-c2ccccc2)c1O
CCOC(=O)NCc1ccccc1
CCOC(=O)c1cc(NC(=O)c2ccc(F)cc2)c(=O)n2c1oc1ccccc12
c1ccc(CSc2nnc3c(n2)[nH]c2ccccc23)cc1
C/C(CCc1ccccc1)=N\NC(=O)C1C2CCCCC21
CCC(=O)CC
CCC/C=C/C=O
C(=NC1CCCCC1)=NC1CCCCC1
Nc1ccc(Oc2ccc(Cl)cc2)cc1
CCCCC/C=C/C(=O)CCc1ccc(OC(C)=O)c(OC)c1
O=C(O)C(O)c1ccc(Cl)cc1
C[C@H](CCC(=O)O)[C@H]1CC[C@H]2[C@@H]3C(=O)C[C@@H]4CC(=O)CC[C@]4(C)[C@H]3CC(=O)[C@@]21C
O/N=C/c1cccnc1
CCCCCCCCCCCCCCO
O=C(NCCn1cccc1)c1cccc2ccccc12
c1cncc(-c2ccsc2)c1
COc1c(Cl)ccc(Cl)c1C(=O)O
O=C(O)c1ccc(Cl)cc1O
COc1ccc(-c2ccccc2)cc1NNC(=O)OC(C)C
CC1CCC(C(C)(C)O)CC1
Cc1cccc(Nc2ccccc2)c1
CCOC(=O)C(CCN1CCOCC1)(c1ccccc1)c1ccccc1
O=[N+]([O-])c1ccc(Cl)c(Cl)c1Cl
Cc1cc(C(=O)N2CCCC2C(=O)O)c(C)o1
CN(CCOc1ccccc1)C(=O)c1cc([N+](=O)[O-])cc([N+](=O)[O-])c1
COC(=O)c1c[nH]cn1
O=C(O)COc1ccccc1
CCNC
Cc1ccc2c(c1)C(=C(C#N)C#N)CCN2
C/C=C1\OC(=O)c2ccccc21
Nc1nccc(-c2ccccc2)n1
O=C(c1cccc(C(F)(F)F)c1)C(F)(F)F
Cc1ccc(OCCn2cnc3c(N)ncnc32)cc1
O=CC(c1ccccc1)(c1ccccc1)c1ccccc1
O=[N+]([O-])c1ccc(OCCCCCCCCCCCCOc2ccc([N+](=O)[O-])cc2)cc1
CC(C)CN(CC(C)C)C(=O)CC(=O)NC(=O)c1ccc(Cl)cc1
O=C(O)c1cccc2[nH]ccc12
CCCCCCCCCCCCCCCCOC(=O)CCCCCCCCCCCCCCC
CC(C)CCCO
COc1cccc2c(C(=O)NC3C4(C)CCC(C4)C3(C)C)cn(CCN3CCOCC3)c12
O=C1CCC(=O)N1c1ccc(CSc2nc3ccccc3[nH]2)cc1
O=C(NC(N1CCN(c2cc3c(cc2F)c(=O)c(C(=O)O)cn3C2CC2)CC1)(C(F)(F)F)C(F)(F)F)c1ccccc1
OC12CC3CC(CC(C3)C1)C2
NNC(=O)c1sc2ccccc2c1Cl
COc1ccc(C(=O)Nc2ccc3ncccc3c2)cc1
CC(C)OCC1CO1
CCOC(=O)CNC(=O)[C@H](Cc1ccccc1)NC(=O)OCc1ccccc1
CCOC(=O)C(Br)c1ccccc1
O=C(CCN1C(=O)c2ccccc2C1=O)Nc1nc2ccccc2s1
NCCc1cccs1
O=C1c2cccc3cccc(c23)C(=O)N1O
CCc1nc2sc3c(c2c(=O)n1NC(=O)CCl)CCCC3
Nc1ccc(Oc2ccccc2)cc1
O=C1CC2(CCCCC2)CN1
CCn1c(N)c(C(=O)NC)sc1=S
CC(=O)c1cnccn1
COC1=C(Cl)C(=O)c2ccccc2C1=O
O=C1CCN1c1ccccc1
C[C@]12CC[C@@H]3c4ccc(O)cc4CC[C@H]3[C@@H]1C[C@@H](O)[C@@H]2O
Cc1ccc(S(=O)(=O)N/N=C/c2ccc(C(=O)O)cc2)cc1
CCC(=O)C(CC(C)N1CCCCC1)(c1ccccc1)c1ccccc1
c1ccc(Cn2c(-c3ccccc3)cc3c2CCCC3)cc1
COC(=O)CS(=O)(=O)c1cc([N+](=O)[O-])ccc1NC(=O)OC
Cc1nc2ccccc2c(=O)n1/N=C/c1ccccc1F
CC(C)=CCCC(C)c1ccc(C)cc1
NC(=O)c1cccc2cccnc12
COC(=O)c1ccnc(C(=O)OC)c1
O=C(O)C1C2C=CC(C2)C1C(=O)NCCc1ccncc1
CN(C)C(=O)c1ccc(NC(=O)c2cncc(Br)c2)cc1
Sc1ccccc1Cl
CCC(C)(C)c1ccccc1
CCN(CC)c1nc2n(c(=O)n1)CCO2
CCN(CC)CCC(=O)N1c2ccccc2Sc2ccc(C(F)(F)F)cc21
CCOC(=O)Cn1ccc(NC(=O)COc2ccc(F)cc2F)n1
CCCC(=O)c1cc(O)c(O)cc1O
C/C(CC1CC(C)(C)OC1=O)=N\NC(N)=S
CCN(CC)CCCNCc1cc(Cl)c2cccnc2c1O
CC(C)(C)OCC1CO1
CC(=O)n1c2ccccc2c2nc3ccccc3nc21
CC(=O)OCCC1CCCCC1
CC(C)=CCc1c2c(c3c(c1O)c(=O)c1cccc(O)c1n3C)C=CC(C)(C)O2
CN(C)CCN(C)CCN(C)C
CCCCCC(=O)Nc1ccc2ccccc2c1
Nc1ccc(-c2nc3ncccc3o2)cc1
O=[N+]([O-])c1ccc(F)cc1
CCOC(=O)C1=C(C)NC(=O)NC1c1ccc(OC)cc1OC
CC1(C(=O)O)NCCc2cc(O)c(O)cc21
Cc1ccc(N2CCN(C(=O)C(=O)c3ccc(F)c(F)c3)CC2)cc1
NCCCCCCCCCCCCN
CC(=O)c1cccc(NC(=O)CSC(=O)c2ccccc2)c1
CCCNC(=O)c1ccccc1NC(=O)Nc1ccccc1C
Nc1ncnc2c1ncn2C1CC(O)C(O)C(CO)O1
Cc1csc(-c2nc3ccccc3n2C(C(=O)Nc2c(C)cccc2C)C2CC2)c1
OC1CCCNC1
O=C1COc2ccc(S(=O)(=O)N3CCc4ccccc43)cc2N1
COc1cc(C(C)=O)ccc1OCc1ccccc1
[truncated: 22,402 more rows]

## Sheet: HMDB
The 97162 filtered molecules from the HMDB
[Ca+2]
[Mg+2]
[K+]
[Na+]
[Cr+3]
[Co+2]
[Cu+2]
[Fe+2]
CCCCCCCCCCCCCCC/C=C/[C@H](O)[C@@H](CO[C@@H]1O[C@H](CO)[C@@H](O[C@@H]2O[C@H](C)[C@H](O[C@@H]3O[C@H](CO)[C@H](O)[C@H](O[C@@H]4O[C@H](CO)[C@H](O)[C@H](O)[C@H]4O)[C@H]3NC(C)=O)[C@H](O[C@]3(C(=O)O)C[C@H](O)[C@@H](NC(C)=O)C([C@H](O)[C@H](O)CO)O3)[C@H]2O)[C@H](O)[C@H]1O)NC(=O)CCCCCCCCCCCCCCCCCCC
CC[C@H](C)[C@H](NC(=O)[C@H](Cc1ccc(O)cc1)NC(=O)[C@@H](NC(=O)[C@H](CCCN=C(N)N)NC(=O)[C@@H](N)CC(=O)O)C(C)C)C(=O)N[C@@H](Cc1cnc[nH]1)C(=O)N1CCC[C@H]1C(=O)N[C@@H](Cc1ccccc1)C(=O)O
CCCCC/C=C\C/C=C\CCCCCCCC(=O)SCCNC(=O)CCNC(=O)[C@H](O)C(C)(C)COP(=O)(O)OP(=O)(O)OC[C@H]1O[C@@H](n2cnc3c(N)ncnc32)[C@H](O)[C@@H]1OP(=O)(O)O
C/C1=C2/N=C(/C=C3\N=C(/C(C)=C4\N([Co+]C[C@H]5O[C@@H](n6cnc7c(N)ncnc76)[C@H](O)[C@@H]5O)[C@H]([C@H](CC(=O)O)[C@@]4(C)CCC(=O)O)[C@]4(C)N=C1[C@@H](CCC(=O)O)[C@]4(C)CC(N)=O)[C@@H](CCC(=O)O)C3(C)C)[C@@H](CCC(=O)O)[C@]2(C)CC(N)=O
CCCCCCCCCCCCCCCCCC(=O)SCCNC(=O)CCNC(=O)[C@H](O)C(C)(C)COP(=O)(O)OP(=O)(O)OC[C@H]1O[C@@H](n2cnc3c(N)ncnc32)[C@H](O)[C@@H]1OP(=O)(O)O
C=CC1=C(C)C2=N/C1=C\c1c(C)c(CCC(=O)O)c3n1[Fe]n1/c(c(C)c(C(O)CC/C=C(\C)CC/C=C(\C)CCC=C(C)C)/c1=C/2)=C\C1=N/C(=C\3)C(CCC(=O)O)=C1C
CC(=O)N[C@@H]1[C@@H](O)C[C@@H](COS(=O)(=O)O)O[C@H]1O[C@H]1[C@@H](O)[C@@H](COS(=O)(=O)O)O[C@@H](O[C@@H]2[C@@H](COS(=O)(=O)O)O[C@@H](O[C@H]3[C@@H](O)[C@@H](COS(=O)(=O)O)O[C@@H](O)[C@@H]3O)[C@H](NC(C)=O)[C@H]2O)[C@@H]1O
[Al]
CC(C)CCC[C@@H](C)CCC[C@@H](C)CCC[C@H](C)C(O)C(=O)SCCNC(=O)CCNC(=O)C(O)C(C)(C)COP(=O)(O)OP(=O)(O)OC[C@H]1O[C@@H](n2cnc3c(N)ncnc32)[C@H](O)[C@@H]1OP(=O)(O)O
[Mo+2]
CCCCCCCC/C=C\CCCCCCCC(=O)SCCNC(=O)CCNC(=O)[C@H](O)C(C)(C)COP(=O)(O)OP(=O)(O)OC[C@H]1O[C@@H](n2cnc3c(N)ncnc32)[C@H](O)[C@@H]1OP(=O)(O)O
[Rb+]
[Mn+2]
CCCCCCCCCCCCCCCC(=O)SCCNC(=O)CCNC(=O)[C@H](O)C(C)(C)COP(=O)(O)OP(=O)(O)OC[C@H]1O[C@@H](n2cnc3c(N)ncnc32)[C@H](O)[C@@H]1OP(=O)(O)O
[SeH4+2]
CC(C)CCC[C@@H](C)CCC[C@@H](C)CCC[C@H](C)CC(=O)SCCNC(=O)CCNC(=O)C(O)C(C)(C)COP(=O)(O)OP(=O)(O)OC[C@H]1O[C@@H](n2cnc3c(N)ncnc32)[C@H](O)[C@@H]1OP(=O)(O)O
CC(CCC(=O)SCCNC(=O)CCNC(=O)C(O)C(C)(C)COP(=O)(O)OP(=O)(O)OC[C@H]1O[C@@H](n2cnc3c(N)ncnc32)[C@H](O)[C@@H]1OP(=O)(O)O)C1CC[C@H]2C3[C@H](C[C@H](O)C12C)C1(C)CC[C@@H](O)CC1C[C@H]3O
O=[Mn](=O)(=O)O
[truncated: 97,136 more rows]

## Sheet: ChEMBL 28 + NIST 2017+HMDB
The 14081 intersecting molecules from the ChEMBL 28, NIST 2017, and HMDB
[truncated: 14,081 more rows]
