# Supplementary material for: Ultra-fast and accurate electron ionization mass spectrum matching for compound identification with million-scale in-silico library
Source: Nat Commun. 2023 Jun 22;14:3722. doi: 10.1038/s41467-023-39279-7 (PMC10287733; doi:10.1038/s41467-023-39279-7)
Supplement: Supplementary file 6 — Source Data [file 41467_2023_39279_MOESM6_ESM.xlsx]

## Sheet: Figure 2a
Figure 2a
	SMILES	class
	C/C=C\C	Unsaturated hydrocarbons
	Sc1cccs1	Heteroaromatic compounds
	C=C(C)C(C)(C)C	Unsaturated hydrocarbons
	CSSC	Organic disulfides
	CCCC(C)CC	Saturated hydrocarbons
	C1CCCC1	Saturated hydrocarbons
	C=CCCCC	Unsaturated hydrocarbons
	C1=CCCC1	Unsaturated hydrocarbons
	COc1cc(OC)c(C=O)c(OC)c1	Benzene and substituted derivatives
	COC(=O)CC[C@@H](C)[C@H]1CC[C@H]2[C@@H]3CCC4CC(OC(C)=O)CC[C@]4(C)[C@H]3CC(OC(C)=O)[C@@]21C	Steroids and steroid derivatives
	c1cc2c3c(c4c5c(c3c1)CCCC5CCC4)CCC2	Phenanthrenes and derivatives
	Cc1ccc(N(SC(F)(Cl)Cl)S(=O)(=O)N(C)C)cc1	Benzene and substituted derivatives
	c1ccc([Si](c2ccccc2)(c2ccccc2)c2ccccc2)cc1	Benzene and substituted derivatives
	C=C1C(=O)OC2C1CCC(C)C1C=CC(=O)C12C	Prenol lipids
	CC(=O)Nc1ccc(O[C@@H]2O[C@H](C(=O)O[Si](C)(C)C)[C@@H](O[Si](C)(C)C)[C@H](O[Si](C)(C)C)[C@H]2O[Si](C)(C)C)cc1	Organooxygen compounds
	CN(C)c1nc2c(ncn2[C@@H]2O[C@H](CO[Si](C)(C)C)[C@@H](O[Si](C)(C)C)[C@H]2O[Si](C)(C)C)c(=O)n1[Si](C)(C)C	Purine nucleosides
	Cn1cnc2c(ncn2[C@@H]2O[C@H](CO[Si](C)(C)C)[C@@H](O[Si](C)(C)C)[C@H]2O[Si](C)(C)C)c1=O	Purine nucleosides
	Brc1cc(Br)c(Oc2c(Br)cc(Br)c(Br)c2Br)cc1Br	Benzene and substituted derivatives
	Brc1ccc(Oc2cc(Br)c(Br)cc2Br)c(Br)c1	Benzene and substituted derivatives
	CCC1=C(C)/C(=C\c2[nH]c(C)c(CC)c2C)N=C1C	Pyrroles
	Brc1cc(Br)c(Oc2cc(Br)c(Br)cc2Br)cc1Br	Benzene and substituted derivatives
	ClC1=C(Cl)C(Cl)(C2(Cl)C(Cl)=C(Cl)C(Cl)=C2Cl)C(Cl)=C1Cl	Vinyl halides
	COc1cc(O)c2c(c1)OC(c1ccc(O)cc1)CC2=O	Flavonoids
	C[Si](C)(C)Oc1c(Br)cc(Br)cc1Br	Benzene and substituted derivatives
	CCCCCCCC(=O)CCc1ccc(O)c(OC)c1	Phenols
	COc1ccc(C2COc3cc(O)ccc3C2)c(O)c1	Isoflavonoids
	Brc1ccc(Oc2c(Br)cc(Br)cc2Br)c(Br)c1	Benzene and substituted derivatives
	COc1ccc(C(=O)C(CO)Oc2ccccc2OC)cc1OC	Organooxygen compounds
	Brc1ccc(Oc2ccc(Br)cc2Br)c(Br)c1	Benzene and substituted derivatives
	COCc1ccccc1	Benzene and substituted derivatives
	C#Cc1ccccc1	Benzene and substituted derivatives
	CC(=O)OCCCC(=O)O[Si](C)(C)C	Organometalloid compounds
	CC1=CC(=O)OCC1	Pyrans
	COCCOCCl	Organooxygen compounds
	COc1cc(-c2cc(=O)c3c(O)c(OC)c(O)cc3o2)ccc1O	Flavonoids
	CN1CC(C(=O)O)CC2c3cccc4[nH]cc(c34)CC21	Ergoline and derivatives
	CC1COC2=C1C(=O)c1ccc3c(c1C2=O)CCCC3(C)C	Prenol lipids
	C/C=C1\CN2CCc3c([nH]c4ccccc34)C2CC1C(CO)C(=O)OC	Corynanthean-type alkaloids
	O=C(OCCc1cn(C(=O)C(F)(F)C(F)(F)F)c2ccccc12)C(F)(F)C(F)(F)F	Alkyl halides
	COc1c(OC)c2c(OC)c3ccoc3cc2oc1=O	Coumarins and derivatives
	CC(C)CCC[C@@H](C)[C@H]1C(=O)C[C@H]2[C@@H]3CCC4CCCC[C@]4(C)[C@H]3CC[C@@]21C	Steroids and steroid derivatives
	COC(=O)c1cccc(Cl)c1	Benzene and substituted derivatives
	CCCCCCCCCCCCc1ccc2c(ccc3ccccc32)c1	Phenanthrenes and derivatives
	CCCCCBr	Organobromides
	ClCC(Cl)CCl	Organochlorides
	CCCCOC=O	Carboxylic acids and derivatives
	CCCCCCCCCCCCc1cc2ccccc2c2ccccc12	Phenanthrenes and derivatives
	Cc1cc(C)c2c(c1)CC(C)(C)CC2=O	Tetralins
	C1=C(c2ccccc2)c2ccccc2CC1	Naphthalenes
	CCOC(=O)CN(C)C	Carboxylic acids and derivatives
	CC(=O)NC(C)(C)C	Carboxylic acids and derivatives
	NC1CCCC1	Organonitrogen compounds
	COC(=O)CCC(=O)OC	Fatty Acyls
	O=S(=O)(Cl)c1ccccc1	Benzene and substituted derivatives
	CC(O)C1CCCC1	Organooxygen compounds
	Cc1cccc([N+](=O)[O-])c1	Benzene and substituted derivatives
	CC(C)=CCl	Vinyl halides
	C=CC(=O)OC(C)CC	Carboxylic acids and derivatives
	CC(C)(C)c1ccccc1O	Benzene and substituted derivatives
	BrCCCc1ccccc1	Benzene and substituted derivatives
	C[C@@H]1C[C@@H](C)CC(C)(C)C1	Saturated hydrocarbons
	C=C(C)C(=O)OC	Carboxylic acids and derivatives
	O=C1CCCN1	Pyrrolidines
	O=C1CCCCO1	Lactones
	COC(=O)CCBr	Carboxylic acids and derivatives
	CC1=CC(=O)C(C)=CC1=O	Organooxygen compounds
	CCC(C)C(O)CC	Organooxygen compounds
	CC(C)CCCl	Organochlorides
	CCC(O)CC(C)C	Organooxygen compounds
	CCOC(=O)CCl	Carboxylic acids and derivatives
	BrCCCCCCCCOC1CCCCO1	Oxanes
	Cc1c(NC(=O)c2cccnc2)c(=O)n(-c2ccccc2)n1C	Azoles
	Cc1ccc2c(c1)OCO2	Benzodioxoles
	C1=CC2(C=C1)CC2	Polycyclic hydrocarbons
	COc1ccc(CC(C)=O)cc1	Benzene and substituted derivatives
	CC1=CCCC1	Unsaturated hydrocarbons
	CCCCCC(C)C	Saturated hydrocarbons
	Brc1cccc(I)c1	Benzene and substituted derivatives
	C[Si](C)(C)OC(=O)C(O[Si](C)(C)C)c1cccc(O[Si](C)(C)C)c1	Benzene and substituted derivatives
	Fc1c(Cl)cccc1Cl	Benzene and substituted derivatives
	N#Cc1ccnc(Cl)c1	Pyridines and derivatives
	Clc1ccc(C(c2ccccc2Cl)C(Cl)(Cl)Cl)cc1	Benzene and substituted derivatives
	COc1cccc(C(=O)C(=O)c2cccc(OC)c2)c1	Stilbenes
	O=C1CCCCCCCCCCCN1	Macrolactams
	Clc1ccsc1	Aryl halides
	O[Si](O)(c1ccccc1)c1ccccc1	Benzene and substituted derivatives
	Oc1cccnc1Cl	Pyridines and derivatives
	CN(C)c1ccc(C(=N)c2ccc(N(C)C)cc2)cc1	Benzene and substituted derivatives
	Clc1cccnc1	Pyridines and derivatives
	CC(=O)C12OC1CC1C3CCC4=CC(=O)CCC4(C)C3CCC12C	Steroids and steroid derivatives
	O=C(N/N=C/c1ccco1)c1ccncc1	Pyridines and derivatives
	CC(C)C	Saturated hydrocarbons
	CCCCCCCCCCOCCCCCCCCCC	Organooxygen compounds
	CCCCCCCCC(=O)CCCCCCCC	Organooxygen compounds
	CCCCCCCCCC(C)O	Fatty Acyls
	OCc1ccc(Br)cc1	Benzene and substituted derivatives
	CCCCCCCCCCc1ccc(CCCCCCCCCC)cc1	Benzene and substituted derivatives
	CC(CC(CCC1CCCCC1)CCC1CCCCC1)C1CCCC1	Saturated hydrocarbons
	CC#CCC	Unsaturated hydrocarbons
	O=[N+]([O-])c1ccc(CCBr)cc1	Benzene and substituted derivatives
	CCCCCCCCC(=O)CCCC	Organooxygen compounds
	CC1CCCc2ccccc21	Tetralins
	COC(=O)c1ccc2ccccc2c1	Naphthalenes
	Cc1ccc2nc(N)sc2c1	Benzothiazoles
	CCC1CCCC1	Saturated hydrocarbons
	CC(C)=CC(C)(C)C	Unsaturated hydrocarbons
	Cc1ccccc1CC(=O)O	Benzene and substituted derivatives
	ClCCCCl	Organochlorides
	C=C(C)C#N	Organonitrogen compounds
	CCCO[N+](=O)[O-]	Organic oxoanionic compounds
	Cc1cc2cccc(C)c2cc1C	Naphthalenes
	NCCCN1CCN(CCCN)CC1	Diazinanes
	C=C1CCC1	Unsaturated hydrocarbons
	CN1C(=O)c2ccccc2S1(=O)=O	Benzothiazoles
	N#Cc1ccccc1CBr	Benzene and substituted derivatives
	COc1ccccc1C(=O)O	Benzene and substituted derivatives
	C/C=C\CC	Unsaturated hydrocarbons
	CCCCCC(C)(O)CCC	Organooxygen compounds
	CC1CCC(C)C(C)C1	Saturated hydrocarbons
	Cc1ccc(S(C)(=O)=O)cc1	Benzene and substituted derivatives
	CC(=O)OCC(N)C(=O)O	Carboxylic acids and derivatives
	CC(C)(C)OOC(C)(C)C	Organic oxides
	CC(C)(Br)[N+](=O)[O-]	Allyl-type 1,3-dipolar organic compounds
	CCC1=NCC(C)N1	Allyl-type 1,3-dipolar organic compounds
	CC(Cl)CC(=O)O	Fatty Acyls
	CCNc1nc(NC(C)(C)C)nc(OC)n1	Triazines
	CC(CCC(=O)O)CC(=O)O	Fatty Acyls
	CNc1c([N+](=O)[O-])cc([N+](=O)[O-])cc1[N+](=O)[O-]	Benzene and substituted derivatives
	NC(=O)c1cnccn1	Diazines
	Cl/C=C\Cl	Vinyl halides
	Fc1ccc(F)c(CBr)c1	Benzene and substituted derivatives
	CCC(C)(O)C(=O)O	Fatty Acyls
	CC(=O)OC(OC(C)=O)c1ccccc1	Benzene and substituted derivatives
	C/C(=N/O)C(C)(C)O	Organonitrogen compounds
	CC	Saturated hydrocarbons
	CC(C)(C)S	Thiols
	ClCC(Cl)Cl	Organochlorides
	CC1CCc2ccccc2C1=O	Organochlorides
	Cc1c(Br)cccc1Br	Benzene and substituted derivatives
	CC(C)Cl	Organochlorides
	C=CCCl	Organochlorides
	CC(C)(Br)C(=O)O	Carboxylic acids and derivatives
	CSC(C)C	Carboxylic acids and derivatives
	SC1CCCC1	Thiols
	CCCC(C)C(=O)CC	Organooxygen compounds
	ClCCCBr	Organochlorides
	CCOC(=O)C(=O)C(C)C(=O)OCC	Keto acids and derivatives
	C=CCCCO	Organooxygen compounds
	CCCOCC(C)O	Organooxygen compounds
	CC#CC(C)C	Unsaturated hydrocarbons
	O=C1CSC(=S)N1	Azolidines
	OCCCCl	Organooxygen compounds
	CCOC(=O)NNC(=O)OCC	Carboxylic acids and derivatives
	OC/C=C/CO	Carboxylic acids and derivatives
	c1ccnnc1	Diazines
	CCN(CC)c1ccccc1C	Benzene and substituted derivatives
	C/C=C(/C)C(C)C	Unsaturated hydrocarbons
	COc1ccc(CN[Si](C)(C)C)cc1	Phenol ethers
	CC(=O)CC(=O)N(C)C	Fatty Acyls
	COS(C)(=O)=O	Organic sulfonic acids and derivatives
	CCOC(=O)CS	Carboxylic acids and derivatives
	CC(=O)OCCCCCOC(C)=O	Carboxylic acids and derivatives
	Cc1cc(=O)[nH]c(=O)[nH]1	Carboxylic acids and derivatives
	C=CCc1cccc2ccccc12	Naphthalenes
	OCCO	Organooxygen compounds
	CC(=O)C1CC1	Organooxygen compounds
	COCC(=O)Cl	Acyl halides
	OCC(O)CBr	Halohydrins
	COc1ccc(C(=O)CBr)cc1	Organooxygen compounds
	CC(=O)c1cn(C(C)=O)c2ccccc12	Indoles and derivatives
	CN(C)CC(O)CC(=O)O	Fatty Acyls
	CCCC(=O)Cl	Acyl halides
	BrCC1CO1	Epoxides
	Cc1ccccc1NC(=N)NC(=N)N	Benzene and substituted derivatives
	C=C(C)COC(C)=O	Carboxylic acids and derivatives
	C1CCOC1	Tetrahydrofurans
	O=c1[nH]c(=O)c2nc3ccccc3nc2[nH]1	Tetrahydrofurans
	CCC(C)C(C)(COC(N)=O)COC(N)=O	Carboxylic acids and derivatives
	Nc1ccc(C(=O)O)cc1N	Benzene and substituted derivatives
	Cc1ccsc1	Heteroaromatic compounds
	C=C1CC23CC1(O)CCC2C12C=CC(O)C(C)(C(=O)O1)C2C3C(=O)O	Prenol lipids
	O=Cc1cc([N+](=O)[O-])ccc1Cl	Benzene and substituted derivatives
	Oc1cccc(Cl)c1Cl	Benzene and substituted derivatives
	Sc1cc(Cl)c(Cl)cc1Cl	Thiophenols
	CCC(=O)CC(=O)C(C)(C)C	Organooxygen compounds
	Nc1ccc(Cl)cc1[N+](=O)[O-]	Benzene and substituted derivatives
	Nc1cc(C(=O)O)ccc1Cl	Benzene and substituted derivatives
	CCCCCCCCCCCCCCCC(=O)OCC(O)C1OC(=O)C(O)=C1O	Fatty Acyls
	OCc1c(F)c(F)c(F)c(F)c1F	Benzene and substituted derivatives
	Brc1ccc(/N=N/c2ccc(Br)cc2)cc1	Azobenzenes
	O=CNC1CCCCC1	Carboxylic acids and derivatives
	NC(=O)c1cccc(N)c1	Benzene and substituted derivatives
	N#CSCSC#N	Thioacetals
	N#CC1(O)CCCCC1	Organooxygen compounds
	CCC(C(=O)OC)c1ccccc1	Organooxygen compounds
	Cc1cc(Br)c(N)c(Br)c1	Benzene and substituted derivatives
	Nc1c(Cl)cc([N+](=O)[O-])cc1Cl	Benzene and substituted derivatives
	O=C(O)c1ccc(Br)cc1	Benzene and substituted derivatives
	N#CCc1ccccc1F	Benzene and substituted derivatives
	Oc1cccc(Nc2ccccc2)c1	Benzene and substituted derivatives
	S=c1cccc[nH]1	Pyridines and derivatives
	CC(CO)N1C(=O)c2ccccc2C1=O	Isoindoles and derivatives
	CCCCCCCCCCCCCCCCCCCCBr	Organobromides
	Nc1c(F)c(N)c(F)c(F)c1F	Benzene and substituted derivatives
	O=S(=O)(Cl)c1ccc(Cl)c(Cl)c1Cl	Benzene and substituted derivatives
	O=C(O)c1ccnc(C(=O)O)c1	Benzene and substituted derivatives
	O=[N+]([O-])c1c(Cl)c(Cl)c(Cl)c(Cl)c1Cl	Benzene and substituted derivatives
	ClSC(Cl)(Cl)Cl	Alkyl halides
	Fc1cc(Br)c(Br)cc1F	Benzene and substituted derivatives
	Fc1ccccn1	Pyridines and derivatives
	N#Cc1ccc(Br)cc1	Benzene and substituted derivatives
	Brc1ncccn1	Diazines
	Brc1ccc(Br)c2nsnc12	Diazines
	N#CCc1ccccc1C#N	Benzene and substituted derivatives
	Brc1ccc(Br)cc1	Benzene and substituted derivatives
	C1CC2OC2C1	Oxanes
	O=C(O)C(F)F	Carboxylic acids and derivatives
	O=C(O)CSC(=S)SCC(=O)O	Carboxylic acids and derivatives
	Oc1c(Cl)cc(F)cc1Cl	Benzene and substituted derivatives
	Clc1nnnn1-c1ccccc1	Azoles
	N#CC#N	Organonitrogen compounds
	CC(C)(CO)[N+](=O)[O-]	Organonitrogen compounds
	C#CCC	Organonitrogen compounds
	COC(=O)/C(C)=N/O	Organonitrogen compounds
	CC(=O)C#N	Organooxygen compounds
	C=C1CC(=O)O1	Lactones
	CN(C)C=S	Thiocarboxylic acids and derivatives
	NC(N)=S	Thioureas
	N#CC(Cl)Cl	Organonitrogen compounds
	CN(C)c1c([N+](=O)[O-])cc(N2C(=O)C=CC2=O)cc1[N+](=O)[O-]	Benzene and substituted derivatives
	O=C1OC(=O)c2c(Cl)c(Cl)c(Cl)c(Cl)c21	Benzofurans
	N#Cc1c(Cl)cccc1Cl	Benzene and substituted derivatives
	C/C=C/C=C/CO	Fatty Acyls
	FCCBr	Organofluorides
	NC(=O)c1ccc2ccccc2c1	Organofluorides
	COc1cc(Cl)c(O)cc1Cl	Phenols
	N#Cc1ccsc1	Heteroaromatic compounds
	Nc1c(Cl)c(Cl)nc(C(=O)O)c1Cl	Pyridines and derivatives
	FC(F)=C(F)C(F)(F)F	Vinyl halides
	CC1(C)SC2C(N)C(=O)N2C1C(=O)O	Carboxylic acids and derivatives
	C=CC#N	Organonitrogen compounds
	O=CC(Cl)(Cl)Cl	Organochlorides
	CC1OC(OC2C(O)CC(OC3C(O)CC(OC4CCC5(C)C(CCC6C5CCC5(C)C(C7=CC(=O)OC7)CCC65O)C4)OC3C)OC2C)CC(O)C1O	Steroids and steroid derivatives
	CC(C)(C)OC(=O)n1ccnc1	Steroids and steroid derivatives
	NC(=S)N1N=C(c2ccccc2)CC1=O	Azoles
	CC(=O)O	Carboxylic acids and derivatives
	BrC=C(Br)Br	Vinyl halides
	C=C(Cl)C(=O)O	Carboxylic acids and derivatives
	COCC#N	Organonitrogen compounds
	O=C(Cl)C(Cl)(Cl)Cl	Acyl halides
	N#CC(F)(F)F	Organonitrogen compounds
	C=COC(=O)C=C	Carboxylic acids and derivatives
	COc1c(Cl)ccc(Cl)c1C(=O)O	Benzene and substituted derivatives
	Cn1ncc(Cl)c(Cl)c1=O	Diazines
	CCCCCCCCC(Br)C(=O)OC	Diazines
	C1=NCCCC1	Pyridines and derivatives
	Brc1cccnc1	Pyridines and derivatives
	CCNC(=O)C(C)OC(=O)Nc1ccccc1	Benzene and substituted derivatives
	c1ccc2c(c1)ccc1sc3ccccc3c12	Naphthalenes
	COC(=O)C(F)(F)C(F)(F)C(F)(F)F	Alkyl halides
	CSC(=NC#N)SC	Propargyl-type 1,3-dipolar organic compounds
	CCCC(NC(=O)OCc1ccccc1)C(=O)O	Benzene and substituted derivatives
	CCOC(=O)c1cc2ccccc2oc1=O	Coumarins and derivatives
	CN(C)CCO	Coumarins and derivatives
	O=[N+]([O-])c1ccc(Cl)cc1C(F)(F)F	Benzene and substituted derivatives
	Cc1cc(-c2ccccc2)c2ccccc2n1	Quinolines and derivatives
	c1ccsc1	Heteroaromatic compounds
	O=C1C=C(Cl)C(=O)C(Cl)=C1	Organooxygen compounds
	O=C(CBr)C(F)(F)F	Organooxygen compounds
	c1cscn1	Azoles
	O=Cc1cc2c(cc1[N+](=O)[O-])OCO2	Azoles
	COC(=O)c1ccccc1S(=O)(=O)Cl	Benzene and substituted derivatives
	CCCCOCCOC(=O)COc1ccc(Cl)cc1Cl	Benzene and substituted derivatives
	CC(=O)c1sc2ccccc2c1C	Benzothiophenes
	O=Cc1ccc(Cl)cc1	Benzene and substituted derivatives
	NC(=O)N/N=C/c1ccc([N+](=O)[O-])o1	Furans
	CC1=CC2CC1C1C(=O)OC(=O)C21	Carboxylic acids and derivatives
	FC(F)(Cl)CCl	Organofluorides
	CCCCCCCCCCCCCCCc1ccc2c3c(cccc13)CC2	Naphthalenes
	OCC(F)(F)F	Naphthalenes
	O=C(O)CCC(=O)c1ccccc1	Organooxygen compounds
	Nc1ccc(Cl)c(C(F)(F)F)c1	Benzene and substituted derivatives
	CCCCCCCCCCCCCCCCCCCCCCCO	Fatty Acyls
	C=CCBr	Organobromides
	Oc1ccc(Br)c(O)c1	Phenols
	CCCCCCCCCCCCC#N	Organonitrogen compounds
	C=C(CCl)CCl	Organochlorides
	C/C(=N\O)C(=O)c1ccccc1	Benzene and substituted derivatives
	COC(N)=O	Carboxylic acids and derivatives
	COc1ccc(C=O)c2c(OC)cccc12	Naphthalenes
	CCBr	Naphthalenes
	O=C1CCCS1	Thiolanes
	C=CCC(O)CCC	Organooxygen compounds
	CC(=O)OC(OC(C)=O)c1ccc([N+](=O)[O-])o1	Furans
	COc1ccccc1Br	Phenol ethers
	COC(=O)NN	Carboxylic acids and derivatives
	O=C(O)c1ccoc1	Furans
	BrC1CC1c1ccccc1	Benzene and substituted derivatives
	C[SiH](Cl)Cl	Organometalloid compounds
	CCC#N	Organonitrogen compounds
	COC(=O)c1nccnc1N	Diazines
	CCSC(=O)Cl	Organic carbonic acids and derivatives
	C/C=C/C=O	Organic carbonic acids and derivatives
	CCOP(=O)(N=C1SCCS1)OCC	Organic phosphoric acids and derivatives
	CCCCOC	Organooxygen compounds
	CC(Cl)OC(=O)Cl	Organic carbonic acids and derivatives
	NC1CCOC1=O	Carboxylic acids and derivatives
	CC(=O)CC(=O)OC(C)(C)C	Keto acids and derivatives
	Oc1ccncc1	Pyridines and derivatives
	COS(=O)(=O)OC	Organic sulfuric acids and derivatives
	COc1c(F)c(F)c(F)c(F)c1F	Phenol ethers
	c1cnccn1	Diazines
	Nc1cc[nH]n1	Diazines
	SCCS	Thiols
	Cc1ccco1	Heteroaromatic compounds
	CS(=O)(=O)n1ccnc1	Azoles
	CCOCCl	Organooxygen compounds
	CC(=O)c1ccccc1Br	Organooxygen compounds
	COc1cc[n+]([O-])cc1	Organooxygen compounds
	CC(=O)N[C@@H]1[C@@H](O)O[C@@H](CO)[C@@H](O)[C@@H]1O	Organooxygen compounds
	O=C(O)CCl	Carboxylic acids and derivatives
	CNC=O	Carboximidic acids and derivatives
	O=C(Cl)CCc1ccccc1	Carboximidic acids and derivatives
	CC(=O)Nc1cccc(C(F)(F)F)c1	Benzene and substituted derivatives
	CN1C(=O)C=CC1=O	Pyrrolidines
	COC(=O)C(C)=O	Keto acids and derivatives
	COC(=O)CCl	Carboxylic acids and derivatives
	COc1ccc(C=O)cc1OC(C)=O	Phenol esters
	O=C(O)Cc1c(F)cccc1F	Benzene and substituted derivatives
	Oc1c(F)c(F)c(F)c(F)c1F	Phenols
	N#C/C(N)=C(/N)C#N	Organonitrogen compounds
	O=C(Oc1ccc([N+](=O)[O-])cc1)C(F)(F)F	Phenol esters
	N#CCc1cccs1	Heteroaromatic compounds
	O=C(c1ccccc1)c1ccccc1O	Benzene and substituted derivatives
	Nc1c(Br)cc([N+](=O)[O-])cc1[N+](=O)[O-]	Benzene and substituted derivatives
	O=[N+]([O-])c1ccc(Cl)c(Cl)c1	Benzene and substituted derivatives
	C=C(C)C(N)=O	Benzene and substituted derivatives
	CC(C)OC(=O)CCl	Carboxylic acids and derivatives
	Cc1ccc2cc3c(nc2c1)OCC3	Quinolines and derivatives
	O=C1NC(=S)NC1(c1ccccc1)c1ccccc1	Benzene and substituted derivatives
	CCC(C)CC=O	Organooxygen compounds
	COc1cc(C)cc(C)c1	Phenol ethers
	O=C(O)c1ccc(Cl)nc1	Pyridines and derivatives
	NNc1c(Cl)cc(Cl)cc1Cl	Benzene and substituted derivatives
	O=C1OC(=O)c2ccccc21	Benzofurans
	O=C(OC(=O)C(Cl)(Cl)Cl)C(Cl)(Cl)Cl	Carboxylic acids and derivatives
	c1ccc(/N=C(C(=N/c2ccccc2)/c2ccccc2)\c2ccccc2)cc1	Carboxylic acids and derivatives
	O=C(O)c1cc([N+](=O)[O-])ccc1Cl	Benzene and substituted derivatives
	FC1=C(F)C(F)(F)C1(F)F	Vinyl halides
	O=C(Cl)C(F)(F)C(F)(F)C(F)(F)F	Acyl halides
	C[Si](C)(C)OC(=O)C(N)Cc1ccccc1	Carboxylic acids and derivatives
	ClC(Cl)C(Cl)C(Cl)Cl	Organochlorides
	N#Cc1c(Cl)c(Cl)c(Cl)c(C#N)c1Cl	Benzene and substituted derivatives
	O=c1c(O)c(O)c(=O)c1=O	Vinylogous acids
	BrCBr	Alkyl halides
	O=C(O)c1ccc(Cl)cc1[N+](=O)[O-]	Benzene and substituted derivatives
	O=C(Br)CBr	Acyl halides
	O=C=NP(F)(F)=S	Organic thiophosphoric acids and derivatives
	O=C(O)CC(S)C(=O)O	Fatty Acyls
	BrC(Br)=C(Br)Br	Fatty Acyls
	CN(F)F	Organonitrogen compounds
	O=C(O)c1cccs1	Thiophenes
	Clc1ccc2[nH]nnc2c1	Benzotriazoles
	N#Cc1cnccn1	Diazines
	COC(=O)c1cc(O)cc(O)c1	Benzene and substituted derivatives
	N#Cc1nc[nH]c1C#N	Azoles
	O=C(O)C(=O)Cc1ccc(O)cc1	Benzene and substituted derivatives
	C=CCN=C=S	Isothiocyanates
	COP(Cl)Cl	Organooxygen compounds
	O=C(OCCO)c1ccccc1O	Benzene and substituted derivatives
	CCOP(=O)(OCC)O/C(=C\Cl)c1ccc(Cl)cc1Cl	Benzene and substituted derivatives
	CCCCCCCCCCC(=O)CCCCCCCCCC	Organooxygen compounds
	N#CSCCl	Thiocyanates
	O=S(=O)(Cl)c1cccs1	Heteroaromatic compounds
	C/C=C(/C)C(=O)OC1C(O)/C(C)=C\C23OC2(CC(C)C3O)C(=O)C(C)C(OC(C)=O)C2C1C2(C)C	Heteroaromatic compounds
	CCc1cc(CC)cc(CC)c1	Benzene and substituted derivatives
	C=CCOC(=O)Cl	Organic carbonic acids and derivatives
	O=C(O)CCS	Carboxylic acids and derivatives
	C=C(C)Cl	Vinyl halides
	O=C1CCC(=O)O1	Carboxylic acids and derivatives
	FC(F)Cl	Alkyl halides
	Cc1cc[nH]n1	Azoles
	O=P(OCC(Br)CBr)(OCC(Br)CBr)OCC(Br)CBr	Organic phosphoric acids and derivatives
	C=CCCC(C)C	Unsaturated hydrocarbons
	CCN=C=O	Organonitrogen compounds
	CCCCCSC	Organonitrogen compounds
	O=C(O)c1ccco1	Furans
	O=C1OCCN1CCO	Azolidines
	CC(C)C(=O)Cl	Acyl halides
	O=C1CCO1	Lactones
	ClC(Br)Br	Alkyl halides
	Nc1nc[nH]n1	Azoles
	O=C(Cl)CCCC(=O)Cl	Acyl halides
	CC(=O)C(F)(F)F	Organooxygen compounds
	CCOC(=O)/C(C#N)=C/c1ccc(C)cc1	Cinnamic acids and derivatives
	Oc1ccc(Oc2ccc(O)cc2)cc1	Benzene and substituted derivatives
	O=Cc1c(F)c(F)c(F)c(F)c1F	Benzene and substituted derivatives
	Clc1cccs1	Aryl halides
	Clc1ccccn1	Aryl halides
	CCOC(=O)/C=C/c1ccc([N+](=O)[O-])cc1	Cinnamic acids and derivatives
	N#CCC(N)=C(C#N)C#N	Organonitrogen compounds
	Clc1cccc(Br)c1Cl	Benzene and substituted derivatives
	OC(CCl)COc1cccc2ccccc12	Naphthalenes
	O=C(O)c1cc(F)ccc1F	Benzene and substituted derivatives
	BrCc1ccccc1Br	Benzene and substituted derivatives
	CCCCCOC(=O)/C=C/C(=O)OCCCCC	Fatty Acyls
	O=C(O)c1cccc([N+](=O)[O-])c1C(=O)O	Benzene and substituted derivatives
	Fc1cc(F)c(F)c(Br)c1F	Benzene and substituted derivatives
	FC(F)(Br)C(F)(F)Br	Organofluorides
	COC(OC)C(C)=O	Organooxygen compounds
	O=C(NC(CO)C(=O)O)OCc1ccccc1	Carboxylic acids and derivatives
	Nc1ncc(Cl)s1	Azoles
	OC(O)C(Cl)(Cl)Cl	Halohydrins
	FC(F)=C(Cl)Cl	Vinyl halides
	Clc1cc(Cl)ncn1	Diazines
	O=C(O)c1cc(Br)c(O)cc1O	Benzene and substituted derivatives
	O=C(CCl)CCl	Organooxygen compounds
	O=P1(Cl)OCCO1	Organic phosphoric acids and derivatives
	O=C(O)CN(CCO)CCN(CC(=O)O)CC(=O)O	Carboxylic acids and derivatives
	O=C1C=CC(=O)N1c1ccccc1[N+](=O)[O-]	Pyrrolines
	Cc1cc(C)n(C(=O)CC#N)n1	Azoles
	CC(Cl)(Cl)[N+](=O)[O-]	Allyl-type 1,3-dipolar organic compounds
	S=C1NCCCO1	Oxazinanes
	C=CCC#N	Organonitrogen compounds
	c1ccc2c(c1)CC1CC21	Tetralins
	CC1=C(/C=C/C(C)=C/C=C/C(C)=C/C=C/C=C(C)/C=C/C=C(C)/C=C/C2=C(C)C[C@@H](O)CC2(C)C)C(C)(C)C[C@H](O)C1	Prenol lipids
	CC(=N\O)/C(C)=N/O	Organonitrogen compounds
	O=C(O)C(Br)c1ccccc1	Benzene and substituted derivatives
	C=C=C(C)C	Unsaturated hydrocarbons
	O=[N+]([O-])CCO	Allyl-type 1,3-dipolar organic compounds
	CCOCC(=O)OCC	Carboxylic acids and derivatives
	CC(C)O[N+](=O)[O-]	Organic oxoanionic compounds
	CSCCl	Thioethers
	C=C	Unsaturated hydrocarbons
	Cc1cc(C)n(-c2nnn[nH]2)n1	Azoles
	COOC	Organic oxides
	Cc1ccc(C)c2c1CC(N1CCCCCC1)CC2C	Tetralins
	NC(=O)C(Cl)Cl	Carboxylic acids and derivatives
	COC(C)(OC)OC	Organooxygen compounds
	O=[N+]([O-])c1cc2c(cc1CO)OCO2	Benzodioxoles
	Oc1c(F)cccc1F	Phenols
	CC(C)CC(=O)CC(=O)C(C)(C)C	Organooxygen compounds
	FC(F)=CCl	Vinyl halides
	CC1(C)COC(=O)N1	Azolidines
	C1CCCCNCCC1	Organonitrogen compounds
	N#Cc1c(Cl)cccc1[N+](=O)[O-]	Benzene and substituted derivatives
	O=C(O)c1cccc(F)c1C(=O)O	Benzene and substituted derivatives
	C=COC=O	Carboxylic acids and derivatives
	N=C=O	Organooxygen compounds
	O/N=C/C=N/O	Organonitrogen compounds
	OC(c1ccc(Cl)cc1)(c1ccccc1Cl)C(Cl)(Cl)Cl	Benzene and substituted derivatives
	O=C(Oc1ccc([N+](=O)[O-])cc1)Oc1ccc([N+](=O)[O-])cc1	Benzene and substituted derivatives
	O/N=C1\C=CCCC1	Organonitrogen compounds
	CC(N)=O	Carboximidic acids and derivatives
	O=c1cc[nH]c(-c2ccccc2)n1	Diazines
	COP(=O)(NC(C)=O)SC	Organothiophosphorus compounds
	O=C(Cl)c1cccc(Br)c1	Benzene and substituted derivatives
	COc1ccc(C=O)c(OC)c1OC	Benzene and substituted derivatives
	NC(=O)C#CC(N)=O	Carboximidic acids and derivatives
	ClCC(Cl)(Cl)Cl	Organochlorides
	Clc1ccnc(Cl)n1	Diazines
	C#CCBr	Diazines
	CCOC(=O)C(CO)(CO)C(=O)OCC	Hydroxy acids and derivatives
	O=c1[nH]c(=O)n(C2CC(O)C(CO)O2)cc1Br	Pyrimidine nucleosides
	N#CCCN	Organonitrogen compounds
	C=CC(=O)N(C)C	Carboxylic acids and derivatives
	CC(C)(O)Cn1ccnc1	Azoles
	O=Cc1cc(Cl)cc(Br)c1O	Organooxygen compounds
	O=C(C(Cl)(Cl)Cl)C(Cl)(Cl)Cl	Organooxygen compounds
	C=CCCC(C)=O	Organooxygen compounds
	O=Cc1ccco1	Organooxygen compounds
	O=C(O)c1ccc[nH]1	Pyrroles
	COC(=O)C#CC(=O)OC	Fatty Acyls
	O=C(O)C(F)(F)C(F)(F)F	Alkyl halides
	O=C(O)c1c(Cl)cccc1Cl	Benzene and substituted derivatives
	N#Cc1cc(F)cc(C(F)(F)F)c1	Benzene and substituted derivatives
	c1nnn[nH]1	Azoles
	CCOC(=O)N1CCC(=O)CC1	Piperidines
	FC(F)(F)c1nnn[nH]1	Azoles
	BrC1CC1	Organobromides
	CC(C)CCO	Organooxygen compounds
	Brc1cncnc1	Diazines
	CC(=O)c1ccc(Cl)s1	Organooxygen compounds
	O=CCCl	Organochlorides
	NC(=O)NOCc1ccccc1	Benzene and substituted derivatives
	COC=O	Carboxylic acids and derivatives
	O=C(O)c1cnccn1	Diazines
	C#CCCC#C	Diazines
	O=C(O)c1ccc(Br)o1	Furans
	Cc1cnc(N)s1	Azoles
	CC(C)C[C@H](Nc1ccc([N+](=O)[O-])cc1[N+](=O)[O-])C(=O)O	Carboxylic acids and derivatives
	CCOP(=O)(N=C=O)OCC	Organic phosphoric acids and derivatives
	CC(C)(C)OC(=O)NN	Carboxylic acids and derivatives
	N[C@@H](Cc1ccc(O)c([N+](=O)[O-])c1)C(=O)O	Carboxylic acids and derivatives
	O=C=S	Carboxylic acids and derivatives
	FC(F)=C(F)C(F)=C(F)F	Vinyl halides
	CCOC(=O)c1ccc(N=O)cc1	Benzene and substituted derivatives
	c1ccc2c(c1)ccc1ccc3ccccc3c12	Phenanthrenes and derivatives
	CC(=O)C(=O)O	Keto acids and derivatives
	Clc1cn[nH]c1Cl	Aryl halides
	N#CC(Cl)(Cl)CCl	Organonitrogen compounds
	CC(=O)/C=C/C(=O)O	Keto acids and derivatives
	[N-]=[N+]=Nc1ccc([N+](=O)[O-])cc1	Benzene and substituted derivatives
	CC#CCO	Organooxygen compounds
	COc1ccc([N+](=O)[O-])cc1Cl	Benzene and substituted derivatives
	CC(C)=CCC1=C(O)[C@](O)(CC=C(C)C)C(=O)C(C(=O)CC(C)C)=C1O	Organooxygen compounds
	O=C=Nc1ccc(Cl)cc1	Benzene and substituted derivatives
	CCCCCCCCCCCCCCCC(CCCC)C1CCCCC1	Saturated hydrocarbons
	C#CCCC	Saturated hydrocarbons
	C#CCC(C)C	Saturated hydrocarbons
	Nc1nc(N)[nH]c(=O)n1	Triazines
	O=c1cn[nH]c(=O)[nH]1	Triazines
	CN=C=O	Organonitrogen compounds
	FC=C(F)F	Vinyl halides
	C/C(N)=C\C#N	Organonitrogen compounds
	CNC(=O)Oc1cc(C)c(S(C)(=O)=O)c(C)c1	Benzene and substituted derivatives
	C/C=C/C#N	Organonitrogen compounds
	CNc1cccc2c1C(=O)c1ccccc1C2=O	Anthracenes
	CNC(=S)NN	Organonitrogen compounds
	NO	Homogeneous other non-metal compounds
	COC(=O)Cc1cc(O)n(-c2ccccc2)n1	Azoles
	FC(F)(F)C(F)(Cl)Cl	Alkyl halides
	N#Cc1ccccc1Br	Benzene and substituted derivatives
	N#CBr	Organonitrogen compounds
	O=Cc1ccc([N+](=O)[O-])o1	Furans
	COc1ccc(C#N)cc1	Benzene and substituted derivatives
	CCOOCC	Organic oxides
	CCNc1nncs1	Organonitrogen compounds
	N#CCN	Organonitrogen compounds
	CC(CO)(CO)[N+](=O)[O-]	Allyl-type 1,3-dipolar organic compounds
	NC(=S)c1ccncc1	Pyridines and derivatives
	COc1c(O)c(=O)oc2cc3occc3c(OC)c12	Coumarins and derivatives
	c1ccc2c(c1)ccc1nc3ccc4ccccc4c3cc12	Quinolines and derivatives
	CCOc1cc(-c2nccc3cc(OC)c(OC)cc23)cc(OCC)c1OCC	Pyridines and derivatives
	ICI	Alkyl halides
	COc1cc([N+](=O)[O-])cc2c1OC1(C=C2)N(C)c2ccccc2C1(C)C	Benzopyrans
	Cc1c(F)cccc1Cl	Benzene and substituted derivatives
	CC(C)(C)CI	Organoiodides
	CC(C)(C)SSC(C)(C)C	Organic disulfides
	C1CCc2c(c3c(c4c2CCCC4)CCCC3)C1	Phenanthrenes and derivatives
	CCC1CCC(=O)O1	Lactones
	C=C(C)C(=O)OCc1ccccc1	Benzene and substituted derivatives
	COC(=O)C1CCCCC1	Carboxylic acids and derivatives
	CCOC(=O)/C=C/C(=O)OCC	Carboxylic acids and derivatives
	CC(O)C(=O)NCCO	Organonitrogen compounds
	BrCCC1OCCO1	Dioxolanes
	COC(OC)(OC)OC	Organooxygen compounds
	C=CCC1CCCCC1	Unsaturated hydrocarbons
	OCc1cccc2cccc(CO)c12	Naphthalenes
	COc1cccc(I)c1	Phenol ethers
	CCCCCCCS	Thiols
	COC1CCCCC1=O	Organooxygen compounds
	COC(=O)[C@H](C)CO	Hydroxy acids and derivatives
	CCCCC(=O)OC	Fatty Acyls
	Cc1cccc2c1Cc1ccccc1-2	Fluorenes
	O=C(C(=O)N1CCOCC1)N1CCOCC1	Carboxylic acids and derivatives
	O=c1oc(=O)c2ccccc2c2ccccc12	Carboxylic acids and derivatives
	Oc1cccc(Cl)c1	Phenols
	CC[C@@H]1CCC[C@@H]1C	Saturated hydrocarbons
	OCc1ccncc1	Pyridines and derivatives
	COc1ccc(OC(C)=O)cc1OC	Phenol esters
	Nc1ncnc(N)n1	Triazines
	CCCCOC(=O)CBr	Carboxylic acids and derivatives
	O=C(CBr)c1ccc(Br)cc1	Carboxylic acids and derivatives
	COC(=O)c1cccc(Br)c1	Benzene and substituted derivatives
	CCCC(=O)C(C)(C)C	Organooxygen compounds
	COC(=O)CCCC(=O)OC	Fatty Acyls
	CCOS(=O)(=O)OCC	Organic sulfuric acids and derivatives
	CC(=O)C(Cl)C(C)=O	Organooxygen compounds
	C=CN(C)C(C)=O	Carboxylic acids and derivatives
	OC1CCOCC1	Oxanes
	CC(C)SSC(C)C	Organic disulfides
	C=C(C)CCl	Organochlorides
	O=C1C2CCC(C2)C1Cl	Prenol lipids
	CN(C)c1ccccc1N(C)C	Prenol lipids
	c1ccc(CC2CCc3ccccc3C2)cc1	Tetralins
	Cc1cc(C)c2ccccc2c1	Naphthalenes
	CC(C)=CC(=O)O	Fatty Acyls
	CC(Cl)CCl	Organochlorides
	OCCCSCCCO	Thioethers
	CC(C)(C)Cl	Organochlorides
	Cc1cncc(C)n1	Diazines
	C[Si](C)(Cl)Cl	Organometalloid compounds
	CC(C)CC(=O)O	Fatty Acyls
	CC(=O)c1ccncc1	Fatty Acyls
	COC(F)(F)C(F)Cl	Organooxygen compounds
	COc1cccc(Br)c1	Phenol ethers
	CC(=O)Nc1cc(C(F)(F)F)cc(C(F)(F)F)c1	Benzene and substituted derivatives
	CC(C)CC(C)(C)CO	Organooxygen compounds
	Oc1cc(O)cc(O)c1	Phenols
	CCc1ccc(C=O)o1	Organooxygen compounds
	C=CC(C)(CCC=C(C)C)OC(C)=O	Prenol lipids
	CCN(CC)CC#N	Organonitrogen compounds
	CCCCCCCCCCC/C=C\CCCCC(=O)OC	Fatty Acyls
	COc1ccc([N+](=O)[O-])cc1OC	Benzene and substituted derivatives
	COc1ccc(OC)c(OC)c1	Benzene and substituted derivatives
	O=C1C=C(O)C(=O)C=C1O	Organooxygen compounds
	ClCC(Br)CBr	Organochlorides
	O=C1CSC(=O)N1	Azolidines
	COC(=O)CC(OC)OC	Carboxylic acids and derivatives
	COC(OC)OC	Organooxygen compounds
	CC(=O)OCc1ccco1	Heteroaromatic compounds
	CC(=O)Oc1ccccc1Br	Phenol esters
	C1CCc2nnnn2CC1	Azepines
	CC1=NCC(C)O1	Azolines
	CC(O)CCl	Halohydrins
	OC(CCl)CCl	Halohydrins
	COCCOCCO	Organooxygen compounds
	COCCO	Organooxygen compounds
	N#CCCOCCC#N	Organonitrogen compounds
	COc1cccc(O)c1O	Phenols
	CCOC(=O)COC(C)C	Carboxylic acids and derivatives
	CCOP(=O)(CC#N)OCC	Organic phosphonic acids and derivatives
	CC(=O)Oc1cc(C)cc(C)c1	Phenol esters
	C=CC(C)OC(C)=O	Carboxylic acids and derivatives
	CNC	Organonitrogen compounds
	CC(=O)OC(C)(C)C	Carboxylic acids and derivatives
	CCC(C)(C)OC(C)=O	Carboxylic acids and derivatives
	CCOC(=O)C(CC)C(C)=O	Keto acids and derivatives
	CC(=O)NCC(C)C	Carboxylic acids and derivatives
	CCCCCCCCCCCCCCCC(=O)OCC(O)CO	Glycerolipids
	CC(=O)Nc1ccc(N=Nc2ccccc2C)cc1C	Azobenzenes
	CCCCCCCCCCCCCCCCCOC(C)=O	Fatty Acyls
	C=COC(=O)CCCCCCCCCCCCCCCCC	Fatty Acyls
	CCOC(=O)Cc1csc(N)n1	Azoles
	CC1CCC(=O)C1=O	Organooxygen compounds
	CC(=O)NNc1ccccc1	Benzene and substituted derivatives
	CCOC(=O)CCCCl	Benzene and substituted derivatives
	Cc1cc(Cl)ccc1OCC(=O)O	Benzene and substituted derivatives
	CC(=O)CC(C)=O	Organooxygen compounds
	CC(=O)C1CCCC1=O	Organooxygen compounds
	c1ccc(-c2c[nH]cn2)cc1	Azoles
	CCC(C)(CC)C(C)=O	Organooxygen compounds
	CN(C)CCC=C1c2ccccc2CCc2ccccc21	Dibenzocycloheptenes
	CCCCCC/C=C\CCCCCC	Unsaturated hydrocarbons
	c1ccncc1	Pyridines and derivatives
	COC(=O)C(Cl)Cl	Carboxylic acids and derivatives
	CCNC=O	Carboxylic acids and derivatives
	Nc1ncncn1	Triazines
	C#CC(=O)OC	Triazines
	Cn1cccc1	Pyrroles
	CNC(C)=O	Carboximidic acids and derivatives
	BrC(Br)Br	Alkyl halides
	COc1cc(C#N)cc(OC)c1OC	Benzene and substituted derivatives
	O=C(Cl)OCCCl	Organic carbonic acids and derivatives
	CN(C)n1cccc1	Pyrroles
	CCC(=O)OC	Carboxylic acids and derivatives
	CC(C)O	Organooxygen compounds
	O=c1ccc2cc(O[C@@H]3O[C@H](CO)[C@@H](O)[C@H](O)[C@H]3O)c(O)cc2o1	Coumarins and derivatives
	CC(=O)OCCCl	Carboxylic acids and derivatives
	CC(O)CBr	Halohydrins
	CCOC(C)=O	Halohydrins
	CC(=O)Nc1ccc(C)cc1Br	Benzene and substituted derivatives
	COC(C)(CBr)OC	Organooxygen compounds
	C1CCOCC1	Oxanes
	CCOC(=O)C(C)O	Carboxylic acids and derivatives
	COc1cccc(Cl)c1	Phenol ethers
	COC1=CCOCC1	Pyrans
	COC(=O)CC(O)C(=O)OC	Hydroxy acids and derivatives
	BrCC1OCCO1	Dioxolanes
	CN1CCN(CCCN2c3ccccc3Sc3ccc(Cl)cc32)CC1	Benzothiazines
	O=C1OCCC1Br	Lactones
	CC(C)(C)N=C=S	Isothiocyanates
	O=C1CC2(CCCC2)CC(=O)O1	Lactones
	C=CSC=C	Thioethers
	C=CCc1ccccc1O	Thioethers
	CCOC/C=C/COCC	Organooxygen compounds
	CCN	Organonitrogen compounds
	CC(=O)OCCN(C)C	Carboxylic acids and derivatives
	O=C(O)c1c(O)cc(O)cc1O	Benzene and substituted derivatives
	O=C1CCCC1	Organooxygen compounds
	COC(CC#N)OC	Organooxygen compounds
	CCOC(=O)CCC(=O)O	Fatty Acyls
	O=C(O)COc1ccc(Cl)cc1Cl	Benzene and substituted derivatives
	CCOC(=O)Cl	Organic carbonic acids and derivatives
	C[C@@H](O)CC(C)(C)O	Organooxygen compounds
	CC1=NC(C)(C)CC(C)O1	Carboximidic acids and derivatives
	CC(=O)OCC1OC(OC2(COC(C)=O)OC(COC(C)=O)C(OC(C)=O)C2OC(C)=O)C(OC(C)=O)C(OC(C)=O)C1OC(C)=O	Organooxygen compounds
	CCOS(C)(=O)=O	Organic sulfonic acids and derivatives
	CCO[PH](=O)OCC	Organic phosphonic acids and derivatives
	CC(O)CC=O	Organooxygen compounds
	Cc1ccc(C)c2c1C=CCC2C	Naphthalenes
	CC(C)CC(C)Br	Organobromides
	OC1CCCC1	Organooxygen compounds
	CCOc1ccccc1[N+](=O)[O-]	Benzene and substituted derivatives
	CCOC(=O)CI	Carboxylic acids and derivatives
	C#CC(O)CC	Organooxygen compounds
	Cc1nc(N)nc(N)n1	Triazines
	O=C(O)Cc1cccc(Cl)c1	Benzene and substituted derivatives
	C/C=C/Cl	Vinyl halides
	Cc1cc(N)ccc1Br	Benzene and substituted derivatives
	COC(=O)C(C)Br	Carboxylic acids and derivatives
	C[Si](C)(C)OC(=O)Cc1c[nH]c2ccc(O[Si](C)(C)C)cc12	Indoles and derivatives
	NCCCN1CCCC1=O	Pyrrolidines
	C=COCCCCCCCCCCCCCCCCCC	Organooxygen compounds
	COC(=O)c1nc(Cl)c(Cl)c(N)c1Cl	Pyridines and derivatives
	C=C(C)c1ccccc1	Benzene and substituted derivatives
	CC1=NC(C)(CO)CO1	Azolines
	CCCC(O)CC(C)C	Organooxygen compounds
	ClC[Si](Cl)(Cl)Cl	Organometalloid compounds
	C[Si](C)(C)OC=O	Organometalloid compounds
	Cc1cc(F)ccc1Br	Benzene and substituted derivatives
	N#Cc1cc2ccccc2oc1=O	Coumarins and derivatives
	CC(O)C#N	Organonitrogen compounds
	COc1ccccc1C#N	Benzene and substituted derivatives
	COCCl	Organooxygen compounds
	CC(=O)O[C@H]1CC[C@@]2(C)[C@@H](CC[C@@H]3[C@@H]2CC[C@]2(C)[C@@H](C(C)=O)CC[C@@H]32)C1	Steroids and steroid derivatives
	COCOC	Organooxygen compounds
	C=COCCCCCC(C)C	Organooxygen compounds
	CC1CO1	Epoxides
	O=C(O)/C=C/c1cc(F)ccc1F	Cinnamic acids and derivatives
	CCCC(Br)C(=O)O	Fatty Acyls
	CC(=O)Oc1ccc2c(C)cc(=O)oc2c1	Coumarins and derivatives
	OCC1CCCCO1	Oxanes
	OCc1ccccc1F	Oxanes
	CCC(Br)C(=O)O	Fatty Acyls
	C=CCOC(=O)OCC	Organic carbonic acids and derivatives
	C=C(C)OC	Organooxygen compounds
	O=C1CCC(=O)N1Cl	Pyrrolidines
	C=CCC(C(=O)OC)C(=O)OC	Fatty Acyls
	O=C1CC2CCC(C1)C2	Organooxygen compounds
	O=C1OCCO1	Organic carbonic acids and derivatives
	ClCOCCl	Organochlorides
	COc1ccc(-c2cc(=O)c3c(O)c(OC)c(O)cc3o2)cc1	Flavonoids
	COc1c(O)c2cc3ccoc3cc2oc1=O	Coumarins and derivatives
	COc1ccc(C2(c3ccc(OC)cc3)OC(=O)c3ccccc32)cc1	Benzofurans
	Nc1ccc(F)c(F)c1F	Benzene and substituted derivatives
	C=Cc1ccccc1Br	Benzene and substituted derivatives
	ClCCCI	Organoiodides
	CCCOc1ccccc1	Phenol ethers
	CCCCC#CCCCCC	Unsaturated hydrocarbons
	CC1(C)C2CC3OC3(C)C1C2	Prenol lipids
	CCCCCCCCC(=O)O	Fatty Acyls
	OCCN1CCCC1	Pyrrolidines
	Cn1cccc1CCN	Organonitrogen compounds
	CCC(C)NC(C)CC	Organonitrogen compounds
	COC(=O)c1ccc(C(=O)OC)c(C(=O)OC)c1	Benzene and substituted derivatives
	CCOC(=O)CNCc1ccccc1	Carboxylic acids and derivatives
	C=CCCCCCCCCCCC	Unsaturated hydrocarbons
	CCCCCC(O[Si](C)(C)C)C(=O)O[Si](C)(C)C	Organometalloid compounds
	Nc1cccnc1N	Pyridines and derivatives
	Cc1c(F)c(F)cc(F)c1F	Benzene and substituted derivatives
	C=CCCCCCCCCCC	Unsaturated hydrocarbons
	C[C@@H](N=C=O)c1ccccc1	Benzene and substituted derivatives
	CN(C)c1ccc(C#N)cc1	Benzene and substituted derivatives
	CC(C)(CCC(=O)O)C(=O)O	Fatty Acyls
	CC(C)(C)[Si](Cl)(Cl)Cl	Organometalloid compounds
	CNCC1OCCO1	Dioxolanes
	C(COCC1CO1)OCC1CO1	Epoxides
	CC(C)CC(C)(C)C	Saturated hydrocarbons
	C/C=C/CCCCCCC	Unsaturated hydrocarbons
	C=CCO[Si](C)(C)C	Organometalloid compounds
	CCCOC(OCCC)OCCC	Organooxygen compounds
	ICCCCCCCCI	Organoiodides
	CCOC(=O)Cc1ccsc1	Heteroaromatic compounds
	C/C=C/CCCCCCCCC	Unsaturated hydrocarbons
	BrCCCCCCBr	Organobromides
	Cc1ccccc1I	Organobromides
	CCCC(C)C=O	Organic oxides
	CCOC(=O)Cc1ccc(O)c(OC)c1	Phenols
	CCOc1ccccc1CN	Benzene and substituted derivatives
	CN1C(=O)CN=C(c2ccccc2)c2cc(Cl)ccc21	Benzodiazepines
	C=C1CCC2CC1C2(C)C	Prenol lipids
	CCCCCCOCCOCCO	Organooxygen compounds
	C1=CC(C2C=CCCC2)CCC1	Unsaturated hydrocarbons
	COc1ccc(C)c(C)c1	Phenol ethers
	N#CC=C(c1ccccc1)c1ccccc1	Benzene and substituted derivatives
	O=C1Nc2ccc([N+](=O)[O-])cc2C1=O	Indoles and derivatives
	O=C(O)CC(c1ccccc1)c1ccccc1	Benzene and substituted derivatives
	Nc1ccc(Cl)cc1C(=O)c1ccccc1	Benzene and substituted derivatives
	O=S1(=O)CC=CC1	Dihydrothiophenes
	O=C(NNc1ccc([N+](=O)[O-])cc1[N+](=O)[O-])c1ccc([N+](=O)[O-])cc1	Benzene and substituted derivatives
	NN1C(=O)c2ccccc2C1=O	Isoindoles and derivatives
	O=C(O)c1cc([N+](=O)[O-])ccc1O	Benzene and substituted derivatives
	Nc1ccc([N+](=O)[O-])cc1C(F)(F)F	Benzene and substituted derivatives
	c1ccc(Cc2ccccc2)cc1	Benzene and substituted derivatives
	Nc1cccc(O)c1	Benzene and substituted derivatives
	O=Cc1cc(O)ccc1O	Organooxygen compounds
	O=C(O)c1cccc(O)c1	Benzene and substituted derivatives
	O=COCCc1ccccc1	Benzene and substituted derivatives
	O=C(O)CCc1ccccc1	Benzene and substituted derivatives
	Oc1ccccc1O	Phenols
	C=CC(=O)OC(C(F)(F)F)C(F)(F)F	Carboxylic acids and derivatives
	Nc1ccc(Br)cc1F	Benzene and substituted derivatives
	CCP(Br)(c1ccccc1)(c1ccccc1)c1ccccc1	Benzene and substituted derivatives
	Nc1cc(Cl)c([N+](=O)[O-])cc1O	Phenols
	C=Cc1cccc(CC)c1	Benzene and substituted derivatives
	Cc1cccc(I)c1	Benzene and substituted derivatives
	Cc1ccccc1CBr	Benzene and substituted derivatives
	CC(C)(C)C1CCCCC1	Saturated hydrocarbons
	CC(O)(CO)c1ccccc1	Benzene and substituted derivatives
	CCCCNCCCC	Organonitrogen compounds
	CCOC(=O)C(C)C	Carboxylic acids and derivatives
	CCCCNC(=O)CC	Carboxylic acids and derivatives
	CCOP(=S)(OCC)OCC	Organic thiophosphoric acids and derivatives
	CC(C)OC(=O)c1ccc(N)cc1	Benzene and substituted derivatives
	C=C(C)C(=O)OC(C(F)(F)F)C(F)(F)F	Carboxylic acids and derivatives
	COc1ccc(N)cc1	Phenol ethers
	CC(=O)c1ccc(Br)c([N+](=O)[O-])c1	Organooxygen compounds
	CC(=O)Nc1ccc(C(=O)CCl)cc1	Organooxygen compounds
	CCCCCCCCOC(=O)Cl	Organic carbonic acids and derivatives
	CC1(O)CCC2(C)CCCC(C)(C)C23OC3C1	Organooxygen compounds
	CCCCOCC	Organooxygen compounds
	COc1cccc(O)c1	Phenols
	CC(=O)Nc1ccc(C)c(C)c1	Benzene and substituted derivatives
	CCCCCCCCC1CO1	Epoxides
	C/C=C\CCCCCC	Unsaturated hydrocarbons
	CC(C)(C)C1CO1	Epoxides
	CSC(C)(C)C	Thioethers
	CC(=O)c1ccc(C)cc1	Organooxygen compounds
	CCCC(C)(C)C(C)C	Saturated hydrocarbons
	CC(O)c1ccc(Cl)cc1	Benzene and substituted derivatives
	O=C(O)[C@H]1CC[C@@H](C(=O)O)CC1	Carboxylic acids and derivatives
	CC(C)CC(C)O	Organooxygen compounds
	NCCCNCCN	Organooxygen compounds
	CCCCCCOCCO	Organooxygen compounds
	CC/C=C\CCCCCO	Fatty Acyls
	CC/C=C\CCCCCCCCOC(C)=O	Fatty Acyls
	CCNc1nc(Cl)nc(NCC)n1	Triazines
	CCCNCC	Organonitrogen compounds
	CCCC(C)I	Organoiodides
	COc1cc(CN)ccc1O	Phenols
	CC(C)(C)c1cc(O)cc(C(C)(C)C)c1	Benzene and substituted derivatives
	CCC(C)(C)C(C)O	Organooxygen compounds
	OC1CCCCC1	Organooxygen compounds
	C/C=C\CCCC	Unsaturated hydrocarbons
	COC(=O)c1ccc(OC)cc1O	Benzene and substituted derivatives
	CCC(C)c1ccccc1OC(=O)NC	Benzene and substituted derivatives
	CC(=O)Nc1ccc(C)c(NC(C)=O)c1	Benzene and substituted derivatives
	C=C(C)C(CC=C(C)C)COC(C)=O	Prenol lipids
	CCOC(=O)c1c(C)cc(C)cc1C	Benzene and substituted derivatives
	CCCCCCCCCOC(C)=O	Fatty Acyls
	COc1cccc(C)c1C	Fatty Acyls
	CCCCN(CCO)CCCC	Organonitrogen compounds
	CCOC(=O)P(=O)(OCC)OCC	Organic phosphonic acids and derivatives
	CC(C)CCS	Thiols
	COC(O[Si](C)(C)C)=C(C)C	Organometalloid compounds
	CCCC(C)N	Organonitrogen compounds
	Cc1cc(C)c(C)cc1C	Benzene and substituted derivatives
	COc1ccc(C)cc1C	Phenol ethers
	COCCC(C)C	Organooxygen compounds
	CC(=O)c1cc(C(F)(F)F)cc(C(F)(F)F)c1	Organooxygen compounds
	CCN(CC)CCCC(C)N	Organonitrogen compounds
	COc1cc(C(C)=O)cc(OC)c1O	Organooxygen compounds
	COc1ccc(C)cc1OC	Benzene and substituted derivatives
	NC1CCCC(N)C1	Organonitrogen compounds
	CCCCCCC(O)CO	Fatty Acyls
	CC(C)NCCCN	Fatty Acyls
	COc1cccc(S)c1	Thiophenols
	CSC(=C[N+](=O)[O-])SC	Allyl-type 1,3-dipolar organic compounds
	COc1ccc(N)c(OC)c1	Benzene and substituted derivatives
	Cn1c(=O)c2c(ncn2[Si](C)(C)C)n(C)c1=O	Imidazopyrimidines
	CCN(CC)C(=O)c1ccc(O)c(OC)c1	Phenols
	COC(=O)c1ccc(N)cc1C(=O)OC	Benzene and substituted derivatives
	CC(=O)c1ccccc1C(C)=O	Organooxygen compounds
	CN(C)S(=O)(=O)Cl	Organonitrogen compounds
	COc1cc(C)cc(OC)c1OC	Phenol ethers
	COc1cc(OC)cc(C(=O)Cl)c1	Benzene and substituted derivatives
	CC(=O)Nc1cc(Cl)c(Cl)cc1Cl	Benzene and substituted derivatives
	COc1ccc(Nc2ccc(N)cc2)cc1	Phenol ethers
	C1CCC(C2CCCCC2)CC1	Saturated hydrocarbons
	CC(C)=CCC/C(C)=C/CC/C(C)=C/CC/C(C)=C/CC/C=C(\C)CC/C=C(\C)CC/C=C(\C)CCC=C(C)C	Saturated hydrocarbons
	CCCCCCCCCCCCCC(=O)CC	Organooxygen compounds
	C=CCOC(=O)c1ccccc1	Benzene and substituted derivatives
	Cc1ccc(C(=O)O)cn1	Pyridines and derivatives
	C[C@H]1C[C@H]2[C@@H]3CCC4=CC(=O)C=C[C@]4(C)[C@@]3(F)[C@@H](O)C[C@]2(C)[C@@]1(O)C(=O)CO	Steroids and steroid derivatives
	Cc1ccc(O)c(C)c1	Benzene and substituted derivatives
	Cc1cccc(C(=O)O)c1O	Benzene and substituted derivatives
	O=c1c(-c2ccc(O)cc2)coc2cc(O)cc(O)c12	Isoflavonoids
	CCCCCCCC(=O)c1ccccc1	Organooxygen compounds
	CCCCC(CC)COC(=O)COc1cc(Cl)c(Cl)cc1Cl	Benzene and substituted derivatives
	C=CCCCCCCCCCCCCCCC	Unsaturated hydrocarbons
	Cc1ccc(N)cc1O	Phenols
	N#CCCNc1ccccc1	Organonitrogen compounds
	CCC[Si](CCC)(CCC)OC	Organometalloid compounds
	COc1ccc(CCN(C)CCCC(C#N)(c2cc(OC)c(OC)c(OC)c2)C(C)C)cc1OC	Organometalloid compounds
	N#CCCN1CCOCC1	Oxazinanes
	CC(=O)c1cc(C)oc1C	Organooxygen compounds
	CC1CCCC(C)N1N	Piperidines
	CNC(=O)Oc1cc(C)cc(C)c1	Benzene and substituted derivatives
	CN(C)c1ccc(N)cc1	Organonitrogen compounds
	COC(=O)/C=C\C(=O)OC	Fatty Acyls
	Cc1ncc([N+](=O)[O-])n1C	Azoles
	Cn1cccc1CC#N	Pyrroles
	CC(=O)Oc1c(Br)cccc1Br	Phenol esters
	O=CCC(O)C(O)CO	Organooxygen compounds
	CO[Si](C)(C)OC	Organometalloid compounds
	COC(=O)c1cc(Cl)ccc1Cl	Benzene and substituted derivatives
	COCCc1ccccn1	Benzene and substituted derivatives
	C1CN2CCC1CC2	Quinuclidines
	C=CCC1=CCCC1	Unsaturated hydrocarbons
	O=[N+]([O-])c1ccccc1CCO	Benzene and substituted derivatives
	Cc1ccc(O)cc1	Phenols
	OCCNc1ccccc1	Organonitrogen compounds
	OCCCOCc1ccccc1	Benzene and substituted derivatives
	CCOC(=O)c1ccoc1	Furans
	CCOc1ccccc1Cl	Phenol ethers
	CCOc1ccccc1	Phenol ethers
	CCCNC(C)(C)COC(=O)c1ccccc1	Benzene and substituted derivatives
	CSCc1ccco1	Heteroaromatic compounds
	CCc1ccccn1	Pyridines and derivatives
	ICCCI	Organoiodides
	CCCCCSSCCCCC	Organic disulfides
	CCCCCCCCCCCCCl	Organochlorides
	COC(=O)C(=O)c1ccccc1	Organochlorides
	CC(N)(CO)CO	Organonitrogen compounds
	CCCCCCCCCCCCCCC(=O)OC	Fatty Acyls
	CC(C)c1cccc(C(C)C)c1	Benzene and substituted derivatives
	Cc1c([N+](=O)[O-])cc([N+](=O)[O-])cc1[N+](=O)[O-]	Benzene and substituted derivatives
	CCCCCCCCOP(=O)(OCCCCCCCC)c1ccccc1	Organic phosphonic acids and derivatives
	O=C(CC(=O)OCc1ccccc1)OCc1ccccc1	Benzene and substituted derivatives
	Cc1cccc(C)c1C(=O)O	Benzene and substituted derivatives
	Cc1ccc([N+](=O)[O-])c(C)c1	Benzene and substituted derivatives
	Cc1cccc([N+](=O)[O-])c1N	Benzene and substituted derivatives
	CCSCC[C@H](N)C(=O)O	Carboxylic acids and derivatives
	Cc1cc(O)cc(O)c1	Phenols
	CCCC1CCC(c2ccc(C#N)cc2)CC1	Benzene and substituted derivatives
	O=C(O)C(O)c1ccccc1	Benzene and substituted derivatives
	CCCCOC(=O)c1ccco1	Furans
	CC(C)(C)C1CCC(O)CC1	Organooxygen compounds
	O=C1CCC(c2ccccc2)CC1	Benzene and substituted derivatives
	CC(=O)Nc1cccc(C(=O)O)c1	Benzene and substituted derivatives
	BrC1CCCCC1Br	Alkyl halides
	C=CCOc1ccccc1OCC(CN(C(C)=O)C(C)C)OC(C)=O	Phenol ethers
	C=Cc1c(C)cc(C)cc1C	Benzene and substituted derivatives
	CCCCCCCC[Si](Cl)(Cl)Cl	Organometalloid compounds
	CCOC(=O)Cc1cccs1	Heteroaromatic compounds
	Nc1ccc([N+](=O)[O-])cc1N	Benzene and substituted derivatives
	CCC1(C)CC(=O)NC(=O)C1	Piperidines
	CN(C)P(=O)(Cl)N(C)C	Organic phosphoric acids and derivatives
	CC/C=C/CCCCC	Unsaturated hydrocarbons
	Cc1cccc(CO)c1	Benzene and substituted derivatives
	CCCOC(=O)c1ccc(C(=O)OCCC)nc1	Pyridines and derivatives
	CC(C)C1C=CCCC1	Unsaturated hydrocarbons
	CC(C)C1=CC2=CCC3C(C)(C(=O)O)CCCC3(C)C2CC1	Prenol lipids
	Nc1ccc(N)c2c1C(=O)c1c(N)ccc(N)c1C2=O	Anthracenes
	COc1ccc(N2CCNCC2)cc1	Diazinanes
	C=CC(=O)OCCCCO	Carboxylic acids and derivatives
	CC(C)CCOC(=O)Cc1ccccc1	Benzene and substituted derivatives
	CCCOC(=O)c1ccc(O)cc1	Benzene and substituted derivatives
	CCC(=O)OC(C)c1ccccc1	Benzene and substituted derivatives
	CCCOc1ccc(O)cc1	Phenols
	Nc1ccc(N)c([N+](=O)[O-])c1	Benzene and substituted derivatives
	OCCc1ccc(Br)cc1	Benzene and substituted derivatives
	CCCC(c1cc(C(C)(C)C)c(O)cc1C)c1cc(C(C)(C)C)c(O)cc1C	Benzene and substituted derivatives
	O=C1CC2(CCCCC2)CN1	Azaspirodecane derivatives
	CC1=C(C)C(=O)CC1	Organooxygen compounds
	C=CC1CCCC1	Unsaturated hydrocarbons
	FC1CCCCC1	Alkyl halides
	CCC#CCCCCCCC	Unsaturated hydrocarbons
	CCCCCCI	Organoiodides
	CCCCN(CCCC)c1ccccc1	Organoiodides
	COC(=O)c1cc(OC)c(OC)c(OC)c1	Benzene and substituted derivatives
	CCN(CC)C(=O)N1CCN(C)CC1	Diazinanes
	CCCCCN	Organonitrogen compounds
	O=[N+]([O-])c1ccccc1C(O)CO	Benzene and substituted derivatives
	CCOP(=S)(OCC)SCS(=O)CC	Organic dithiophosphoric acids and derivatives
	CC(C)CCOC(=O)c1ccc(O)cc1	Benzene and substituted derivatives
	CCCCC/C=C\CCO	Fatty Acyls
	C/C=C(\C)C(=O)O	Fatty Acyls
	C[C@]12CC[C@H]3[C@@H](CC=C4C[C@H](O)CC[C@@]43C)[C@@H]1CCC2=O	Steroids and steroid derivatives
	COc1cccc(C2(OC(C)=O)CCCCC2CN(C)C)c1	Benzene and substituted derivatives
	CCOC(=O)c1ccccc1C(=O)OCC	Benzene and substituted derivatives
	CC(=O)c1cccc([N+](=O)[O-])c1	Organooxygen compounds
	CC(C)CCI	Organoiodides
	CCCC1CCC(=O)O1	Lactones
	CCCCOCCCN	Organooxygen compounds
	C#CC(OCC)OCC	Organooxygen compounds
	C[C@H]1CC[C@H](O)CC1	Organooxygen compounds
	CCCCCCCBr	Organobromides
	COc1ccc([N+](=O)[O-])cc1	Benzene and substituted derivatives
	CCCCCl	Benzene and substituted derivatives
	CC(=O)c1ccc([N+](=O)[O-])cc1	Organooxygen compounds
	CC(=O)CCc1ccc2c(c1)OCO2	Benzodioxoles
	CC(=O)c1ccccc1	Organooxygen compounds
	CCc1cccc(N)c1	Benzene and substituted derivatives
	CCCC(=O)C(=O)O[Si](C)(C)C	Organometalloid compounds
	CNc1cccc([N+](=O)[O-])c1	Benzene and substituted derivatives
	CCCCCC1CCCC1	Saturated hydrocarbons
	CC(=O)OCC1OC(OC2OC(COC(C)=O)C(OC(C)=O)C(OC(C)=O)C2OC(C)=O)C(OC(C)=O)C(OC(C)=O)C1OC(C)=O	Organooxygen compounds
	CCOCCCl	Organooxygen compounds
	CCOC(=O)C(CC)(CC)C(=O)OCC	Fatty Acyls
	CC(C)(C)c1ccc(C(=O)O)cc1	Benzene and substituted derivatives
	CCC(CC)(CO)CO	Organooxygen compounds
	COc1ccc(NC(C)=O)cc1N	Benzene and substituted derivatives
	CCC(=O)OCCC(C)C	Carboxylic acids and derivatives
	CC(C)CCC(C)O	Organooxygen compounds
	CC(=O)Nc1ccc(Cl)cc1C(=O)c1ccccc1	Benzene and substituted derivatives
	CCOC(=O)c1cc(C)[nH]n1	Azoles
	SC1CCCCC1	Thiols
	CSc1cccc(N)c1	Thioethers
	CC(=O)Oc1ccc(C(=O)c2ccc(OC(C)=O)cc2)cc1	Thioethers
	CC(=O)OC1(C(C)=O)CCC2C3C=C(Cl)C4=CC(=O)CCC4(C)C3CCC21C	Steroids and steroid derivatives
	COc1ccc(OC)c(CO)c1	Benzene and substituted derivatives
	CC(O)CC(C)(C)C	Organooxygen compounds
	CN(C)c1ccc(C(c2ccccc2)c2ccc(N(C)C)cc2)cc1	Triphenyl compounds
	CCCCCCOC(=O)Cl	Organic carbonic acids and derivatives
	NC(=O)CCCCC1CCSS1	Dithiolanes
	CCCCCCC(=O)CCC	Organooxygen compounds
	CCC(C)C(C)CO	Organooxygen compounds
	COc1ccc(N)c([N+](=O)[O-])c1	Benzene and substituted derivatives
	CCCCCCCCS	Thiols
	CCOc1ccc(OCC)c([N+](=O)[O-])c1	Benzene and substituted derivatives
	CCCC(=O)OCC1CCCO1	Fatty Acyls
	CCOC(C)(C)C	Organooxygen compounds
	C=CCCCCCCCC=C	Organooxygen compounds
	CCC(O)C(C)(C)C	Organooxygen compounds
	CC(=O)OC1CCC2(C)C(CCC3(C)C2CCC2C4C(C(C)C)CCC4(C)CCC23C)C1(C)C	Prenol lipids
	CC#CCCC(C)C	Unsaturated hydrocarbons
	COC(=O)c1ccccc1	Benzene and substituted derivatives
	CC(C)(C)c1ccc(CBr)cc1	Benzene and substituted derivatives
	CCc1ccccc1CC	Benzene and substituted derivatives
	O=[N+]([O-])c1cccc(F)c1	Benzene and substituted derivatives
	O=C(O)c1ccc(O)c([N+](=O)[O-])c1	Benzene and substituted derivatives
	O=Cc1ccccc1[N+](=O)[O-]	Benzene and substituted derivatives
	Cc1ccc(SSc2ccc(C)cc2)cc1	Benzene and substituted derivatives
	O=C1C=CC(=O)c2ccccc21	Naphthalenes
	N#Cc1ccccc1C=O	Benzene and substituted derivatives
	OCCC12CC3CC(CC(C3)C1)C2	Organooxygen compounds
	O=C(Cl)c1ccc([N+](=O)[O-])cc1Cl	Benzene and substituted derivatives
	O=C(O)Cc1ccc2c(c1)OCO2	Benzodioxoles
	O=C(O)c1cccc(C(F)(F)F)c1	Benzene and substituted derivatives
	ClC(Cl)(Br)CBr	Organochlorides
	Nc1ccccc1O	Benzene and substituted derivatives
	O=C1c2ccccc2C(=O)N1CBr	Isoindoles and derivatives
	CCCCCCCCCCCCCCCCCCOC(=O)CCSCCC(=O)OCCCCCCCCCCCCCCCCCC	Carboxylic acids and derivatives
	ClP(Cl)c1ccccc1	Benzene and substituted derivatives
	ClCc1ccc(Cl)c(Cl)c1	Benzene and substituted derivatives
	O=C(CBr)c1cccc(Br)c1	Organooxygen compounds
	[N-]=[N+]=C1C=C(S(=O)(=O)Cl)c2ccccc2C1=O	Naphthalenes
	CC(C)C(=O)OC(=O)C(C)C	Carboxylic acids and derivatives
	O=c1ccc2ccccc2[nH]1	Quinolines and derivatives
	O=C(CCl)c1ccccc1	Organooxygen compounds
	O=[N+]([O-])/C=C/c1ccc2c(c1)OCO2	Benzodioxoles
	c1ccc2[nH]ncc2c1	Benzopyrazoles
	C=Cc1ccc(Cl)cc1	Benzene and substituted derivatives
	O=C(CCl)c1ccc(Cl)cc1Cl	Benzene and substituted derivatives
	c1ccc2c(c1)CCC(N1CCCCC1)C2	Tetralins
	CC[C@@]12CCCN(CCc3c([nH]c4ccccc34)CC1)C2	Quebrachamine alkaloids
	CCCCCON=O	Organonitrogen compounds
	CCc1ncc[nH]1	Azoles
	C=COCCCC	Organooxygen compounds
	CC(C)/C=N/O	Organonitrogen compounds
	CC(Br)CCCBr	Organobromides
	Cc1ccc2c(c1)C(C)(C)CC2	Indanes
	C#CCN(C)C	Organonitrogen compounds
	CC(C)(N)C(=O)O	Carboxylic acids and derivatives
	COC(=O)CC(=O)OCc1ccccc1	Benzene and substituted derivatives
	COC(=O)COc1ccc(Cl)cc1C	Benzene and substituted derivatives
	CCOC(=O)c1ccc(N(C)C)cc1	Benzene and substituted derivatives
	CCCCCCCCCCCCC1CCC(=O)O1	Lactones
	COC(=O)C(Cl)CCl	Carboxylic acids and derivatives
	COC(=O)c1ccc(S(=O)(=O)c2ccc(C(=O)OC)cc2)cc1	Benzene and substituted derivatives
	CCCCCCCCCCCCCCCCCCCC(=O)OC	Fatty Acyls
	CC1(C)C(O)C(C)(C)C1O	Organooxygen compounds
	COc1cccc2ccc(C)nc12	Quinolines and derivatives
	CP(C)c1ccccc1	Benzene and substituted derivatives
	CC(N)CN	Organonitrogen compounds
	CCC(C)(C)CC(C)C	Saturated hydrocarbons
	CC/C=C\CCCCCCCC	Unsaturated hydrocarbons
	O=C(O)/C=C/c1cccc(Br)c1	Cinnamic acids and derivatives
	CCCCC(=O)OCCC(C)CCC=C(C)C	Fatty Acyls
	O=C(Cl)CCCBr	Acyl halides
	CCCCCCBr	Organobromides
	O=c1[nH][nH]c(=O)[nH]1	Azolidines
	C1CCSC1	Thiolanes
	CC(C)(C=O)CO	Organooxygen compounds
	COc1cc(CC#N)ccc1O	Phenols
	CC(O)CC(=O)O	Hydroxy acids and derivatives
	O=C1CCC2(CCC(=O)O2)O1	Organooxygen compounds
	CCC(C)(C)N	Organonitrogen compounds
	C=CC(=C)CBr	Organobromides
	CCCCc1c(C)[nH]c(N(C)C)nc1=O	Organobromides
	C1CCNCC1	Piperidines
	CCOCC(=O)O	Carboxylic acids and derivatives
	C[C@H](NC(=O)OCc1ccccc1)C(=O)O	Carboxylic acids and derivatives
	CC(=O)NC1CCCCC1	Carboxylic acids and derivatives
	CCC(C)(Cl)CC	Organochlorides
	CC(=O)C(C)(C)O	Organooxygen compounds
	CCCCCCC(=O)CCCCCC	Organooxygen compounds
	CCc1scnc1C	Azoles
	Cc1c(Br)cc(O)cc1Br	Phenols
	CCCCCCCCC(=O)CCC	Organooxygen compounds
	COC(=O)c1ccccc1N	Benzene and substituted derivatives
	COC(=O)c1ccc(OC(C)=O)c(OC)c1	Benzene and substituted derivatives
	O=C(O)C1C2CCC(O2)C1C(=O)O	Carboxylic acids and derivatives
	CCC(C)C(C)C(C)C	Saturated hydrocarbons
	O=C(O)CSCc1ccccc1	Benzene and substituted derivatives
	O=Cc1cc(Br)cc(Br)c1O	Organooxygen compounds
	COCC(=O)O	Organooxygen compounds
	O=C1CNC(=O)CN1	Carboxylic acids and derivatives
	CCOC(=O)/C=C\c1ccccc1	Cinnamic acids and derivatives
	ClC1OCCOC1Cl	Dioxanes
	C1=CCOC1	Dihydrofurans
	OCC1CC1	Organooxygen compounds
	CC(=O)c1ccc(C#N)cc1	Organooxygen compounds
	CC(C)C(O)C(C)(C)C#N	Organooxygen compounds
	C1CCCNCCC1	Organonitrogen compounds
	CCCOC(C)C	Organooxygen compounds
	O=C(CCl)c1ccc(F)cc1	Organooxygen compounds
	Nc1ccccc1C(=O)c1ccccc1	Benzene and substituted derivatives
	O=[N+]([O-])c1cc(Cl)ccc1CO	Benzene and substituted derivatives
	O=C(O)CNC(=O)c1ccccc1	Benzene and substituted derivatives
	Oc1ccc(Cl)cc1	Phenols
	CCCCOC(=O)c1ccccc1C(=O)OCc1ccccc1	Benzene and substituted derivatives
	O=[N+]([O-])c1ccc2[nH]nnc2c1	Benzotriazoles
	OCc1cc(Cl)cc(Cl)c1	Benzene and substituted derivatives
	Nc1cccnc1	Pyridines and derivatives
	CCCCCc1ccc(-c2ccc(C#N)cc2)cc1	Benzene and substituted derivatives
	CCOC(=O)c1ccccc1C	Benzene and substituted derivatives
	NCCCN	Organonitrogen compounds
	CCOC(=O)c1ccc(-c2ccc(C(=O)OCC)cc2)cc1	Benzene and substituted derivatives
	C=C(C)C(=O)OCC1CO1	Carboxylic acids and derivatives
	CC(=O)Nc1ccc(N)cc1	Benzene and substituted derivatives
	CC(=O)Oc1ccc([N+](=O)[O-])c2cccnc12	Benzene and substituted derivatives
	COc1ccc(C=O)cc1C	Benzene and substituted derivatives
	C[Si](Cl)(Cl)CCc1ccccc1	Benzene and substituted derivatives
	CCC(C)CN	Organonitrogen compounds
	NCCNc1cccc2ccccc12	Naphthalenes
	CC(C)OC(=O)c1ccco1	Furans
	C=CCCCCCCCCC=O	Organooxygen compounds
	CC(=O)Nc1ccccc1O	Benzene and substituted derivatives
	CC(C)C(=O)O	Carboxylic acids and derivatives
	CC1(C)CC(C(=O)O)C(C)(C)N1[O]	Pyrrolidines
	CC(C)(CCl)C(=O)O	Carboxylic acids and derivatives
	CC(Oc1cc(Cl)c(Cl)cc1Cl)C(=O)O	Benzene and substituted derivatives
	CCOC(=O)CC(OCC)OCC	Carboxylic acids and derivatives
	C1CNCCN1	Diazinanes
	ClCC1CCCCO1	Oxanes
	C[Si](C)(C)Br	Organometalloid compounds
	CC/C=C/CCCCCCCCCCOC(C)=O	Fatty Acyls
	C#CCCCC	Fatty Acyls
	CC(C)(CO)CCl	Organooxygen compounds
	C1CCCOCC1	Oxepanes
	CC(=O)Nc1ccc(C(C)=O)cc1	Organooxygen compounds
	CCCCCO	Organooxygen compounds
	CSc1ccc(O)cc1	Thioethers
	CCCC(O)C(C)(C)C	Organooxygen compounds
	CC(C#N)CCC#N	Organonitrogen compounds
	CC(=O)Oc1c(-c2ccccc2)oc2ccccc2c1=O	Flavonoids
	CCCCC(=O)C(=O)O[Si](C)(C)C	Organometalloid compounds
	CCC[Si](Cl)(Cl)Cl	Organometalloid compounds
	CC1OC(C)OC(C)OC(C)O1	Organooxygen compounds
	CCC12COP(OC1)OC2	Trialkylphosphites
	CSc1ccc(C#N)cc1	Benzene and substituted derivatives
	C[Si](C)(C)N1CCOCC1	Oxazinanes
	CC(=O)Sc1c(Cl)c(Cl)c(Cl)c(Cl)c1Cl	Thiophenol esters
	CC(C)COC(=O)Cl	Organic carbonic acids and derivatives
	CCOC(=O)C(C)C(=O)OCC	Carboxylic acids and derivatives
	CC(=O)c1ccc(C)c(C)c1	Organooxygen compounds
	O=CC1CCCCC1	Organic oxides
	CCCOCC	Organooxygen compounds
	CC(=O)c1ccc(C)o1	Organooxygen compounds
	C=CCOC(=O)C(=C)C	Organooxygen compounds
	COc1cc(Cl)c(Cl)cc1Cl	Phenol ethers
	COC(=O)c1ccco1	Furans
	CC(C)CC(=O)C(=O)O[Si](C)(C)C	Organometalloid compounds
	CC1CCC(O)CC1C	Organooxygen compounds
	COc1ccccc1N	Phenol ethers
	CC(=O)Oc1ccccc1[N+](=O)[O-]	Phenol esters
	COC(=O)CS(=O)(=O)c1ccccc1	Benzene and substituted derivatives
	CCCC(=O)SC	Fatty Acyls
	C[C@@H](O)c1ccccc1	Benzene and substituted derivatives
	COc1ccc(CCN)cc1OC	Benzene and substituted derivatives
	NC1CCCCC1N	Organonitrogen compounds
	Cc1ccc(S(=O)(=O)N(C)C(=O)c2ccccc2)cc1	Benzene and substituted derivatives
	C=CCC(C)O	Organooxygen compounds
	CCCc1nccnc1C	Diazines
	CC(=O)OCCC(C)C	Carboxylic acids and derivatives
	CC(C)=CC(C)C	Unsaturated hydrocarbons
	O=C1CCCCCCCN1	Lactams
	CN(C)/N=N/c1ccccc1	Benzene and substituted derivatives
	CCCCCCC=O	Organooxygen compounds
	COc1ccccc1CO	Benzene and substituted derivatives
	CC(=O)c1ccc(Br)s1	Organooxygen compounds
	COC(=O)c1ccc(OC(C)=O)cc1	Benzene and substituted derivatives
	CC(=O)Nc1ccc(Cl)cc1C(=O)c1ccccc1Cl	Benzene and substituted derivatives
	Cc1ccc([N+](=O)[O-])cc1Cl	Benzene and substituted derivatives
	NCc1ccncc1	Organonitrogen compounds
	NC(=O)c1cccc(Cl)c1	Benzene and substituted derivatives
	COc1ccc(C(=O)OC2CCCCC2)cc1	Benzene and substituted derivatives
	C/C(CC(C)C)=N\O	Organonitrogen compounds
	COc1cc([N+](=O)[O-])ccc1O	Benzene and substituted derivatives
	CCOC(=O)CP(=O)(OCC)OCC	Organic phosphonic acids and derivatives
	N#CCN1CCCCC1	Piperidines
	COc1ccccc1N=C=O	Benzene and substituted derivatives
	C=CC1CC=CCC1	Unsaturated hydrocarbons
	CC(C)(C)N	Organonitrogen compounds
	COc1ccc(Cl)cc1	Phenol ethers
	COc1ccc(C(C)=O)c(O)c1	Organooxygen compounds
	OCC(Cl)CCl	Halohydrins
	C=C(C)C(=O)OC(C)C	Carboxylic acids and derivatives
	CCN(CC)CN(CC)CC	Organonitrogen compounds
	CC(=O)OC1CCC2C3CCC45OC4C(=O)C=CC5(C)C3CCC12C	Steroids and steroid derivatives
	C[C@@H]1CCCC[C@H]1C	Saturated hydrocarbons
	CC(=O)Nc1ccc([N+](=O)[O-])cc1[N+](=O)[O-]	Benzene and substituted derivatives
	CN(C)c1ccc(/N=N/c2ccccn2)cc1	Organonitrogen compounds
	CCOCCOCCOCCO	Organooxygen compounds
	COc1ccc(CC#N)cc1	Benzene and substituted derivatives
	C1CCN(C2CCNCC2)CC1	Piperidines
	CC/C=C/CCC	Unsaturated hydrocarbons
	CCCNCCO	Organonitrogen compounds
	CC(=O)c1ccc(C(C)=O)cc1	Organooxygen compounds
	COCCOCCOC(C)(C)C	Organooxygen compounds
	CN(C)c1ccncc1	Organonitrogen compounds
	COc1cccc(C=O)c1OC	Benzene and substituted derivatives
	CC/C=C\CCOC(C)=O	Carboxylic acids and derivatives
	COCCOC(C)(C)C	Organooxygen compounds
	CC[C@@H](N)CO	Organonitrogen compounds
	Nc1cc(C(F)(F)F)ccc1N1CCOCC1	Oxazinanes
	O=[N+]([O-])c1cccc(O)c1	Phenols
	O=[N+]([O-])c1ccccc1-c1ccccc1	Benzene and substituted derivatives
	O=Cc1cccc(O)c1O	Organooxygen compounds
	N#Cc1ccccc1[N+](=O)[O-]	Benzene and substituted derivatives
	C=CCCBr	Organobromides
	CCO[Si](OCC)(c1ccccc1)c1ccccc1	Benzene and substituted derivatives
	CN(C)c1ccccc1N	Organonitrogen compounds
	COCC(C)OCC(C)O	Organooxygen compounds
	CC(=O)Oc1cccc(Br)c1	Phenol esters
	O=C1NCC(CCl)O1	Azolidines
	CC(=O)Oc1ccc(Br)cc1Br	Phenol esters
	CN(C)CC(=O)NN	Carboxylic acids and derivatives
	C[Si](C)(Cl)CCCCl	Organometalloid compounds
	NCCCN1CCOCC1	Oxazinanes
	Cn1c2ccccc2c(=O)c2ccccc21	Quinolines and derivatives
	CC(=O)/C=C/C(C)C	Organooxygen compounds
	CC(C)(C#N)C(C)(C)C#N	Organonitrogen compounds
	CCCCCCCCCCCCC(=O)O	Fatty Acyls
	Cc1cc(=O)oc2cc(O)ccc12	Coumarins and derivatives
	Cc1cc(C)c(S(=O)(=O)Cl)c(C)c1	Benzene and substituted derivatives
	CCOc1ccc(O)cc1	Phenols
	Cc1cc(Br)ccc1N	Benzene and substituted derivatives
	BrCC1CC1	Organobromides
	COc1ccc(I)c(OC)c1	Benzene and substituted derivatives
	NCCN1CCNCC1	Diazinanes
	NC1CN2CCC1CC2	Quinuclidines
	O=C(O)CCCCCCCCCCCCC(=O)O	Fatty Acyls
	CC(C)CCC[C@@H](C)[C@H]1CC[C@H]2[C@@H]3C[C@@H]([N+](=O)[O-])[C@@]4(Cl)C[C@@H](O)CC[C@]4(C)[C@H]3CC[C@@]21C	Steroids and steroid derivatives
	Cc1ccc([N+](=O)[O-])c([N+](=O)[O-])c1	Benzene and substituted derivatives
	O=C1C=CCCC1	Organooxygen compounds
	CCc1ccc(O)cc1O	Phenols
	Cc1cc(C)c(N)cc1C	Benzene and substituted derivatives
	OCCOc1ccc(Cl)cc1	Phenol ethers
	COC(=O)c1ccccc1S(N)(=O)=O	Benzene and substituted derivatives
	COc1ccc(O)c2ccccc12	Naphthalenes
	COc1ccc(N(C)C)cc1	Phenol ethers
	CC[C@@H](/C=C/[C@@H](C)[C@H]1CC[C@H]2[C@@H]3CC=C4CC(O)CC[C@]4(C)[C@H]3CC[C@@]21C)C(C)C	Steroids and steroid derivatives
	Cc1ccc(OCCO)cc1	Phenol ethers
	CCOC(=O)c1cccc(O)c1	Benzene and substituted derivatives
	O=C(O)C1CC=CCC1	Carboxylic acids and derivatives
	CC(=O)c1ccc(O)c(O)c1	Organooxygen compounds
	O=C(CBr)c1ccccc1[N+](=O)[O-]	Organooxygen compounds
	c1ccc(NC2=NCCS2)cc1	Benzene and substituted derivatives
	BrCCCCBr	Organobromides
	O=C1CC2(CCCC2)CC(=O)N1	Azaspirodecane derivatives
	COC1COC2C(OC)COC12	Furofurans
	C[C@@H](O)[C@H](NC(=O)OCc1ccccc1)C(=O)O	Benzene and substituted derivatives
	C/C=C\CCCCCCCC	Unsaturated hydrocarbons
	CCC(C)C1CCCCC1	Saturated hydrocarbons
	Cc1ccc([N+](=O)[O-])c(CO)c1	Benzene and substituted derivatives
	S=C1NCCN1	Azolidines
	OC1C(Cl)(Cl)CCCC1(Cl)Cl	Organooxygen compounds
	N#CCCCCBr	Organonitrogen compounds
	CCOc1cccc(N)c1	Phenol ethers
	Cc1ccc(N)cc1N	Benzene and substituted derivatives
	NC1CCCCCCC1	Organonitrogen compounds
	COC(=O)C(C)(C)C	Carboxylic acids and derivatives
	CN1CCC(O)CC1	Piperidines
	C=CCOCC(O)CO	Glycerolipids
	CCOC(=O)c1ccc(O)cc1	Benzene and substituted derivatives
	CCCCC(=O)O	Fatty Acyls
	Cc1ccc(N)cc1[N+](=O)[O-]	Benzene and substituted derivatives
	CCCCCCCCCCCCN=C=S	Isothiocyanates
	CCCC(=O)CC	Organooxygen compounds
	C[SiH](c1ccccc1)c1ccccc1	Organometalloid compounds
	C=C(C)C(=O)OCC(F)(F)F	Carboxylic acids and derivatives
	C#CC1(O)CCCC1	Organooxygen compounds
	O=C(OCCBr)c1ccccc1	Benzene and substituted derivatives
	C=CCCCCCCCCC(=O)Cl	Acyl halides
	C/C=C(\Cl)Cc1ccccc1	Benzene and substituted derivatives
	CCNCCCNCC	Organonitrogen compounds
	Brc1ccc(Oc2ccc(Br)cc2)cc1	Benzene and substituted derivatives
	Cc1ccccc1P(c1ccccc1C)c1ccccc1C	Benzene and substituted derivatives
	O/N=C/c1ccc2c(c1)OCO2	Benzodioxoles
	Nc1cc(S(=O)(=O)F)ccc1Cl	Benzene and substituted derivatives
	O=C(O)c1cc2c(cc1[N+](=O)[O-])OCO2	Benzene and substituted derivatives
	O=C(O)c1cc2ccccc2[nH]1	Indoles and derivatives
	O=C(S)c1ccccc1	Benzene and substituted derivatives
	ClCOc1ccc(Cl)cc1	Phenol ethers
	Oc1cncc(Cl)c1	Pyridines and derivatives
	Oc1cccc(I)c1	Phenols
	c1ccc2c(c1)Sc1ccccc1S2	Benzodithiins
	c1ccc(CCCCc2ccccc2)cc1	Benzene and substituted derivatives
	CCCCCC(=O)CCC	Organooxygen compounds
	O=C(O)CC(O)(CC(=O)O)C(=O)O	Carboxylic acids and derivatives
	Oc1cc(O)c(Cl)cc1Cl	Benzene and substituted derivatives
	CCCSc1ccc2[nH]c(NC(=O)OC)nc2c1	Benzimidazoles
	CCC(=O)O	Carboxylic acids and derivatives
	COC(=O)c1cc(Cl)sc1Cl	Thiophenes
	CCCCCCC(C)Br	Organobromides
	CCCCOC(=O)[C@H](CC(C)C)NC(=O)C(F)(F)F	Carboxylic acids and derivatives
	CC(C)COC(=O)/C=C/c1ccccc1	Cinnamic acids and derivatives
	CCCCCCCCCCCCCCCCCCNC	Organonitrogen compounds
	O=Cc1cccc(Br)c1	Benzene and substituted derivatives
	COc1ccc(Br)cc1	Phenol ethers
	CC(=O)c1c(O)cccc1O	Organooxygen compounds
	C1COC2OCCOC2O1	Dioxanes
	CC(C)CCCC(C)CCCC(C)CCO	Prenol lipids
	NCc1cc(O)no1	Organonitrogen compounds
	CC(CCO)CCO	Organooxygen compounds
	CC1COCO1	Dioxolanes
	CCCCCOC(=O)/C=C/c1ccccc1	Cinnamic acids and derivatives
	C[C@H]1CCCC[C@H]1O	Organooxygen compounds
	C=C(C)CC(C)(C)C	Unsaturated hydrocarbons
	CC(C)/C=C/C(C)C	Unsaturated hydrocarbons
	O=C(Cl)Cc1ccccc1	Benzene and substituted derivatives
	COCC(C)C	Organooxygen compounds
	CC[C@H]1COC(=O)N1	Azolidines
	C#COCC	Organooxygen compounds
	Cc1ccc(S)c(S)c1	Thiophenols
	O=Cc1cc(Cl)ccc1O	Organooxygen compounds
	O=C(CCl)OCc1ccccc1	Benzene and substituted derivatives
	N#CCc1ccc2c(c1)OCO2	Benzodioxoles
	CCC(c1ccc(OC(C)=O)cc1)C(CC)c1ccc(OC(C)=O)cc1	Stilbenes
	CCCCOC(C)OCCCC	Organooxygen compounds
	CC1=NN(c2ccccc2)C(=O)C1	Azolines
	COc1ccc(C(C)=O)cc1[N+](=O)[O-]	Organooxygen compounds
	CCOC(=O)C(C)Cl	Carboxylic acids and derivatives
	C=COC(=O)c1ccccc1	Benzene and substituted derivatives
	CCC(=O)CC(C)C	Organooxygen compounds
	CC(C)(C)CC(=O)O	Fatty Acyls
	CNCCO	Organonitrogen compounds
	CC(CCl)CBr	Organochlorides
	CCCC[Si](Cl)(Cl)Cl	Organometalloid compounds
	N[C@@H](CCC(=O)O)C(=O)O	Carboxylic acids and derivatives
	CCCCBr	Organobromides
	CCCc1ccc(N)cc1	Benzene and substituted derivatives
	CC(C)S(=O)(=O)Cl	Sulfonyl halides
	O=[N+]([O-])c1ccc(OCC2CO2)cc1	Benzene and substituted derivatives
	C=CCI	Organoiodides
	O=C(Cl)CCCCCCCCC(=O)Cl	Acyl halides
	CCOC(=O)/C=C/CP(=O)(OCC)OCC	Fatty Acyls
	C1C2C1C1CC2C2CC21	Prenol lipids
	COc1ccc(C(C)=O)cc1OC	Organooxygen compounds
	CC(=O)Oc1cccc(C=O)c1	Phenol esters
	CC(=O)C(C)Br	Organooxygen compounds
	CO/C=C/c1ccccc1	Benzene and substituted derivatives
	C=CCOC(=O)/C(C)=C/C	Fatty Acyls
	COc1ccc(F)cc1F	Phenol ethers
	CCCCOCCO	Organooxygen compounds
	CC(C)OCC(=O)OC(C)C	Carboxylic acids and derivatives
	CC(C)(COC(=O)C(F)(F)F)COC(=O)C(F)(F)F	Carboxylic acids and derivatives
	CC(=O)c1cc(F)ccc1O	Organooxygen compounds
	CCCOc1ccc(N)cc1	Phenol ethers
	O=C(CO)c1ccccc1	Organooxygen compounds
	COc1ccc(CO)cc1O	Phenols
	CCC/C=C/C(=O)O	Fatty Acyls
	COc1ccc(O)cc1	Phenols
	CSC(C)C(C)=O	Organooxygen compounds
	CC(O)COc1ccccc1	Phenol ethers
	CC(=O)Nc1cccc(Br)c1	Benzene and substituted derivatives
	CC=C(C(=O)OC)C(=O)OC	Fatty Acyls
	CC(=O)c1ccccc1Cl	Organooxygen compounds
	COc1cccc(Cl)c1Cl	Benzene and substituted derivatives
	COc1cc(Cl)cc(Cl)c1	Benzene and substituted derivatives
	CCCCC(C)(C)O	Organooxygen compounds
	CCN(CC)C(=O)Cl	Carboxylic acids and derivatives
	COc1cc(C=O)cc(Br)c1OC	Benzene and substituted derivatives
	Cc1cccc(C(C)(C)C)c1	Benzene and substituted derivatives
	COc1cc(Cl)cc(Cl)c1Cl	Phenol ethers
	COCC(C)O	Organooxygen compounds
	CC(=O)c1c(F)c(F)c(F)c(F)c1F	Organooxygen compounds
	O=C1CCCCCCCCC1	Organooxygen compounds
	CCCC(C)OC(C)=O	Carboxylic acids and derivatives
	CC(=O)c1ccc(I)cc1	Organooxygen compounds
	COc1ccccc1C(C)=O	Organooxygen compounds
	Cc1cccc(N)c1C(=O)O	Benzene and substituted derivatives
	O=C(Cl)CCC(=O)Cl	Acyl halides
	NC1CCC1	Organonitrogen compounds
	NCCCC(N)C(=O)O	Carboxylic acids and derivatives
	NC1CC2CCC1C2	Prenol lipids
	C=CCCCCC1CO1	Epoxides
	CC(=O)OCC1OC(n2ncc(=O)[nH]c2=O)C(OC(C)=O)C1OC(C)=O	Organooxygen compounds
	CC1(O)CCCC1	Organooxygen compounds
	CNc1ccc(C)cc1	Benzene and substituted derivatives
	CC1CNCCN1	Diazinanes
	OC(CS)C(O)CS	Organooxygen compounds
	CN(C)c1ccc(N=O)cc1	Organonitrogen compounds
	COCCCN	Organooxygen compounds
	CCCCOc1ccccc1	Phenol ethers
	Cc1cccc(N=C=S)c1	Benzene and substituted derivatives
	CCCCCc1ccc(C(C)=O)cc1	Organooxygen compounds
	COc1ccc(OC)c(C(C)=O)c1	Organooxygen compounds
	CC(=O)CCC(C)C	Organooxygen compounds
	CN(CCO)CCO	Organonitrogen compounds
	CCCCCCC(O)CCCCCCCCCCC(=O)O	Fatty Acyls
	CCOC(=O)CCNCc1ccccc1	Carboxylic acids and derivatives
	C=CC(=O)OCCCl	Carboxylic acids and derivatives
	COC(=O)CCC(C)C	Fatty Acyls
	CN(C)C(=S)N(C)C	Thioureas
	CN(C)C(=O)c1ccccc1	Benzene and substituted derivatives
	COc1ccc(N=C=O)c(OC)c1	Benzene and substituted derivatives
	CCN(CC)CC(C)=O	Organooxygen compounds
	COc1cc(OC)c(C)c(OC)c1	Phenol ethers
	C[Si](C)(Cl)CCl	Organometalloid compounds
	OCCN1CCN(CCO)CC1	Diazinanes
	CC1SCCC1=O	Thiolanes
	OCC(F)(F)C(F)F	Halohydrins
	CNC(C)Cc1ccccc1	Benzene and substituted derivatives
	C1CSCSC1	Dithianes
	C[Si](C)(Cl)CBr	Organometalloid compounds
	COC(=O)c1cc(OC)cc(OC)c1	Benzene and substituted derivatives
	C1COCCOCCOCCOCCO1	Organooxygen compounds
	c1ccc(-c2nnn(-c3ccccc3)n2)cc1	Azoles
	C[C@H](CCC(=O)O)[C@H]1CC[C@H]2[C@@H]3C[C@H](O)[C@@H]4C[C@H](O)CC[C@]4(C)[C@H]3CC[C@@]21C	Steroids and steroid derivatives
	CCCO	Organooxygen compounds
	CCC(C)CBr	Organobromides
	CCO[Si](C)(CCCN)OCC	Organometalloid compounds
	CN1CCN(N)CC1	Diazinanes
	O=C(O)c1cc(Cl)ccc1Br	Benzene and substituted derivatives
	O=C(O)Cc1cccc2ccccc12	Naphthalenes
	Oc1ccc2ccccc2c1/N=N/c1ccccn1	Naphthalenes
	Brc1ccc2c(c1)OCO2	Benzodioxoles
	Nc1ccc2c(c1)OCO2	Benzodioxoles
	COc1cc(C)oc(=O)c1	Pyrans
	COC(=O)[C@H](CCSC)NC(C)=O	Carboxylic acids and derivatives
	CCCC/C=C/CCC(=O)OC	Fatty Acyls
	C1OC1C1CO1	Epoxides
	CCc1nnc(N)s1	Azoles
	C=CC(C)C	Unsaturated hydrocarbons
	CCOCC	Organooxygen compounds
	O=C(O)c1cccc2ccccc12	Naphthalenes
	CC(C)(Br)CBr	Organobromides
	CCC(C)OC(C)OC(C)CC	Organooxygen compounds
	CCOC(=O)Nc1ccccc1	Benzene and substituted derivatives
	CCCC#CC#CCCC	Unsaturated hydrocarbons
	CC(=O)c1ccc(O)cc1O	Organooxygen compounds
	Cc1ccc(C)c(S(=O)(=O)O)c1	Benzene and substituted derivatives
	CC(C)(C)C(=O)OCCl	Carboxylic acids and derivatives
	CCC(=O)OC(C)(C)C1CC=C(C)CC1	Prenol lipids
	CCOC(=O)C(=O)CC(C)=O	Keto acids and derivatives
	CCOCCC(=O)OCC	Carboxylic acids and derivatives
	ClCCCCCCl	Organochlorides
	CC(=O)c1cccc2ccccc12	Naphthalenes
	NC(=O)CCC(N)=O	Fatty Acyls
	C/C=C(\CC)c1ccccc1	Benzene and substituted derivatives
	CCCCC(C)c1ccccc1	Benzene and substituted derivatives
	ClCCOP(OCCCl)OCCCl	Trialkylphosphites
	CCOC(=O)N1c2ccccc2C=CC1OCC	Quinolines and derivatives
	CC(C)C(=O)C(=O)O[Si](C)(C)C	Organometalloid compounds
	C=CCC1(C)C(=O)CCC1=O	Organooxygen compounds
	CC(=O)c1cccc(Br)c1	Organooxygen compounds
	CC(C)(C)[Si](C)(C)O[Si](C)(C)C	Organometalloid compounds
	C=CCOC(=O)CC(C)C	Fatty Acyls
	COc1cc(C#N)ccc1O	Phenols
	COC(=O)CC(C)C(=O)OC	Fatty Acyls
	CC(=O)CC(=O)c1ccccc1	Organooxygen compounds
	CCc1nc(C)c[nH]1	Azoles
	COc1ccc2c(c1OC)C(=O)OC2OC	Benzofurans
	CC(=O)Oc1ccccc1-c1ccccc1	Benzene and substituted derivatives
	CC(=O)c1cc(Cl)ccc1Cl	Organooxygen compounds
	O=C(O)CCBr	Carboxylic acids and derivatives
	O=C(O)COc1ccc2ccccc2c1	Benzene and substituted derivatives
	CCOC(=O)C1CCNCC1	Piperidines
	OCCCCCCCO	Fatty Acyls
	CCOC(=O)C(C)(C)O	Organooxygen compounds
	CC(=O)c1ccc(-n2ccnc2)cc1	Organooxygen compounds
	CCCCOCCOCCO	Organooxygen compounds
	CC(=O)c1c(F)cccc1C(F)(F)F	Organooxygen compounds
	CC(=O)OCC(CO)OC(C)=O	Glycerolipids
	C[Si](C)(Cl)c1c(F)c(F)c(F)c(F)c1F	Benzene and substituted derivatives
	COc1cc(C=O)cc(OC)c1	Benzene and substituted derivatives
	CC(=O)c1sc(C)nc1C	Azoles
	COC(=O)/C=C(\C)N	Fatty Acyls
	CCOc1ccccc1NC(C)=O	Benzene and substituted derivatives
	COc1cc(OC)cc(C(C)=O)c1	Organooxygen compounds
	COc1cccc(C)c1OC	Benzene and substituted derivatives
	OCCCCCO	Organooxygen compounds
	CCCCC#C/C=C/CCCC	Unsaturated hydrocarbons
	CNc1ccccc1[N+](=O)[O-]	Benzene and substituted derivatives
	Cc1ccc(N)nc1	Pyridines and derivatives
	C1=COCCC1	Oxacyclic compounds
	FC(F)(F)COCC(F)(F)F	Organooxygen compounds
	CC1(C(=O)O)CCCC1	Carboxylic acids and derivatives
	CCCCC(=O)CC	Organooxygen compounds
	c1ccc2c(c1)C(=C1c3ccccc3-c3ccccc31)c1ccccc1-2	Fluorenes
	C=CC(=O)OCCBr	Carboxylic acids and derivatives
	CN(C)CCc1c[nH]c2ccccc12	Indoles and derivatives
	CCOc1c(OCC)c(=O)c1=O	Organooxygen compounds
	Cc1cc(N)c(N)cc1C	Benzene and substituted derivatives
	COCCOCCOCCO	Organooxygen compounds
	COc1cc(OC)c(C#N)c(OC)c1	Benzene and substituted derivatives
	N#CCc1ccccc1Cl	Benzene and substituted derivatives
	O=[N+]([O-])c1ccc(O)cc1F	Phenols
	CC(=O)N1CCc2cc([N+](=O)[O-])ccc21	Indoles and derivatives
	C=CC(N)=O	Carboximidic acids and derivatives
	Nc1ccc2[nH]ccc2c1	Indoles and derivatives
	COC[C@@H]1N=C(C)O[C@H]1c1ccccc1	Benzene and substituted derivatives
	CC(C)(C)c1ccc(C(C)(C)C)cc1	Benzene and substituted derivatives
	O=C1CCCCC1Cl	Organooxygen compounds
	OCC1(CO)CC=CCC1	Organooxygen compounds
	C=C(C)C(O)CC	Organooxygen compounds
	CC1CCC(=O)CC1C	Organooxygen compounds
	CC(N)=S	Thioamides
	C=CC(=O)OCC(C)O	Carboxylic acids and derivatives
	CCOC(=O)CCCCBr	Fatty Acyls
	CC1CCC(O)C1O	Organooxygen compounds
	COc1ccc([N+](=O)[O-])cc1O	Benzene and substituted derivatives
	CC(Cl)C(Cl)Cl	Organochlorides
	CCCCCCCC(=O)Cl	Acyl halides
	CCOCCCO	Organooxygen compounds
	CCOC(=O)C(C(=O)OCC)C(C)C	Fatty Acyls
	CC(=O)Oc1cn(C(C)=O)c2ccc(Br)cc12	Indoles and derivatives
	CC(=O)Oc1ccccc1C#N	Phenol esters
	CC(C)CCON=O	Organonitrogen compounds
	CC(=O)c1cc(F)ccc1F	Organooxygen compounds
	Cc1ccccc1OCC(=O)O	Benzene and substituted derivatives
	C=CC(C)(C)C(=C)C	Unsaturated hydrocarbons
	COc1ccc(N)cc1OC	Benzene and substituted derivatives
	C1CCNC1	Pyrrolidines
	CCCCCCl	Organochlorides
	CCN1CCCC1=O	Pyrrolidines
	CN(C(=O)c1ccccc1)N(C)C(=O)c1ccccc1	Benzene and substituted derivatives
	C=CCN(CC)CC	Organonitrogen compounds
	CC1CCCCO1	Oxanes
	CCCCC#C/C=C\CCCC	Unsaturated hydrocarbons
	CC(=O)CCc1ccc(OC(C)=O)cc1	Phenol esters
	CCCCCCCC(OC)OC	Organooxygen compounds
	C=CC(=O)N1CCOCC1	Oxazinanes
	CCCCN(CCCCO)N=O	Organonitrogen compounds
	CC1(C)NC(=O)NC1=O	Azolidines
	CN1CCNCC1	Diazinanes
	CC(=O)Oc1ccc(OC(C)=O)c(OC(C)=O)c1	Phenol esters
	CC(=O)c1ccn(C)c1	Organooxygen compounds
	CC(=O)NCCC(C)C	Carboxylic acids and derivatives
	CC1(C)CCC(C)(C)C1=O	Organooxygen compounds
	C=CCN1CCOCC1	Oxazinanes
	COc1ccc(NCc2ccccc2)cc1	Benzene and substituted derivatives
	Oc1cccc2ncccc12	Quinolines and derivatives
	O=C(c1ccccc1)c1ccc(F)cc1	Benzene and substituted derivatives
	NS(=O)(=O)c1ccc(N=C=S)cc1	Benzene and substituted derivatives
	CCCCOC(=O)CC	Carboxylic acids and derivatives
	O=C1CCC1	Organooxygen compounds
	CCC(C)CCO	Organooxygen compounds
	C/C=C(/C)CCC	Unsaturated hydrocarbons
	COC(=O)[C@H](CCCCN)NC(C)=O	Carboxylic acids and derivatives
	CC(C)C(C)C	Saturated hydrocarbons
	Cc1cc(NC(=O)CCl)no1	Organonitrogen compounds
	O=C(O)CCCCCC(=O)O	Fatty Acyls
	COc1cc(CCCO[Si](C)(C)C)ccc1O[Si](C)(C)C	Phenol ethers
	C=CC1(C)CO1	Epoxides
	CC(=O)c1ccccc1C(=O)O	Organooxygen compounds
	CC(C)NC(=O)NC(C)C	Organic carbonic acids and derivatives
	O=C1OCCN1c1ccccc1	Azolidines
	C[Si](C)(C)CBr	Organic metal salts
	C[C@H](CCC(=O)O[Si](C)(C)C)[C@H]1CC[C@H]2[C@H]3[C@H](CC[C@@]21C)[C@@]1(C)CC[C@@H](O[Si](C)(C)C)C[C@H]1C[C@H]3O[Si](C)(C)C	Steroids and steroid derivatives
	CC(=O)c1cc(O)cc(O)c1	Organooxygen compounds
	CC1(C)CC(O)c2ccccc21	Indanes
	C=CCCCCC(C)CC(C)CC(C)CC(C)C(=O)OC	Fatty Acyls
	CC1CCCCC(=O)N1	Lactams
	CC(=O)Nc1ccc(C)cc1C	Benzene and substituted derivatives
	C[C@@H](O)C[C@@H](C)O	Organooxygen compounds
	COC(=O)CNC(C)=O	Carboxylic acids and derivatives
	C=C1C(C)=CC2CCC1C2	Unsaturated hydrocarbons
	OC1CC(O)CC(O)C1	Organooxygen compounds
	CC1CCc2ccccc2C1	Tetralins
	C1=C\CCCC\C=C/1	Unsaturated hydrocarbons
	C1CN(SSN2CCOCC2)CCO1	Oxazinanes
	C1COCCOCCOCCO1	Organooxygen compounds
	NNC(=O)c1cccs1	Thiophenes
	O=C(/C=C/c1ccccc1)OCc1ccccc1	Cinnamic acids and derivatives
	SCCCCCCCCCCS	Thiols
	Clc1ccc(Cc2ccc(Cl)cc2)cc1	Benzene and substituted derivatives
	Cc1ccc(N/N=N/Cc2ccccc2)cc1	Benzene and substituted derivatives
	Cc1ccccc1N=[N+]=[N-]	Benzene and substituted derivatives
	CNc1nc(C)c(C)c(OC(=O)N(C)C)n1	Diazines
	COCCOCCOCCOC(C)=O	Carboxylic acids and derivatives
	CCC(CO)(CO)CO	Organooxygen compounds
	CCOC(=O)CSC	Carboxylic acids and derivatives
	CC=C(Cl)Cl	Organooxygen compounds
	CCOC(=O)CCC(=O)OC	Fatty Acyls
	CNP(=O)(OC)Oc1ccc(C(C)(C)C)cc1Cl	Benzene and substituted derivatives
	C=CCOCC1CO1	Epoxides
	C1CCc2nonc2C1	Benzoxadiazoles
	CCNc1nc(NC(C)CC)nc(OC)n1	Triazines
	COc1cccc(C=O)c1O	Phenols
	CCCCOC(C)(C)OCCCC	Organooxygen compounds
	N#CCC(O)c1ccccc1	Benzene and substituted derivatives
	CC(C)(OO)c1ccccc1	Benzene and substituted derivatives
	COc1cc(C=O)cc(I)c1O	Phenols
	C[Si](C)(C)NC1CCCCC1	Organometalloid compounds
	CC(C)(C)CC(C)(C)C	Saturated hydrocarbons
	CCOC(=O)COC(=O)C(F)(F)F	Carboxylic acids and derivatives
	CC1CC(=O)CC(=O)C1	Organooxygen compounds
	CCCC(C)(O)C(C)C	Organooxygen compounds
	CC(C)C(C)(O)C(C)C	Organooxygen compounds
	CCOC(=O)c1ccc(I)cc1	Benzene and substituted derivatives
	C1=CCCCC1	Unsaturated hydrocarbons
	CC(=O)OCC(COC(C)=O)(COC(C)=O)COC(C)=O	Carboxylic acids and derivatives
	Oc1cc(O)c2c(c1)O[C@H](c1ccc(O)c(O)c1)[C@@H](O)C2	Flavonoids
	O=P(OCCCl)(OCCCl)OCCCl	Organic phosphoric acids and derivatives
	OC1CCNCC1	Piperidines
	CCC(=O)CC	Organooxygen compounds
	O=Cc1c(F)cccc1Cl	Benzene and substituted derivatives
	CC1=NC(C)CN1	Imidolactams
	NC(=O)CC(N)=O	Organooxygen compounds
	Cc1ccc(S(=O)(=O)N2CCOCC2)cc1	Benzene and substituted derivatives
	CC1(C)C2CCC1(CS(=O)(=O)O)C(=O)C2	Prenol lipids
	CC1CCC(C)c2ccccc21	Tetralins
	CCOC(=O)CCCBr	Fatty Acyls
	CCCc1ccc(C(=O)O)cc1	Benzene and substituted derivatives
	C=CCc1cc(C)ccc1O	Phenols
	CC(=O)c1ccc(CCCl)cc1	Organooxygen compounds
	OCC1CC2CCC1C2	Prenol lipids
	CCC(C)Cc1ccccc1	Benzene and substituted derivatives
	CCCCCCCCCCCCCCCCCCCCO	Fatty Acyls
	CCCCCC(O)CCCC	Fatty Acyls
	CCCCCC#CCCCCC	Unsaturated hydrocarbons
	CCCCCCCCCCCCCC1CCCCC1	Saturated hydrocarbons
	C[Si](C)(C)OCC1OC(O[Si](C)(C)C)C(O[Si](C)(C)C)C(O[Si](C)(C)C)C1O[Si](C)(C)C	Organooxygen compounds
	O=S(=O)(Cl)Cc1ccccc1	Benzene and substituted derivatives
	O=C(O)/C(F)=C/c1ccccc1	Cinnamic acids and derivatives
	OCC1CCCCCC1	Organooxygen compounds
	Cc1cc(C)cc([N+](=O)[O-])c1	Benzene and substituted derivatives
	CCC(C)c1ccc(N)cc1	Benzene and substituted derivatives
	CCCCCCCCCCCCCCC	Saturated hydrocarbons
	CCCCCCCCCCCCCCCCCCCCC	Saturated hydrocarbons
	C=CCCCCCCCCCCCCCCCCC	Unsaturated hydrocarbons
	CCCC[SiH](CCCC)CCCC	Unsaturated hydrocarbons
	ClC/C=C/c1ccccc1	Benzene and substituted derivatives
	C=C(C)C(=O)OCCCCCCCC	Fatty Acyls
	O=C1OC(=O)C2C3C=CC(CC3)C12	Carboxylic acids and derivatives
	Cc1ccc(I)cc1F	Benzene and substituted derivatives
	C=Cc1ccc(F)cc1	Benzene and substituted derivatives
	C1=C(Cc2ccccc2)CCC1	Benzene and substituted derivatives
	Nc1cc([N+](=O)[O-])ccc1O	Phenols
	O=C(O)/C=C/c1ccc(O)cc1	Cinnamic acids and derivatives
	O=C1NC(=O)C(c2ccccc2)(c2ccccc2)N1	Azolidines
	Nc1cc([N+](=O)[O-])cc([N+](=O)[O-])c1O	Phenols
	Nc1ccccc1[N+](=O)[O-]	Benzene and substituted derivatives
	NCc1ccc(Cl)cc1Cl	Benzene and substituted derivatives
	CC(=O)c1cc(OCc2ccccc2)cc(OCc2ccccc2)c1	Organooxygen compounds
	CCCCCCCCCCCCCCCCCN	Organonitrogen compounds
	NCc1ccc(Br)cc1	Benzene and substituted derivatives
	Cc1csc(C(C)C)n1	Azoles
	OCc1cccc(Cl)c1	Benzene and substituted derivatives
	CC(C)c1ccc(O)c(C(C)C)c1	Benzene and substituted derivatives
	CCCCC(CC)COC(=O)/C=C/C(=O)OCC(CC)CCCC	Fatty Acyls
	COc1ccc(CCCCO)cc1	Phenol ethers
	OCCc1ccccc1	Benzene and substituted derivatives
	CCCCOC(=O)c1ccc(O)cc1	Benzene and substituted derivatives
	O=C(O)CC1(CC(=O)O)CCCCC1	Carboxylic acids and derivatives
	O=[N+]([O-])c1cc(CO)cc([N+](=O)[O-])c1	Benzene and substituted derivatives
	CCC(=O)O[C@H]1CC[C@H]2[C@@H]3CCC4=CC(=O)CC[C@]4(C)[C@H]3CC[C@]12C	Steroids and steroid derivatives
	Nc1cc(Cl)ccc1C(=O)O	Benzene and substituted derivatives
	OCCCc1ccccn1	Pyridines and derivatives
	NCCCCCCCCCN	Organonitrogen compounds
	CCCCC(CC)CO[PH](=O)OCC(CC)CCCC	Organic phosphonic acids and derivatives
	O=S1c2ccccc2-c2ccccc21	Benzothiophenes
	CC(C)c1ccc2c(c1)CCC1C(C)(C(=O)O)CCCC21C	Prenol lipids
	Nc1cc([N+](=O)[O-])ccc1F	Benzene and substituted derivatives
	C=CCNc1ccccc1	Organonitrogen compounds
	O=C1c2ccccc2C(=O)N1CCCCBr	Isoindoles and derivatives
	CCOC(C(=O)c1ccccc1)c1ccccc1	Stilbenes
	OCC1CCCCCCC1	Organooxygen compounds
	CCN(CC)CCNC(=O)c1cc(Cl)c(N[Si](C)(C)C)cc1OC	Benzene and substituted derivatives
	O=C(NCC1CCCCN1)c1cc(OCC(F)(F)F)ccc1OCC(F)(F)F	Benzene and substituted derivatives
	OC(CCN1CCCCC1)(c1ccccc1)c1ccccc1	Benzene and substituted derivatives
	OCCc1ccc(Cl)cc1	Benzene and substituted derivatives
	CCN(CCCc1ccccc1)CCCc1ccccc1	Benzene and substituted derivatives
	CCCCCCNCCCCC	Organonitrogen compounds
	C=Cc1ccc(C)cc1	Benzene and substituted derivatives
	CCC(=O)c1ccc(Br)cc1	Organooxygen compounds
	Cc1ccsc1C(=O)O	Thiophenes
	CN(C)c1ccc(CCO)cc1	Organonitrogen compounds
	CCN(CCO)c1cccc(C)c1	Benzene and substituted derivatives
	CC(C)(C)CC(C)(C)c1ccc(O)cc1	Benzene and substituted derivatives
	CC(C)(C)c1ccc(OC(=O)c2ccccc2O)cc1	Depsides and depsidones
	CCN(CC)CCSC(=O)C(c1ccccc1)c1ccccc1	Benzene and substituted derivatives
	Cc1cccs1	Heteroaromatic compounds
	CCOP(=S)(Oc1ccc(C#N)cc1)c1ccccc1	Benzene and substituted derivatives
	C/C(C=O)=C\c1ccccc1	Cinnamaldehydes
	CC(C)CC(C)OC(=O)CCCCC(=O)OC(C)CC(C)C	Fatty Acyls
	Cc1cc2ccccc2cc1C	Naphthalenes
	CN1CC(C(N)=O)C=C2c3cccc4[nH]cc(c34)CC21	Ergoline and derivatives
	CCCCc1ccc(-c2ccc(C#N)cc2)cc1	Benzene and substituted derivatives
	CCCCC(CC)CN1CN(CC(CC)CCCC)CC(C)(N)C1	Diazinanes
	Cc1cccc(Cl)c1O	Phenols
	Cc1c(N)cccc1O	Phenols
	CCCCCCCCCCCCNC(=O)CCCCCCCCCCC	Fatty Acyls
	OCc1cccc(F)c1	Benzene and substituted derivatives
	CCCCCCCCCCCCCCCCCCCCCCO	Fatty Acyls
	OCCc1cccc(O)c1	Phenols
	CCC(O)C(=O)OC	Fatty Acyls
	CC(=O)OCC(O)CO	Glycerolipids
	CC1=C(O)C(=O)C(O)CO1	Pyrans
	C[C@]12CC[C@H]3[C@@H](CC[C@@H]4C[C@@H](O)CC[C@]34C)[C@@H]1CC[C@@H]2O	Steroids and steroid derivatives
	CCCCCCCCCCCCCCO	Fatty Acyls
	Cc1cc(F)ccc1[N+](=O)[O-]	Benzene and substituted derivatives
	Fc1ccc(C(F)(F)F)cc1Br	Benzene and substituted derivatives
	CCCCCCCCCCCCCCCl	Organochlorides
	CCCCC1CCCCC1	Saturated hydrocarbons
	C1=C\CC/C=C\CC/C=C\CC/1	Unsaturated hydrocarbons
	Cc1ccc2[nH]nnc2c1	Benzotriazoles
	O=P(OCCCCl)(OCCCCl)OCCCCl	Organic phosphoric acids and derivatives
	COC(=O)c1ccc(O)c(OC)c1	Benzene and substituted derivatives
	Cc1ccc(Cl)c(O)c1	Phenols
	CC(C)C1CCC2(C)OC2C1=O	Oxepanes
	Cc1ccc(O)c(Cl)c1	Phenols
	O=[N+]([O-])c1ccccc1O	Phenols
	CC1(C)C=CC(=O)O1	Dihydrofurans
	CCC(C)Nc1ccc(NC(C)CC)cc1	Organonitrogen compounds
	COc1cc(C)c(O)c(O)c1OC	Phenols
	CCCCC(CC)O[Si](C)(C)C	Organometalloid compounds
	CC(C)O[Si](OC(C)C)(OC(C)C)OC(C)C	Organometalloid compounds
	CCCCCCc1ccc(N)cc1	Benzene and substituted derivatives
	Cc1cc(C)c(CCl)c(C)c1	Benzene and substituted derivatives
	CCOC(=O)C1CCCN1CC	Carboxylic acids and derivatives
	CC(c1ccc(O)cc1)c1ccc(O)cc1	Benzene and substituted derivatives
	CCCCc1cc2ccccc2o1	Benzofurans
	Cc1ccc(C)c2c1CCCC2=O	Tetralins
	C[Si](C)(Cl)C1CCCCC1	Organometalloid compounds
	CCCCCCCCCCO[Si](C)(C)C	Organometalloid compounds
	CC(C)(C)C(=O)NCCc1ccccc1	Benzene and substituted derivatives
	NCC1CCCCC1	Organonitrogen compounds
	C[Si](C)(C)OC(=O)c1cccnc1Nc1cccc(C(F)(F)F)c1	Benzene and substituted derivatives
	O=C(Cl)c1cc([N+](=O)[O-])cc([N+](=O)[O-])c1	Benzene and substituted derivatives
	CCCCCCCC/C=C\CCCCCCCC(=O)O[Si](C)(C)C	Organometalloid compounds
	C[Si](C)(C)Oc1ccc(-c2ccccc2)cc1	Benzene and substituted derivatives
	C[Si](C)(C)Oc1ccc(Cl)cc1Cc1ccccc1	Benzene and substituted derivatives
	CC(C)CCOC(=O)/C=C/c1ccccc1	Cinnamic acids and derivatives
	CC(Cc1ccccc1)NCc1ccccc1Cl	Benzene and substituted derivatives
	Nc1ccc(Sc2ccc(N)cc2)cc1	Thioethers
	CC(C(=O)O[Si](C)(C)C)C(=O)O[Si](C)(C)C	Organometalloid compounds
	Cc1ccc(C(=O)C(C)CN2CCCCC2)cc1	Organooxygen compounds
	CCOC(=O)CC[C@H](NC(=O)c1ccc(N)cc1)C(=O)OCC	Carboxylic acids and derivatives
	Cc1cccc(O[Si](C)(C)C(C)(C)C)c1	Benzene and substituted derivatives
	Cc1ccc(Cl)cc1N	Benzene and substituted derivatives
	CC(C)(C)c1ccccc1S	Benzene and substituted derivatives
	c1ccc2c(c1)CCc1ccccc1N2	Benzazepines
	CC(C)(C)[Si](C)(C)Oc1cc(Cl)cc(Cl)c1	Benzene and substituted derivatives
	CC12CCC3C4CCC(O[Si](C)(C)C)CC4CCC3C1CCC2=O	Steroids and steroid derivatives
	COC(=O)C1CCCN1C(=O)OC	Carboxylic acids and derivatives
	CC(=O)OCC(=O)O	Carboxylic acids and derivatives
	CCS(=O)(=O)c1ccccc1	Benzene and substituted derivatives
	CC1Cc2cccc(O)c2C(=O)O1	Benzopyrans
	COC(=O)CCC(=O)O	Fatty Acyls
	Cc1cc(O)nc2c(C)cccc12	Quinolines and derivatives
	OC(Cn1cncn1)(Cn1cncn1)c1ccc(F)cc1F	Benzene and substituted derivatives
	Nc1c2c(nc3ccccc13)CCCC2	Quinolines and derivatives
	Oc1ccccc1/C=N/c1ccccc1	Phenols
	Cc1cc(O)c(C(=O)c2ccccc2)cc1Cl	Benzene and substituted derivatives
	C=CCc1ccc(OC)c(OC(C)=O)c1	Phenol esters
	Cc1cc2nc(N)sc2cc1C	Benzothiazoles
	NC[C@H]1CC[C@H](CN)CC1	Organonitrogen compounds
	C=CCCCCCCCCC(=O)O[Si](C)(C)C	Organometalloid compounds
	CCCCCOc1ccc(N)cc1	Phenol ethers
	CC/C(=C(/CC)c1ccc(O)cc1)c1ccc(O)cc1	Stilbenes
	CC(CCl)OP(=O)(OCCCCl)OCCCCl	Organic phosphoric acids and derivatives
	CCCCCCCc1ccccc1	Benzene and substituted derivatives
	OCCc1ccc(F)cc1	Benzene and substituted derivatives
	BrC(=C(c1ccccc1)c1ccccc1)c1ccccc1	Stilbenes
	C=C(C)C(CC=C(C)C)COC(=O)C(C)C	Prenol lipids
	CCCCc1ccc(C(=O)Oc2ccc(OC)cc2)cc1	Depsides and depsidones
	ClCCCCCCCl	Organochlorides
	Cc1ccccc1S	Thiophenols
	CCCCNc1ccc(C(=O)OCC)cc1	Benzene and substituted derivatives
	CCOC(=O)c1c(F)c(F)c(F)c(F)c1F	Benzene and substituted derivatives
	CCCCOC(=O)c1ccc(N)cc1	Benzene and substituted derivatives
	CCN(CC)c1ccc2ccc(=O)oc2c1	Coumarins and derivatives
	CCN(CC)c1cccc(O)c1	Organonitrogen compounds
	Cc1ccc(CCl)cc1	Benzene and substituted derivatives
	Cl[Si](Cl)(Cl)C1CCCCC1	Organometalloid compounds
	CCOC(=O)c1ccccc1OCC	Benzene and substituted derivatives
	CCC(C)C(=O)c1ccccc1	Organooxygen compounds
	CCCOC(=O)c1ccccc1O	Benzene and substituted derivatives
	C=C(C)C1CCC(C)C(OC(C)=O)C1	Prenol lipids
	Cc1ccc(Br)cc1C	Benzene and substituted derivatives
	CC/C=C/CC1C(=O)CCC1CC(=O)OC	Fatty Acyls
	CCCCCCC#Cc1ccccc1	Benzene and substituted derivatives
	CCCCCOc1ccc(C=O)cc1	Phenol ethers
	CCCCCCCCCCCCCC	Saturated hydrocarbons
	Cc1ccc(F)c(N)c1	Benzene and substituted derivatives
	CCOC(=O)N(Cc1ccccc1)C1CC1	Benzene and substituted derivatives
	C=CCCCCCCCCC(=O)O	Fatty Acyls
	Cc1ccc([N+](=O)[O-])cc1F	Benzene and substituted derivatives
	c1cc(CCCc2ccncc2)ccn1	Pyridines and derivatives
	CCCC#Cc1ccccc1	Benzene and substituted derivatives
	COc1cc(OC)c2ccc(=O)oc2c1	Coumarins and derivatives
	Cc1ccc(C#N)cc1Cl	Benzene and substituted derivatives
	CCOc1ccc2ccccc2c1	Naphthalenes
	O=C1CCCCC1c1ccccc1	Benzene and substituted derivatives
	O=C1CCC(N2C(=O)c3ccccc3C2=O)C(=O)N1	Isoindoles and derivatives
	Cc1c(N=C=O)cccc1N=C=O	Benzene and substituted derivatives
	Cc1ccccc1CC#N	Benzene and substituted derivatives
	CCC(=O)c1cccc(Cl)c1	Organooxygen compounds
	C[Si](C)(C)OC(=O)/C=C(\CC(=O)O[Si](C)(C)C)C(=O)O[Si](C)(C)C	Carboxylic acids and derivatives
	CN(CC(OC(=O)C(F)(F)C(F)(F)F)c1ccc(OC(=O)C(F)(F)C(F)(F)F)cc1)C(=O)C(F)(F)C(F)(F)F	Phenol esters
	CC/C(=C(/c1ccccc1)c1ccc(OCCN(C)C)cc1)c1ccccc1	Stilbenes
	C[Si](C)(C)N[C@@H](CC(=O)O[Si](C)(C)C)C(=O)O[Si](C)(C)C	Carboxylic acids and derivatives
	C[Si](C)(C)O[Si](C)(C)C	Organometalloid compounds
	CC(C(O[Si](C)(C)C)c1ccccc1)N(C)[Si](C)(C)C	Benzene and substituted derivatives
	C=C(C)C(=O)OCCC[Si](OC)(OC)OC	Organometalloid compounds
	Cc1cc(C(C)C)c(C)cc1C(C)C	Prenol lipids
	CCC(C)(CC)c1cc(NC(=O)c2c(OC)cccc2OC)on1	Benzene and substituted derivatives
	Cc1c2ccccc2c(C)c2ccccc12	Anthracenes
	C[C@]12C[C@H](O)[C@H]3[C@@H](CCC4=CC(=O)CC[C@@]43C)[C@@H]1CC[C@@H]2C(=O)CO	Steroids and steroid derivatives
	COC(=O)C(NC(C)=O)C(C)C	Carboxylic acids and derivatives
	CN1C(=O)C(O[Si](C)(C)C(C)(C)C)N=C(c2ccccc2)c2cc(Cl)ccc21	Benzodiazepines
	C[Si](C)(C)Oc1cccc(Cl)c1	Benzene and substituted derivatives
	Cc1nc2ccc3ccccc3c2s1	Naphthothiazoles
	CC(=O)[C@H]1[C@H](O[Si](C)(C)C)C[C@H]2[C@@H]3CC=C4C[C@@H](O[Si](C)(C)C)CC[C@]4(C)[C@H]3CC[C@@]21C	Steroids and steroid derivatives
	COc1cc(CCNCc2ccccc2OC)c(OC)cc1C	Benzene and substituted derivatives
	COC(=O)CCCCCCCCCCCCCCCCCCCCCO[Si](C)(C)C	Fatty Acyls
	C=C(C)c1cccc(C(C)C)c1	Benzene and substituted derivatives
	COc1ccc(CCN(C)CCCC(C#N)(c2ccc(OC)c(OC)c2)C(C)C)cc1OC	Benzene and substituted derivatives
	CC#C[Si](C)(C)C	Organometalloid compounds
	COc1ccc(CCc2ccc(OC)cc2)cc1	Stilbenes
	CN1C2CCC1CC(OC(=O)C(CO[Si](C)(C)C)c1ccccc1)C2	Tropane alkaloids
	COc1cc(OC)c(C(=O)O)cc1OC	Benzene and substituted derivatives
	CC(C)(C)NCC(COc1nsnc1N1CCOCC1)O[Si](C)(C)C	Organonitrogen compounds
	Cc1cccc(Nc2ccccc2C(=O)O[Si](C)(C)C)c1C	Benzene and substituted derivatives
	CC(N)Cc1ccc2c(c1)CCC2	Indanes
	C[Si](C)(C)O[C@H]1CCC[C@@H](O[Si](C)(C)C)C1	Organometalloid compounds
	NCCc1ccc(Cl)cc1	Benzene and substituted derivatives
	COc1cc2c(cc1OC)CN(C)CC2	Tetrahydroisoquinolines
	CC(C)(C)[Si](C)(C)OC(=O)CCCC(=O)O[Si](C)(C)C(C)(C)C	Carboxylic acids and derivatives
	CC1CCC(N)CC1	Organonitrogen compounds
	Cc1cc(C)c(O)c(C(C)(C)C)c1	Benzene and substituted derivatives
	CC(C)(C)[Si](C)(C)Oc1cc(Cl)ccc1Cl	Benzene and substituted derivatives
	COc1cc2cc[nH]c2cc1OC	Indoles and derivatives
	S=C(NNc1ccccc1)c1ccccc1	Benzene and substituted derivatives
	C[Si]1(C)O[Si](C)(C)O[Si](C)(C)O[Si](C)(C)O1	Organometalloid compounds
	C[Si](C)(C)OC(=O)C(O[Si](C)(C)C)(c1ccccc1)c1ccccc1	Benzene and substituted derivatives
	CCC#CCCCCCCCCO	Fatty Acyls
	CCCC(C)COC=O	Carboxylic acids and derivatives
	CC(O)CCc1ccccc1	Benzene and substituted derivatives
	COc1ccccc1CCC(=O)O	Phenylpropanoic acids
	CCCCC(CC)CN	Organonitrogen compounds
	CCCCCCCC/C=C/C(=O)O	Fatty Acyls
	CC1CCC(C(C)(C)O)CC2=C1CCC2C	Prenol lipids
	C=C1CCCC2(C)CCC(C(C)(C)O)CC12	Prenol lipids
	OCCCCCCCCCO	Fatty Acyls
	O=C1CCCCCCCCCC1	Organooxygen compounds
	CC(C)OC(=O)C(C)C	Carboxylic acids and derivatives
	CC(=O)Oc1cccc2oc(-c3ccccc3)cc(=O)c12	Flavonoids
	CN(C)c1ccc(F)cc1	Organonitrogen compounds
	CCCCCCCCCCC#N	Organonitrogen compounds
	C1=Cc2ccccc2CC1	Naphthalenes
	COc1ccc(SC)c(C)c1	Phenol ethers
	CCC(C)c1ccc(OC(C)=O)cc1	Phenol esters
	CCOC(=O)Nc1cccc(Cl)c1	Benzene and substituted derivatives
	CN(C)c1cccc(O)c1	Organonitrogen compounds
	CCCC(N)=O	Fatty Acyls
	CCCC(=O)OC(C)c1ccccc1	Benzene and substituted derivatives
	CCCCCCCCC(=O)OC(C)C	Fatty Acyls
	COc1ccccc1/C=C/C=O	Cinnamaldehydes
	CCCCN(CC)CC	Organonitrogen compounds
	CNC(=O)N(c1ccccc1)c1ccccc1	Benzene and substituted derivatives
	CCOP(=S)(Cl)OCC	Organic thiophosphoric acids and derivatives
	CC(C)CC(N)=O	Fatty Acyls
	COC(CC(OC)OC)OC	Organooxygen compounds
	C/C=C/C(=O)OC	Fatty Acyls
	COc1cc(CO)ccc1O	Phenols
	C#CC(C)=O	Organooxygen compounds
	CCC1CN1	Aziridines
	CCNC(C)=O	Carboximidic acids and derivatives
	COP(=S)(Cl)OC	Organic thiophosphoric acids and derivatives
	CNC(=O)O/N=C/C(C)(C)SC	Carboximidic acids and derivatives
	CO/C=C/C(C)=O	Organooxygen compounds
	CNCCCN1c2ccccc2CCc2ccc(Cl)cc21	Benzazepines
	CCCC(C)(COC(N)=O)COC(N)=O	Carboxylic acids and derivatives
	CCCCCCCCCCCCCCCCCCCCC(=O)OC	Fatty Acyls
	COC(=O)C1(C)CCCC2(C)c3cc(OC)ccc3CCC12	Prenol lipids
	COC(=O)c1ccccc1C(=O)c1ccccc1	Benzene and substituted derivatives
	Cc1c(N)cccc1[N+](=O)[O-]	Benzene and substituted derivatives
	CC(C)CC(C)(C)O	Organooxygen compounds
	C[Si](C)(c1ccccc1)c1ccccc1	Organometalloid compounds
	CC(=O)c1ccc(O)cc1C	Organooxygen compounds
	CCCCCCCCC(C)=O	Organooxygen compounds
	C=CCN	Organonitrogen compounds
	COCc1c(Cl)cccc1Cl	Benzene and substituted derivatives
	COc1ccccc1-c1oc2ccccc2c(=O)c1O	Flavonoids
	CO[Si](CCCOCC1CO1)(OC)OC	Organometalloid compounds
	Cc1ccc(C=O)c(C)c1	Benzene and substituted derivatives
	C=CC1(O)CCCCC1	Organooxygen compounds
	CCCCC(Br)C(=O)OCC	Fatty Acyls
	COc1ccc(O)c2c1C(=O)c1ccccc1C2=O	Anthracenes
	COC(=O)c1cccc(O)c1	Benzene and substituted derivatives
	O=C1CCC/C=C\CCCCCCCCCC1	Organooxygen compounds
	CC(CBr)c1ccccc1	Benzene and substituted derivatives
	CCCCCCCCCCC(C)=O	Organooxygen compounds
	C[Si](C)(C)O/N=C(/Cc1ccc(O[Si](C)(C)C)cc1)C(=O)O[Si](C)(C)C	Benzene and substituted derivatives
	COC(=O)CCCC(C)=O	Fatty Acyls
	CC(C)=NNC(N)=O	Organonitrogen compounds
	CNc1ccccc1C	Benzene and substituted derivatives
	COC(=O)CCC1CCCCC1	Fatty Acyls
	CC1CCCCN1CCCN	Piperidines
	CCCCCCCCCCCCCCCCC(=O)OC	Fatty Acyls
	CCC1(C2=CCCCCC2)C(=O)NC(=O)NC1=O	Diazines
	COC(=O)c1cc2ccccc2cc1O	Naphthalenes
	CC(=O)Oc1cccc(O)c1	Phenol esters
	C[C@H]1CCC[C@H]1C	Saturated hydrocarbons
	CCC#CCCC(C)C	Unsaturated hydrocarbons
	CCOC(=O)C(Cl)Cl	Carboxylic acids and derivatives
	CCC(=O)NC	Carboxylic acids and derivatives
	C=CCOC(=O)/C=C/C	Fatty Acyls
	COc1ccc(/C=C/C(=O)c2c(O)cc(OC)cc2OC)cc1	Linear 1,3-diarylpropanoids
	COc1c(C(C)C)cccc1C(C)C	Benzene and substituted derivatives
	CCOC(=O)C1C(C=C(Cl)Cl)C1(C)C	Carboxylic acids and derivatives
	C=CC(=O)NC(C)C	Carboxylic acids and derivatives
	CCCCCCC(=O)OC	Fatty Acyls
	C[Si](C)(C)OC(=O)C1CCCCN1	Carboxylic acids and derivatives
	CC(=O)Oc1ccc(C(=O)O)cc1	Phenol esters
	CCC[Si](C)(C)C	Phenol esters
	CCOC(=O)C(C(=O)OCC)=[N+](C)[O-]	Carboxylic acids and derivatives
	Cc1cnns1	Azoles
	CON=O	Organonitrogen compounds
	CC(C=O)Cc1ccc(C(C)C)cc1	Prenol lipids
	CN1CCC23c4c5ccc(O)c4OC2C(O)C=CC3C1C5	Morphinans
	COC(=O)C1=C(C)NC(C)=C(C(=O)OCC(C)C)C1c1ccccc1[N+](=O)[O-]	Pyridines and derivatives
	OCC(O)CN1CCCC1	Pyrrolidines
	CCCC/C=C/CO	Fatty Acyls
	CCCC(C)(CO)CO	Organooxygen compounds
	CC(=O)OC(CC(C)C)CC(C)C	Carboxylic acids and derivatives
	CC(C)C1OC(C(C)C)OC(C(C)C)O1	Trioxanes
	CCC#CCCCC	Unsaturated hydrocarbons
	C=C/C=C/CC	Unsaturated hydrocarbons
	CCOC(=O)Nc1ccc(Cl)cc1	Benzene and substituted derivatives
	Cc1ccc(C)c(C=O)c1	Benzene and substituted derivatives
	CC(C)=CCC/C(C)=C/CBr	Prenol lipids
	COC1=CCC=CC1	Organooxygen compounds
	CCCC(=O)C(C)C	Organooxygen compounds
	CN1CCC(CCCC2CCN(C)CC2)CC1	Piperidines
	CN(C)c1ccc(-c2ccc(N(C)C)cc2)cc1	Benzene and substituted derivatives
	CCCC(=O)OCCOC(=O)CCC	Fatty Acyls
	CC(=O)N1CCC(=O)CC1	Piperidines
	C=CCOCC(C)OCC(C)O	Organooxygen compounds
	COC(=O)C(C)O	Carboxylic acids and derivatives
	OCC(O)CN1CCOCC1	Oxazinanes
	OCC(O)CN1CCCCC1	Piperidines
	CC(C)CCOC=O	Carboxylic acids and derivatives
	CCCCN(CCN)CCCC	Organonitrogen compounds
	CC(C)OCCCN	Organooxygen compounds
	COc1ccc(OC)c(CCN)c1	Benzene and substituted derivatives
	COC(=O)C(CC(C)C)NC(C)=O	Carboxylic acids and derivatives
	COc1ccc2c(c1)C(=O)CCC2	Tetralins
	CC(C)(C)C=O	Organooxygen compounds
	CCN1C(=O)CSC1=S	Azolidines
	CCC(=O)OC(C)(C)C	Carboxylic acids and derivatives
	CCOC(=O)C(CC)CC	Fatty Acyls
	CCC(C)CC(C)C(=O)OC	Fatty Acyls
	NCCCNCCCN	Organonitrogen compounds
	c1coc(COCc2ccco2)c1	Heteroaromatic compounds
	Cc1nc(N)n[nH]1	Azoles
	CCCCCC(C)CC(C)CC(C)C(=O)OC	Fatty Acyls
	CCOC(=O)CC(=O)C(F)(F)F	Keto acids and derivatives
	CNC(=O)Oc1cc(C)cc(C)c1C	Benzene and substituted derivatives
	COC(=O)[C@H](Cc1ccccc1)NC(=O)[C@H](C)NC(=O)C(F)(F)F	Carboxylic acids and derivatives
	CC(C)c1ccc(Br)cc1	Benzene and substituted derivatives
	COc1ccc(C(=O)C(=O)c2ccc(OC)cc2)cc1	Stilbenes
	CCOC(CBr)OCC	Organooxygen compounds
	C=C(C)C(=O)OCC(C)O	Carboxylic acids and derivatives
	O=C(N1CCN(c2cccc(Cl)c2)CC1)C(F)(F)F	Diazinanes
	CC(Cl)CN(C)C	Organonitrogen compounds
	CC(=O)Oc1cc(C)c(Cl)c(C)c1	Phenol esters
	CCC/C=C\CCO	Fatty Acyls
	O=C1CCCCCO1	Lactones
	CCCCCCCCCCCCCOC	Organooxygen compounds
	CCCCCCC(=O)CC	Organooxygen compounds
	COc1cccc2sc(N)nc12	Benzothiazoles
	COC(=O)C(C)CC(C)(C)[N+](=O)[O-]	Fatty Acyls
	CCOc1cccc(OCC)c1	Phenol ethers
	OCCOc1c(F)c(F)c(F)c(F)c1F	Phenol ethers
	c1ccc(Oc2ccccc2Oc2ccccc2)cc1	Benzene and substituted derivatives
	c1cn[nH]c1	Azoles
	O=C(O)CC[N+](=O)[O-]	Allyl-type 1,3-dipolar organic compounds
	CCC(C)(O)CC	Organooxygen compounds
	COc1ccccc1O	Phenols
	CC(C)(C)NCCO	Organonitrogen compounds
	CCCCC(C)CC	Saturated hydrocarbons
	O=C(O)CN(CCO)CC(=O)O	Carboxylic acids and derivatives
	CCN(CC)C(N)=O	Organic carbonic acids and derivatives
	COc1ccc2c(=O)cc(-c3ccc(OC)c(OC)c3)oc2c1	Flavonoids
	CCCCCCOC(C)OCC	Organooxygen compounds
	Nc1cccc2c1CCCC2	Tetralins
	CCC(=O)OCC1CCCO1	Tetrahydrofurans
	COc1ccc2cc(C=O)c(O)nc2c1	Quinolines and derivatives
	CCC(C)CS	Thiols
	CCOc1cccc(C)c1	Phenol ethers
	C=C(C=O)CCCC	Organooxygen compounds
	CC(=O)OC1CCCC1	Carboxylic acids and derivatives
	C=C(C)C(=O)OC(C)(C)C	Carboxylic acids and derivatives
	COc1ccc(/C=C/C(=O)C(C)C)cc1	Phenol ethers
	CCOCCC(C)=O	Organooxygen compounds
	COC(=O)c1cc([N+](=O)[O-])ccc1Br	Benzene and substituted derivatives
	O=c1c2ccccc2sc2ccccc12	Thiochromenes
	COc1cc(/C=C/C(=O)O)ccc1O	Cinnamic acids and derivatives
[truncated: 9,501 more rows]

## Sheet: Figure 2c
Figure 2c
	number of spectra	FastEI matching time (s)	WCS matching time (s)
	100000	0.00249	0.11828
	200000	0.00253	0.22569
	300000	0.00265	0.33841
	400000	0.00272	0.451
	500000	0.00279	0.56426
	600000	0.00285	0.67662
	700000	0.0029	0.79277
	800000	0.00297	0.90412
	900000	0.00303	1.0171
	1000000	0.00312	1.13011
	1100000	0.00319	1.24302
	1200000	0.00326	1.35487
	1300000	0.00331	1.4656
	1400000	0.00343	1.57766
	1500000	0.00346	1.69525
	1600000	0.00352	1.80264
	1700000	0.00354	1.92248
	1800000	0.00357	2.02924
	1900000	0.00359	2.14805
	2000000	0.0036	2.26335
	2100000	0.00361	2.36667

## Sheet: Figure 2d
Figure 2d
	Method	Recall@1 %	Matching speed (spectra/s)
	EC	36.5	0.7
	FastEI	36.7	238
	WCS	30.2	0.4
	BH	30.3	163

## Sheet: Figure 2e
Figure 2e
	Recall@x	FastEI matching performance on mainlib test set	FastEI matching performance on replib test set	WCS matching performance on mainlib test set	WCS matching performance on replib test set
	1	36.7336	34.3943	30.1852	29.3678
	2	53.4307	50.6305	44.8648	44.0299
	3	62.2228	59.5269	53.7351	52.248
	4	67.6841	65.3013	59.4139	57.8833
	5	71.3366	68.6929	63.3968	61.9445
	6	74.1369	71.528	66.5275	65.0317
	7	76.2936	73.6586	68.8495	67.3015
	8	77.8329	75.4587	70.6757	68.9625
	9	79.146	76.9632	72.2324	70.4496
	10	80.3548	78.1459	73.4586	71.9367
	20	86.2336	84.4247	80.8244	79.3895
	30	88.799	87.3902	84.0856	82.9376
	40	90.2948	89.0077	86.2336	85.3466
	50	91.2688	90.0252	87.6685	86.8945
	60	91.9384	90.9383	88.6947	87.9033
	70	92.6081	91.5297	89.5034	88.7121
	80	93.0951	91.9558	90.0513	89.4252
	90	93.4429	92.3993	90.4513	89.9035
	100	93.8342	92.9472	90.9383	90.2774
